# Supplementary material for: Spatio-temporal transcriptomics of chromothriptic SHH-medulloblastoma identifies multiple genetic clones that resist treatment and drive relapse
Source: Nat Commun. 2024 Nov 29;15:10370. doi: 10.1038/s41467-024-54709-w (PMC11604656; doi:10.1038/s41467-024-54709-w)
Supplement: Supplementary file 3 — Supplementary Data 1 [file 41467_2024_54709_MOESM3_ESM.xlsx]

## Sheet: Tabelle1
Human medulloblastoma FFPE samples used for spatial transcriptomics (n=8 SHH-TP53 mut, n=5 SHH-MB sporadic patients)
Sample ID	Status	SHH subtype (methylation classifier)	Histological classification	Primary/relapse	Group	TP53 germline variant	Mutations
LFS1	SHH-TP53	MB_SHH_4 (delta)	Anaplastic large cell	Primary (untreated)	SHH	S109F	TP53; DDR1; DROSHA; ERBB2; GSE1; NOTCH1
LFS2	SHH-TP53	MB_SHH_3 (alpha)	Anaplastic	Primary (untreated)	SHH	K132R	TP53; PTCH1 del
LFS3	SHH-TP53	MB_SHH_3 (alpha)	Anaplastic	Relapse (treated)	SHH	K132R	TP53; PTCH1 del
LFS8	SHH-TP53	MB_SHH_3 (alpha)	Anaplastic	Relapse (treated)	SHH	K132R	TP53; PTCH1 del
LFS4	SHH-TP53	MB_SHH_3 (alpha)	Desmoplastic nodular	Primary (untreated)	SHH	R175H	TP53; MP1
LFS5	SHH-TP53	MB_SHH_4 (delta)	Anaplastic	Primary (untreated)	SHH	R183fs	TP53; NF1; CREBBP; LZTR1
LFS6	SHH-TP53	MB_SHH_4 (delta)	Anaplastic	Primary (untreated)	SHH	R116W	TP53; BRCA1; BRPF3; KMT2B; TERT
LFS7	SHH-TP53	MB_SHH_4 (delta)	Anaplastic	Primary (untreated)	SHH	R116W	TP53; BRCA1; BRPF3; KMT2B; TERT
S1	sporadic	MB_SHH_2 (gamma)	Desmoplastic	Primary (untreated)	SHH	-	PTCH1; ARID2; NOTCH1
S2	sporadic	MB_SHH_2 (gamma)	Desmoplastic	Primary (untreated)	SHH	-	PTCH1 (germline); BRCA1; NDRG2
S3	sporadic	MB_SHH_1 (beta)	MB with extensive nodularity	Primary (untreated)	SHH	-	PTCH1; APC; ATRX
S4	sporadic	MB_SHH_2 (gamma)	Desmoplastic	Primary (untreated)	SHH	-	APC; ATXN1; COG; FUPB; KMT2D
S5	sporadic	MB_SHH_3 (alpha)	Desmoplastic	Primary (untreated)	SHH	-	ATM; BRCA2; NBN
