# Supplementary material for: Spatio-temporal transcriptomics of chromothriptic SHH-medulloblastoma identifies multiple genetic clones that resist treatment and drive relapse
Source: Nat Commun. 2024 Nov 29;15:10370. doi: 10.1038/s41467-024-54709-w (PMC11604656; doi:10.1038/s41467-024-54709-w)
Supplement: Supplementary file 4 — Supplementary Data 2 [file 41467_2024_54709_MOESM4_ESM.xlsx]

## Sheet: Sheet1
celltype	pval	padj
Macrophages	0.045066	0.067599
Anti-Tumor Macrophages	0.018648	0.055944
Pro-Tumor Macrophages	0.045066	0.067599
Astrocytes	0.045066	0.067599
Endothelial Cells	0.029526	0.067599
Meninge Cells	0.018648	0.055944
Purkinje Cells	0.43512	0.474677
Malignant Cycling	0.010878	0.055944
Malignant Neuronal Development I	0.943279	0.943279
Malignant Neuronal Development II	0.17094	0.205128
Malignant SHH I	0.018648	0.055944
Malignant SHH II	0.09324	0.12432
