# Supplementary material for: Spatio-temporal transcriptomics of chromothriptic SHH-medulloblastoma identifies multiple genetic clones that resist treatment and drive relapse
Source: Nat Commun. 2024 Nov 29;15:10370. doi: 10.1038/s41467-024-54709-w (PMC11604656; doi:10.1038/s41467-024-54709-w)
Supplement: Supplementary file 5 — Supplementary Data 3 [file 41467_2024_54709_MOESM5_ESM.xlsx]

## Sheet: Sheet1
Cancer type	Number of patients		Fraction of T cells CD8 (median value)		Fold change	Mann-Whitney U-test (p value)
	TP53 mutated	TP53 wild-type	TP53 mutated	TP53 wild-type
ACC	17	63	0.0143155	0.0134115	1.0674	0.662595
BLCA	236	218	0.0162606	0.0184181	0.88286	0.35514
CESC	27	285	0.0634168	0.0647809	0.978943	0.298671
CHOL	6	39	0.0123541	0.0255267	0.483965	0.337781
COAD	262	267	0.0222897	0.0235646	0.945897	0.994527
DLBC	5	43	0.0237913	0.078285	0.303906	0.0281038
ESCA	164	25	0.0186669	0.0141979	1.31476	0.279537
GBM	63	116	0	0	NA	0.223591
HNSC	447	160	0.0167659	0.0615253	0.272504	1.42e-10
KICH	37	56	0.00860607	0	Inf	0.0935794
KIRC	16	597	0.0619675	0.0695087	0.891507	0.823741
KIRP	8	315	0.0198819	0.0249091	0.79818	0.479286
LAML	7	144	0.134249	0.0351834	3.8157	0.00552052
LGG	298	272	0	0	NA	0.985793
LIHC	126	300	0.0093285	0.0154713	0.602954	0.684212
LUAD	322	288	0.0407094	0.0339797	1.19805	0.0816315
LUSC	480	90	0.0355201	0.0385377	0.921699	0.787269
MESO	14	73	0.0867565	0.0913672	0.949536	0.631675
OV	249	136	0.0204414	0.0188364	1.08521	0.776006
PAAD	107	76	0.0294618	0.0542626	0.542948	0.0044175
PCPG	1	186	0	0.010686	0	0.245357
PRAD	66	488	0.0573874	0.0419949	1.36653	0.169836
READ	116	64	0.0605427	0.07346	0.824159	0.0870918
SARC	90	177	0.0201273	0.0118056	1.7049	0.150317
SKCM	87	397	0.0757355	0.0618823	1.22386	0.884576
STAD	205	206	0.0468178	0.0628167	0.745309	0.00445735
TGCT	1	155	0.0881942	0.0820777	1.07452	0.929221
THYM	4	118	0.312669	0.288401	1.08415	0.619891
UCS	55	5	0.0477764	0.0104639	4.56583	0.436899
UVM		80		0	NA	NA
Fold change is defined as the ratio of the fraction of T cells CD8 between TP53 mutated and wild-type tumors in each tumour type.
Mann-Whitney U-test results show statistical comparison of the fraction of T cells CD8 between TP53 mutated and wild-type tumors in each tumour type.
