# Supplementary material for: Spatio-temporal transcriptomics of chromothriptic SHH-medulloblastoma identifies multiple genetic clones that resist treatment and drive relapse
Source: Nat Commun. 2024 Nov 29;15:10370. doi: 10.1038/s41467-024-54709-w (PMC11604656; doi:10.1038/s41467-024-54709-w)
Supplement: Supplementary file 6 — Supplementary Data 4 [file 41467_2024_54709_MOESM6_ESM.xlsx]

## Sheet: Sheet1
Cancer type	Number of patients		Fraction of T regs (median value)		Fold change	Mann-Whitney U-test (p value)
	TP53 mutated	TP53 wild-type	TP53 mutated	TP53 wild-type
ACC	17	63	0.0239761	0.0386562	0.62024	0.413397
BLCA	236	218	0.123991	0.137521	0.901614	0.419919
CESC	27	285	0.147475	0.148256	0.994732	0.421652
CHOL	6	39	0.103625	0.0733168	1.41338	0.514977
COAD	262	267	0.111985	0.10756	1.04114	0.663597
DLBC	5	43	0.02412	0.0805606	0.299402	0.00847597
ESCA	164	25	0.118775	0.147896	0.803103	0.0700895
GBM	63	116	0.0375566	0.039751	0.944795	0.729395
HNSC	447	160	0.0820193	0.12747	0.643439	1.03405e-12
KICH	37	56	0.100752	0.0843229	1.19483	0.0440755
KIRC	16	597	0.0824618	0.0880512	0.936522	0.830667
KIRP	8	315	0.132011	0.11995	1.10054	0.600766
LAML	7	144	0.0296718	0.00739418	4.01285	0.201821
LGG	298	272	0.0575793	0.0553624	1.04004	0.0407871
LIHC	126	300	0.11638	0.11882	0.979466	0.205747
LUAD	322	288	0.0939802	0.0865262	1.08615	0.273549
LUSC	480	90	0.0785477	0.077754	1.01021	0.947722
MESO	14	73	0.0756049	0.0820428	0.92153	0.995392
OV	249	136	0.126137	0.120594	1.04597	0.837165
PAAD	107	76	0.123654	0.125483	0.985422	0.94694
PCPG	1	186	0.0376818	0.0692411	0.544212	0.399276
PRAD	66	488	0.119389	0.106293	1.12321	0.0333181
READ	116	64	0.0826384	0.0987785	0.836604	0.134342
SARC	90	177	0.073012	0.0715853	1.01993	0.875427
SKCM	87	397	0.115502	0.114314	1.01039	0.740055
STAD	205	206	0.140864	0.131453	1.0716	0.268458
TGCT	1	155	0.0906431	0.0831556	1.09004	0.640979
THYM	4	118	0.161058	0.209205	0.76986	0.174266
UCS	55	5	0.0467938	0.0341819	1.36897	0.611217
UVM		80		0.0677922	NA	NA
Fold change is defined as the ratio of the fraction of T regs between TP53 mutated and wild-type tumors in each tumour type.
Mann-Whitney U-test results show statistical comparison of the fraction of T regs between TP53 mutated and wild-type tumors in each tumour type.
