# Supplementary material for: Spatio-temporal transcriptomics of chromothriptic SHH-medulloblastoma identifies multiple genetic clones that resist treatment and drive relapse
Source: Nat Commun. 2024 Nov 29;15:10370. doi: 10.1038/s41467-024-54709-w (PMC11604656; doi:10.1038/s41467-024-54709-w)
Supplement: Supplementary file 7 — Supplementary Data 5 [file 41467_2024_54709_MOESM7_ESM.xlsx]

## Sheet: Sheet1
gene	FSV (Fraction Spatial Variance) in LFS	FSV in sporadic	Number of samples where the gene was detected	pval (Mann-Whitney U test)	FSV difference (LFS - sporadic)	padj
CYP27C1	0.6366256443952489	0.03576020991283384	2	1.0	0.6008654344824151	1.0
PCDH10	0.6510167274019167	0.05032153324330858	3	0.6666666666666666	0.6006951941586082	1.0
BMP5	0.6107200188077169	0.10027104819577637	5	0.4	0.5104489706119405	0.9439502395149059
SLC43A1	0.4624964632554971	0.008801957984186655	2	1.0	0.45369450527131044	1.0
NCR3LG1	0.4441381912042681	0.043137530943296164	5	0.2	0.401000660260972	0.8554809646115576
IGKC	0.543630987927875	0.14819612219964287	3	0.6666666666666666	0.39543486572823217	1.0
IFIT1	0.4128535017143815	0.020467787822368556	3	0.6666666666666666	0.39238571389201293	1.0
MFAP4	0.4641885855214265	0.11715350698284824	10	0.05555555555555555	0.3470350785385783	0.7749977043158861
RANBP3L	0.38447969502329277	0.04176081406487097	5	0.4	0.3427188809584218	0.9439502395149059
ATP6V0D1	0.38540359904576443	0.04690073646758364	13	0.003108003108003108	0.3385028625781808	0.6801635991820041
VEGFA	0.3799601263265511	0.042374377244043505	10	0.11428571428571428	0.33758574908250755	0.7961699581089168
RTP5	0.38610926582488375	0.054362478138785066	2	1.0	0.33174678768609867	1.0
TRAC	0.3534873948202013	0.02184729428559026	3	0.6666666666666666	0.33164010053461107	1.0
DLX2	0.5494529536022439	0.2185619037550432	2	1.0	0.3308910498472007	1.0
BEND4	0.34041853914077935	0.020822627892875534	2	1.0	0.3195959112479038	1.0
VSTM2A	0.3370074350421792	0.034422701530877925	2	1.0	0.30258473351130133	1.0
FYB1	0.3043770488223352	0.005058527434553127	2	1.0	0.29931852138778203	1.0
SFRP5	0.4583567991136094	0.1603251304842569	5	0.2	0.2980316686293525	0.8554809646115576
SLIT3	0.39610480009450627	0.09897154081230819	3	0.6666666666666666	0.2971332592821981	1.0
SLC6A13	0.3327743056894179	0.05415879162898012	3	0.6666666666666666	0.2786155140604378	1.0
MX1	0.3422799789911243	0.06873389781810299	7	0.09523809523809523	0.27354608117302126	0.7961699581089168
NKX6-1	0.29881202533708123	0.030381441984808508	3	0.6666666666666666	0.2684305833522727	1.0
DBI	0.43801263981795613	0.17214226327052673	13	0.09324009324009325	0.2658703765474294	0.7961699581089168
CMTM7	0.29334352141407893	0.038954605159399386	7	0.5714285714285714	0.2543889162546795	1.0
IGFBP7	0.40551497682890636	0.1534547307107889	12	0.005050505050505051	0.25206024611811745	0.6801635991820041
MX2	0.27195776470673444	0.020633366110808352	4	0.5	0.2513243985959261	1.0
POSTN	0.3053241045328542	0.05464567062104034	4	0.6666666666666666	0.2506784339118139	1.0
COL4A1	0.356365993485291	0.10639305661639062	12	0.010101010101010102	0.2499729368689004	0.6801635991820041
GBP4	0.24490099432593754	0.0017048274334134582	3	0.6666666666666666	0.24319616689252407	1.0
DLX5	0.30417138218920425	0.06270294339753481	4	1.0	0.24146843879166946	1.0
BTNL9	0.28843489252322774	0.047331360606774044	4	0.5	0.2411035319164537	1.0
DHX58	0.2550870744582071	0.018137436527987386	3	0.6666666666666666	0.23694963793021973	1.0
HIST1H4A	0.44049762214079735	0.2056590450356886	13	0.029526029526029528	0.23483857710510875	0.6907580477673935
IFI6	0.4241842378406395	0.1895387284938732	12	0.07323232323232323	0.2346455093467663	0.7749977043158861
FHL5	0.2572815963838785	0.02285092747564756	2	1.0	0.23443066890823092	1.0
OPLAH	0.24092720297858422	0.010297554790746252	4	0.5	0.23062964818783796	1.0
ISG15	0.35925793778134757	0.12889098184449838	12	0.04797979797979798	0.2303669559368492	0.7749977043158861
OAS1	0.2704460349106458	0.041520130313589525	7	0.11428571428571428	0.22892590459705625	0.7961699581089168
GALNT9	0.2811622706814852	0.05315860039894287	6	0.26666666666666666	0.22800367028254231	0.8981906562246826
IFI27	0.28464288169522106	0.05770160767506636	11	0.004329004329004329	0.2269412740201547	0.6801635991820041
FGD2	0.23247490525754683	0.007065810441907802	3	0.6666666666666666	0.22540909481563903	1.0
DDIT4L	0.2542044197155992	0.029425551236686918	3	0.6666666666666666	0.2247788684789123	1.0
NCKAP5	0.2758568249107341	0.05168857936159077	7	0.38095238095238093	0.22416824554914333	0.9439502395149059
HERC6	0.25929155468936044	0.03598987090410785	3	0.6666666666666666	0.22330168378525259	1.0
CFAP221	0.22322715902031054	0.0030025975499086157	2	1.0	0.22022456147040192	1.0
ELN	0.29962957206365687	0.08007322442407425	11	0.030303030303030304	0.21955634763958262	0.6907580477673935
CD86	0.22466067840714102	0.006443260542977407	2	1.0	0.2182174178641636	1.0
CPLX1	0.3016077846448524	0.08365605613024592	11	0.017316017316017316	0.21795172851460648	0.6801635991820041
DOCK8	0.22337064991718264	0.006887590572915312	3	0.6666666666666666	0.21648305934426731	1.0
IFI44	0.26083237301254	0.04448808480176048	11	0.017316017316017316	0.2163442882107795	0.6801635991820041
PLAAT4	0.23479308830767529	0.02070760366608306	10	0.009523809523809525	0.21408548464159222	0.6801635991820041
ENTPD2	0.2946492691335477	0.08597225985058941	9	0.09523809523809523	0.2086770092829583	0.7961699581089168
PLSCR1	0.246126429363301	0.03870233963348914	11	0.10909090909090909	0.20742408972981186	0.7961699581089168
SELPLG	0.2139810131115282	0.007976775142308868	2	1.0	0.20600423796921932	1.0
HIST1H2BH	0.3220313831208723	0.1176906289696306	13	0.04506604506604507	0.2043407541512417	0.7749977043158861
B2M	0.4063879830870692	0.20324649791109617	13	0.06526806526806528	0.20314148517597302	0.7749977043158861
IRF9	0.2308467111781898	0.02777037868083966	11	0.07272727272727272	0.20307633249735013	0.7749977043158861
LUM	0.3023520037369804	0.0999356958185259	7	0.22857142857142856	0.2024163079184545	0.8769897205618501
HIST1H2AG	0.3651916184302517	0.1656115211181879	13	0.029526029526029528	0.19958009731206383	0.6907580477673935
OAS2	0.22962502115920533	0.03293623806522332	8	0.07142857142857142	0.19668878309398202	0.7749977043158861
AC132217.2	0.21933210825130942	0.022982574680727497	5	0.2	0.1963495335705819	0.8554809646115576
PPDPF	0.2337310169396256	0.03755967877760837	13	0.04506604506604507	0.19617133816201723	0.7749977043158861
TMSB4X	0.5720687297211438	0.37605109392987307	13	0.12742812742812742	0.19601763579127068	0.8053153264879649
FIGN	0.20913604322512136	0.015135812131642577	2	1.0	0.19400023109347878	1.0
IFI30	0.21984647563926382	0.026161126683745223	8	0.03571428571428571	0.1936853489555186	0.7464093357271094
OGN	0.40431943707849766	0.21137379552892815	7	0.38095238095238093	0.1929456415495695	0.9439502395149059
PSMB9	0.22070751174519912	0.02810510360715917	8	0.07142857142857142	0.19260240813803994	0.7749977043158861
FCGR1A	0.21184879363216363	0.020478557595413612	2	1.0	0.19137023603675002	1.0
CD68	0.2233108271878983	0.03196610748372687	10	0.007936507936507936	0.19134471970417144	0.6801635991820041
HIST1H4C	0.4361134691130345	0.2449617606968646	13	0.006216006216006216	0.1911517084161699	0.6801635991820041
IL32	0.21753199746567659	0.029594139288100632	9	0.015873015873015872	0.18793785817757597	0.6801635991820041
SPON2	0.2534369879980424	0.06585240400080772	11	0.017316017316017316	0.18758458399723466	0.6801635991820041
METRN	0.25712983529578093	0.07046057132493841	12	0.07323232323232323	0.18666926397084252	0.7749977043158861
ST3GAL1	0.19215231436787958	0.005930104853939391	4	0.5	0.1862222095139402	1.0
TMEM163	0.31678755598703573	0.13094937712353225	5	1.0	0.18583817886350348	1.0
HERC5	0.19835044898382898	0.013255594914193938	6	0.6666666666666666	0.18509485406963505	1.0
SOD3	0.21926809811251344	0.0347704503932592	5	0.4	0.18449764771925425	0.9439502395149059
FCGR1B	0.2090371526172739	0.024812147221015247	3	0.6666666666666666	0.18422500539625866	1.0
DDX58	0.20027307012793988	0.016779131623225283	6	0.13333333333333333	0.1834939385047146	0.8160532772520154
IFIH1	0.20682981075116974	0.023524618671972076	6	0.3333333333333333	0.18330519207919765	0.9439502395149059
VWF	0.266611952646687	0.0836196852914127	12	0.0025252525252525255	0.18299226735527432	0.6801635991820041
IFITM1	0.2633907572536632	0.08054308328732443	8	0.07142857142857142	0.18284767396633875	0.7749977043158861
APOC1	0.24738391894977751	0.06484091488591918	10	0.007936507936507936	0.18254300406385832	0.6801635991820041
CHRNA3	0.24947271201188365	0.06696111139088795	7	0.09523809523809523	0.1825116006209957	0.7961699581089168
IFI44L	0.2821421397757185	0.09964956184529095	11	0.05194805194805195	0.18249257793042756	0.7749977043158861
CMPK2	0.18569722586841633	0.0033030137044943917	5	0.4	0.18239421216392193	0.9439502395149059
SFRP1	0.31225660567871405	0.13040845412414687	13	0.17094017094017094	0.18184815155456718	0.8554809646115576
GDI1	0.2587431139983847	0.07777070781394121	13	0.029526029526029528	0.18097240618444346	0.6907580477673935
TAP1	0.2059160420688034	0.025530223111704806	11	0.07272727272727272	0.1803858189570986	0.7749977043158861
IFI35	0.2040170789642927	0.02394977011807335	6	0.3333333333333333	0.18006730884621935	0.9439502395149059
OAS3	0.2022486581225009	0.022591807881377383	10	0.01904761904761905	0.17965685024112352	0.6801635991820041
ARL17B	0.18330955438901392	0.004374882787773812	3	0.6666666666666666	0.1789346716012401	1.0
HIST1H4H	0.3093483691998321	0.13060250835486278	13	0.018648018648018648	0.17874586084496932	0.6801635991820041
BST2	0.2394557176921436	0.0607974829498088	11	0.004329004329004329	0.1786582347423348	0.6801635991820041
COL4A2	0.25248825940798675	0.07490918816757934	12	0.030303030303030304	0.1775790712404074	0.6907580477673935
CD44	0.2656665253902805	0.08867662895676212	10	0.11428571428571428	0.1769898964335184	0.7961699581089168
PARP14	0.21887195962027764	0.041926291325915244	10	0.26666666666666666	0.1769456682943624	0.8981906562246826
STAT1	0.19989284710265467	0.023019138543644933	12	0.148989898989899	0.17687370855900975	0.8484238225659202
ETS1	0.20495316165166236	0.028177015378764124	11	0.004329004329004329	0.17677614627289823	0.6801635991820041
GNG3	0.2746951056374599	0.09833276159085899	13	0.029526029526029528	0.17636234404660092	0.6907580477673935
TBX18	0.24857516157170734	0.07260980768813408	7	0.4	0.17596535388357326	0.9439502395149059
INSIG2	0.1855073832500571	0.009781370083298909	7	0.6285714285714286	0.1757260131667582	1.0
FN1	0.3857273017339631	0.21182340226098778	13	0.06526806526806528	0.1739038994729753	0.7749977043158861
TIMP1	0.2788789564869518	0.10583265091350189	13	0.06526806526806528	0.17304630557344994	0.7749977043158861
LAMA4	0.21011664186356463	0.037491996869203015	11	0.006060606060606061	0.17262464499436161	0.6801635991820041
TMIGD3	0.21255261544945492	0.039934335671261326	3	0.6666666666666666	0.1726182797781936	1.0
RASD1	0.26526732983020557	0.0932586333009788	12	0.07323232323232323	0.17200869652922676	0.7749977043158861
HIST1H2BN	0.293290812915426	0.1233829906876894	13	0.06526806526806528	0.16990782222773662	0.7749977043158861
GAP43	0.2769950250803572	0.10789817548823384	13	0.06526806526806528	0.1690968495921234	0.7749977043158861
ARPC1B	0.1947693974017585	0.025769332423114244	10	0.007936507936507936	0.16900006497864425	0.6801635991820041
GIMAP1	0.17699307745878243	0.0085642918986427	5	0.2	0.16842878556013974	0.8554809646115576
FA2H	0.18265950404478842	0.01549287372375161	4	0.3333333333333333	0.16716663032103682	0.9439502395149059
RRAD	0.19683943497826764	0.030939359735058052	5	0.4	0.1659000752432096	0.9439502395149059
NHLH2	0.2612650034800833	0.09610356901450529	8	0.02857142857142857	0.16516143446557802	0.6907580477673935
CD63	0.24755169435770688	0.08272396644635484	13	0.12742812742812742	0.16482772791135203	0.8053153264879649
HLA-C	0.24333764432936858	0.07912862755982704	7	0.2857142857142857	0.16420901676954153	0.8981906562246826
SLC6A15	0.18872068482655885	0.025852960146857628	9	0.1111111111111111	0.16286772467970123	0.7961699581089168
LGALS1	0.2210749987440203	0.058461948301214095	12	0.030303030303030304	0.16261305044280622	0.6907580477673935
EPSTI1	0.19740565218976275	0.03588978732445948	5	0.4	0.16151586486530328	0.9439502395149059
ODF3B	0.18677191626257644	0.025493425597685908	2	1.0	0.16127849066489053	1.0
SYNE3	0.16685475962567103	0.005857520244809786	2	1.0	0.16099723938086125	1.0
CCND2	0.2602295245433568	0.09950327838971078	13	0.6216006216006216	0.160726246153646	1.0
PDGFRB	0.21517390161641078	0.05568234845893573	11	0.017316017316017316	0.15949155315747504	0.6801635991820041
CTSD	0.2259743790322295	0.06666602745321898	13	0.2222222222222222	0.15930835157901052	0.8769897205618501
LPCAT2	0.16787679834788438	0.008568520055512244	3	0.6666666666666666	0.15930827829237215	1.0
SP100	0.18994074724129445	0.03075460771299164	3	0.6666666666666666	0.1591861395283028	1.0
SHFL	0.18772505350571678	0.028562164586812024	8	0.2	0.15916288891890476	0.8554809646115576
INSC	0.1838989269275326	0.024903484650474768	4	0.3333333333333333	0.15899544227705784	0.9439502395149059
CDK18	0.20360832039303997	0.044793412890953205	3	0.6666666666666666	0.15881490750208677	1.0
TYROBP	0.21178569726340812	0.053793494349803406	11	0.004329004329004329	0.15799220291360472	0.6801635991820041
GIMAP5	0.18703302921074455	0.029217611106075833	6	0.13333333333333333	0.1578154181046687	0.8160532772520154
TINAGL1	0.17298338062536078	0.01719693439877638	3	0.6666666666666666	0.1557864462265844	1.0
WNT4	0.18818819049326782	0.03354816907503033	8	0.07142857142857142	0.1546400214182375	0.7749977043158861
ATRNL1	0.18811985794831032	0.03389161257779109	7	0.09523809523809523	0.15422824537051924	0.7961699581089168
PLXDC1	0.17602349949850596	0.022255362297475788	10	0.009523809523809525	0.15376813720103016	0.6801635991820041
HIST1H2AE	0.26974730041778966	0.11653173279876614	13	0.029526029526029528	0.15321556761902352	0.6907580477673935
LCNL1	0.1816814939962816	0.029162489466182672	10	0.01904761904761905	0.15251900453009895	0.6801635991820041
ATF5	0.20496254409768982	0.05249133183530705	11	0.012121212121212121	0.15247121226238278	0.6801635991820041
USP18	0.1795299320125952	0.027059689936913725	5	0.8	0.1524702420756815	1.0
LAPTM5	0.19655201494353772	0.044831371455227795	12	0.030303030303030304	0.15172064348830994	0.6907580477673935
ADM	0.16972575069247078	0.01911861770878308	4	0.3333333333333333	0.15060713298368772	0.9439502395149059
CENPV	0.1855213176582909	0.03513800650571071	13	0.17094017094017094	0.1503833111525802	0.8554809646115576
LSP1	0.18965022356699515	0.03970837511247374	10	0.007936507936507936	0.1499418484545214	0.6801635991820041
COL5A3	0.16760441976238213	0.017702810966331212	4	0.5	0.1499016087960509	1.0
LHX8	0.17190997336694083	0.022300758763517965	8	0.14285714285714285	0.14960921460342286	0.8484238225659202
JAK3	0.24878554530507424	0.09939205687824766	2	1.0	0.1493934884268266	1.0
STEAP3	0.17546201378489243	0.026188196896370697	11	0.05194805194805195	0.14927381688852173	0.7749977043158861
PTPN18	0.1656254000176639	0.016536709846835494	8	1.0	0.1490886901708284	1.0
RHBDF2	0.16863544331626756	0.019659683004247325	2	1.0	0.14897576031202023	1.0
SLC17A8	0.1689705607385278	0.020100883610955713	3	0.6666666666666666	0.14886967712757207	1.0
NTS	0.1993754569549552	0.050754869360364524	2	1.0	0.14862058759459068	1.0
KCNE3	0.15545855774490897	0.006935032935148818	5	0.4	0.14852352480976014	0.9439502395149059
HIST1H2BG	0.2856321564169917	0.13792552623177273	13	0.04506604506604507	0.14770663018521896	0.7749977043158861
HLA-F	0.17080212320644073	0.02317924040269205	10	0.009523809523809525	0.1476228828037487	0.6801635991820041
HIST1H3G	0.283780732749333	0.13653221754808614	13	0.010878010878010878	0.14724851520124688	0.6801635991820041
HIST1H1B	0.34049403658981203	0.19347660864203683	13	0.09324009324009325	0.1470174279477752	0.7961699581089168
ADORA3	0.15553297073112823	0.008534914513428082	3	0.6666666666666666	0.14699805621770015	1.0
RUNX1	0.1707677705993794	0.024629738369694523	8	0.07142857142857142	0.14613803222968486	0.7749977043158861
CD74	0.3233835472216648	0.1775123382795228	11	0.08225108225108226	0.14587120894214198	0.7961699581089168
TGFBI	0.2007406477365363	0.05492863260783234	11	0.004329004329004329	0.14581201512870395	0.6801635991820041
ISLR	0.21380933036393693	0.06862172162477774	9	0.031746031746031744	0.1451876087391592	0.6907580477673935
C3orf22	0.18638650239123944	0.041320581248196646	5	0.2	0.1450659211430428	0.8554809646115576
S100A11	0.20541903058880306	0.06056241299013394	11	0.008658008658008658	0.14485661759866914	0.6801635991820041
ITM2A	0.21440980059171047	0.07018451246191204	12	0.0025252525252525255	0.14422528812979843	0.6801635991820041
PITX2	0.20601862651188765	0.062128521836104435	4	1.0	0.14389010467578323	1.0
ADGRB1	0.18812511252194264	0.04436647576576792	10	0.2571428571428571	0.14375863675617473	0.8981906562246826
MYH9	0.18894254170137717	0.04596728263880725	12	0.0025252525252525255	0.14297525906256991	0.6801635991820041
HIST1H2AD	0.2821429883626524	0.14091586011029916	13	0.09324009324009325	0.14122712825235323	0.7961699581089168
CLSTN2	0.2105522442415451	0.06983951066603906	11	0.12554112554112554	0.140712733575506	0.8053153264879649
SLC66A3	0.16048740292204855	0.019833316827382555	9	0.5555555555555556	0.140654086094666	1.0
CTSB	0.18521597680215546	0.044824672576199084	13	0.04506604506604507	0.14039130422595636	0.7749977043158861
IRF1	0.1895055018341046	0.04944479792438947	7	0.8571428571428571	0.14006070390971515	1.0
TNFRSF1B	0.15689972845302333	0.01684199370188139	5	0.2	0.14005773475114194	0.8554809646115576
GPR34	0.1647771804599099	0.024851287279511792	4	0.5	0.1399258931803981	1.0
HSPB1	0.26088276853567016	0.1211336483274132	13	0.12742812742812742	0.13974912020825697	0.8053153264879649
PECAM1	0.18404532887732458	0.04433986500517385	12	0.010101010101010102	0.13970546387215074	0.6801635991820041
BOK	0.26657926931013565	0.12721617087842163	10	0.2222222222222222	0.13936309843171402	0.8769897205618501
C1QB	0.2236676948220182	0.08448459756916674	12	0.07323232323232323	0.13918309725285147	0.7749977043158861
HAPLN1	0.17394388798754493	0.034823040781334275	2	1.0	0.13912084720621065	1.0
ARHGDIB	0.1759283962956152	0.037092854643459884	12	0.0025252525252525255	0.13883554165215534	0.6801635991820041
DDX18	0.1528742671295449	0.01434568970747645	11	0.2303030303030303	0.13852857742206845	0.8769897205618501
HMGB1	0.2034229150415804	0.06616908500793799	13	0.006216006216006216	0.1372538300336424	0.6801635991820041
SLC38A2	0.15807639350402372	0.02090359822782565	11	0.12554112554112554	0.13717279527619808	0.8053153264879649
HMGN5	0.15583996771088748	0.018879314044888244	8	0.2	0.13696065366599924	0.8554809646115576
CNBP	0.20387440574124177	0.06706635137507008	13	0.003108003108003108	0.1368080543661717	0.6801635991820041
SPP1	0.40383087608487056	0.26750462074684805	9	0.7142857142857142	0.1363262553380225	1.0
ITIH5	0.2447853925971625	0.1086556220518374	7	0.5714285714285714	0.1361297705453251	1.0
COL5A1	0.16746571977359773	0.031383263875749676	10	0.015873015873015872	0.13608245589784806	0.6801635991820041
TLR2	0.14549452688854264	0.010085139739158389	2	1.0	0.13540938714938425	1.0
GIMAP4	0.1511819087560569	0.016046863723879413	6	0.13333333333333333	0.13513504503217746	0.8160532772520154
PTGDS	0.4385021090187632	0.30374038308833895	13	0.7241647241647241	0.13476172593042424	1.0
TPST2	0.14477263584652608	0.010045170742206252	4	0.5	0.13472746510431982	1.0
MARCKSL1	0.2761851450764613	0.14145946922418098	13	0.12742812742812742	0.13472567585228032	0.8053153264879649
CISH	0.14791087270064038	0.01330868499653802	3	0.6666666666666666	0.13460218770410237	1.0
PPP1R14A	0.18523236101397766	0.050657485532494606	8	0.05714285714285714	0.13457487548148306	0.7749977043158861
TRIM22	0.17591737945804162	0.04150355537833487	9	0.015873015873015872	0.13441382407970676	0.6801635991820041
AGRN	0.15004346943970198	0.016330886883625363	11	0.006060606060606061	0.13371258255607663	0.6801635991820041
HIST1H2BD	0.24744668536051434	0.1139216264460998	13	0.09324009324009325	0.13352505891441455	0.7961699581089168
TAGLN2	0.2613854399209058	0.12811474551860313	13	0.17094017094017094	0.13327069440230266	0.8554809646115576
PRPH	0.21525756069014346	0.08226585457139439	10	0.18333333333333335	0.13299170611874905	0.8554809646115576
SLC29A2	0.302446211552955	0.169470555471135	2	1.0	0.13297565608182	1.0
DDX60L	0.13485268657358013	0.001919490298701429	5	0.4	0.1329331962748787	0.9439502395149059
TFRC	0.15085186705569203	0.018270107171070443	12	0.028282828282828285	0.1325817598846216	0.6907580477673935
CCNA2	0.1463998608375972	0.013956976120867031	13	0.029526029526029528	0.13244288471673019	0.6907580477673935
CD248	0.1470443855534639	0.014870395166995431	8	0.03571428571428571	0.1321739903864685	0.7464093357271094
APP	0.2218094764126903	0.09035848460871257	13	0.17094017094017094	0.13145099180397773	0.8554809646115576
HIST1H3H	0.27491662237689135	0.14372903259455394	13	0.12742812742812742	0.1311875897823374	0.8053153264879649
PTH1R	0.13275591059123495	0.0018663221172905166	2	1.0	0.13088958847394444	1.0
CHRNB4	0.17563047372618032	0.04527088156390331	5	0.4	0.130359592162277	0.9439502395149059
DCHS2	0.20514797340993432	0.07517029191479159	2	1.0	0.12997768149514272	1.0
ESAM	0.16068038569798224	0.03092508058211385	10	0.016666666666666666	0.12975530511586839	0.6801635991820041
PDGFB	0.138871136083746	0.009394339257065858	11	0.004329004329004329	0.12947679682668012	0.6801635991820041
SLCO2A1	0.16511109732936932	0.03582101459619538	9	0.015873015873015872	0.12929008273317394	0.6801635991820041
ASS1	0.161894980306649	0.032709134683798116	7	0.38095238095238093	0.1291858456228509	0.9439502395149059
PTPN4	0.148749218384948	0.01960307099570648	11	0.08225108225108226	0.12914614738924152	0.7961699581089168
UBE2L6	0.14908628580188285	0.020145800333908313	12	0.005050505050505051	0.12894048546797454	0.6801635991820041
MYO1F	0.14619440062972833	0.017357705022577555	4	0.3333333333333333	0.12883669560715078	0.9439502395149059
MYO7B	0.15357105779357194	0.025046244681940243	10	0.35238095238095235	0.1285248131116317	0.9439502395149059
TMX2	0.14699879162871468	0.018632006892736013	12	0.10606060606060606	0.12836678473597868	0.7961699581089168
IFITM3	0.3163570634174751	0.18809821611486993	13	0.17094017094017094	0.12825884730260517	0.8554809646115576
NIFK	0.14232910041267943	0.01463591515856637	8	0.5714285714285714	0.12769318525411305	1.0
DTX3L	0.1481016621664105	0.020624680263876562	8	0.5	0.12747698190253393	1.0
TMEM177	0.1362209402730238	0.008908849849477157	9	0.9047619047619047	0.12731209042354666	1.0
UGGT1	0.1356928289541491	0.008426961504874163	12	0.10606060606060606	0.12726586744927496	0.7961699581089168
LGALS3BP	0.1876056398816428	0.06040708375652911	13	0.12742812742812742	0.1271985561251137	0.8053153264879649
ADRB2	0.1563951348494414	0.029357031900060313	2	1.0	0.1270381029493811	1.0
RAB31	0.1605696483747246	0.03353997732080808	9	0.06349206349206349	0.12702967105391652	0.7749977043158861
HELZ2	0.13975111088067588	0.013076886810950044	7	0.19047619047619047	0.12667422406972584	0.8554809646115576
NTRK1	0.24646576816106217	0.1198029358453305	7	0.22857142857142856	0.12666283231573167	0.8769897205618501
FCGR3A	0.1631017680446899	0.036739260270338914	10	0.009523809523809525	0.12636250777435099	0.6801635991820041
S100A10	0.23223797839173235	0.10595405206508046	11	0.12554112554112554	0.1262839263266519	0.8053153264879649
HLA-DPA1	0.20423369621259793	0.07798414379469912	11	0.08225108225108226	0.1262495524178988	0.7961699581089168
DEPP1	0.207735312104517	0.08169364921432648	6	0.5333333333333333	0.12604166289019053	1.0
ENO1	0.22218383523959234	0.09614252978403752	13	0.17094017094017094	0.1260413054555548	0.8554809646115576
A2M	0.2425609130144451	0.11673846023919703	12	0.030303030303030304	0.12582245277524806	0.6907580477673935
PTMS	0.27759781707958875	0.15193170642710876	13	0.17094017094017094	0.12566611065247998	0.8554809646115576
TP53INP2	0.15511132804850147	0.02986665268802004	11	0.05194805194805195	0.12524467536048142	0.7749977043158861
HIST1H3D	0.27255605461241394	0.14738124546223413	13	0.09324009324009325	0.1251748091501798	0.7961699581089168
RBP1	0.2904721512398216	0.16533300342605964	11	0.32900432900432897	0.12513914781376198	0.9439502395149059
SMOC2	0.1619899150812479	0.03690122838555591	5	0.4	0.125088686695692	0.9439502395149059
C11orf87	0.1589699771815314	0.033902421827746845	7	0.05714285714285714	0.12506755535378455	0.7749977043158861
ADGRE5	0.1327511761450323	0.007703477366595416	4	0.3333333333333333	0.12504769877843688	0.9439502395149059
HRK	0.18855642327848404	0.06369355706651708	11	0.07272727272727272	0.12486286621196696	0.7749977043158861
CAVIN3	0.1531918287385046	0.028389422783276188	9	0.023809523809523808	0.1248024059552284	0.6907580477673935
FOXA2	0.22810243578844697	0.10338848257787017	2	1.0	0.1247139532105768	1.0
TNFSF10	0.14259795584347568	0.018167489843748722	7	0.05714285714285714	0.12443046599972696	0.7749977043158861
HIST1H2BO	0.25230008636493656	0.12788495936441135	13	0.2222222222222222	0.1244151270005252	0.8769897205618501
TNC	0.24107317642006718	0.11700762400300296	9	0.26190476190476186	0.12406555241706421	0.8981906562246826
PLEKHB2	0.1388783988667486	0.014839463184453495	11	0.5367965367965368	0.12403893568229511	1.0
HSPD1	0.20006222644316712	0.07641439076010902	13	0.06526806526806528	0.12364783568305811	0.7749977043158861
DHCR7	0.14156749364941779	0.01807674435988905	8	0.03571428571428571	0.12349074928952873	0.7464093357271094
ANGPTL4	0.16003716399911114	0.03666406373110685	6	0.3333333333333333	0.12337310026800428	0.9439502395149059
TAP2	0.14933890207638476	0.026055293706667797	9	0.26190476190476186	0.12328360836971695	0.8981906562246826
SLIT1	0.16157343859851883	0.038962202951957875	3	0.6666666666666666	0.12261123564656096	1.0
EPB41L5	0.1290799188295501	0.006683261169136466	12	0.04797979797979798	0.12239665766041365	0.7749977043158861
PTPRC	0.16925181106236253	0.047469549309378724	5	1.0	0.12178226175298382	1.0
LRRC34	0.1328009501274935	0.0114147190869716	2	1.0	0.12138623104052189	1.0
IGFBP4	0.17327984356351678	0.05207492110306605	9	0.015873015873015872	0.12120492246045073	0.6801635991820041
IGFBP3	0.19099481527038986	0.0699823317387126	13	0.029526029526029528	0.12101248353167726	0.6907580477673935
GNB1	0.19149273524484928	0.07064436688488297	13	0.04506604506604507	0.1208483683599663	0.7749977043158861
HDAC7	0.13570688428604696	0.014867420191505717	12	0.148989898989899	0.12083946409454124	0.8484238225659202
MIF	0.1854210619729792	0.06506000645267827	13	0.17094017094017094	0.12036105552030092	0.8554809646115576
STMN4	0.3095763916233004	0.1893000786335581	13	0.12742812742812742	0.12027631298974231	0.8053153264879649
MFSD11	0.15323500049653896	0.03298701918917888	11	0.9307359307359306	0.12024798130736009	1.0
ITGB2	0.13832744930888605	0.018104711000163143	10	0.009523809523809525	0.1202227383087229	0.6801635991820041
PARM1	0.15570031850163468	0.036306635790387495	9	0.06349206349206349	0.11939368271124719	0.7749977043158861
TM6SF1	0.13680296850823181	0.018224358946530253	3	0.6666666666666666	0.11857860956170156	1.0
NLRC5	0.12103175433364448	0.0024877260017139267	6	0.3333333333333333	0.11854402833193055	0.9439502395149059
GAL	0.2834962025730907	0.16495715260245694	7	0.8571428571428571	0.11853904997063378	1.0
CLDN5	0.20465298024864764	0.0862178838250274	12	0.010101010101010102	0.11843509642362024	0.6801635991820041
ITGA1	0.1401706379540222	0.021810090132504286	9	0.023809523809523808	0.11836054782151792	0.6907580477673935
DHCR24	0.16495128121600122	0.04664686329723919	13	0.006216006216006216	0.11830441791876203	0.6801635991820041
IFIT3	0.21471935153123076	0.09654082313013994	9	0.5476190476190476	0.11817852840109082	1.0
DDAH2	0.2059130171631665	0.08778846956502984	13	0.28438228438228436	0.11812454759813668	0.8981906562246826
STK26	0.13632575540200415	0.018242393338384837	3	0.6666666666666666	0.1180833620636193	1.0
HIST1H4B	0.21132028271153197	0.09324047171351349	13	0.04506604506604507	0.11807981099801848	0.7749977043158861
ZNF563	0.14156695135254566	0.023488534103618716	2	1.0	0.11807841724892694	1.0
PVALB	0.28029900653034534	0.16227313120662176	6	0.5333333333333333	0.11802587532372358	1.0
STMN2	0.4939663314020819	0.3761485409545563	13	0.43512043512043513	0.1178177904475256	0.9439502395149059
SERPINA3	0.22207970331038332	0.1045644400955526	7	0.09523809523809523	0.11751526321483072	0.7961699581089168
CCDC93	0.12428490115451893	0.006916331316985444	12	0.030303030303030304	0.11736856983753348	0.6907580477673935
CAMK2N1	0.20129955869201452	0.08404765364430396	13	0.3543123543123543	0.11725190504771056	0.9439502395149059
HIST1H4E	0.31470603442563005	0.1979231670626102	13	0.17094017094017094	0.11678286736301985	0.8554809646115576
FRAS1	0.12458563244964355	0.007812716705133132	3	0.6666666666666666	0.11677291574451042	1.0
HIST1H2BB	0.2347640200341258	0.1180893309984451	12	0.5303030303030304	0.1166746890356807	1.0
BBS7	0.1313835097834692	0.014723250710576079	10	0.9142857142857143	0.11666025907289311	1.0
CRACR2A	0.12299591302178944	0.006432762088732374	5	0.4	0.11656315093305707	0.9439502395149059
CREB3L1	0.13832258843388878	0.02182660707371292	3	0.6666666666666666	0.11649598136017586	1.0
PLXND1	0.19146298416290963	0.07508272096174469	13	0.17094017094017094	0.11638026320116494	0.8554809646115576
GIMAP6	0.12526894955921278	0.008929245151164729	2	1.0	0.11633970440804806	1.0
LIMS2	0.15352262327095673	0.03718956339765439	9	0.19047619047619047	0.11633305987330234	0.8554809646115576
PARP9	0.1461799688218867	0.02985872974479109	8	0.6428571428571428	0.1163212390770956	1.0
TRIM25	0.12932893206322177	0.013194561949776855	10	0.26666666666666666	0.1161343701134449	0.8981906562246826
C2orf76	0.12335478138222555	0.007496079140266335	9	0.9047619047619047	0.11585870224195922	1.0
NREP	0.19832158535090047	0.0825971052884397	13	0.06526806526806528	0.11572448006246076	0.7749977043158861
ANGPTL2	0.21272805036733552	0.09701907022792519	13	0.17094017094017094	0.11570898013941033	0.8554809646115576
SLC11A1	0.16392271817767157	0.04874836875365239	5	0.2	0.11517434942401918	0.8554809646115576
MFAP2	0.13951216588066256	0.0247570634650426	10	0.031746031746031744	0.11475510241561997	0.6907580477673935
DSP	0.21305148993210068	0.09866574970988885	2	1.0	0.11438574022221183	1.0
PSMB8	0.12864617889383728	0.014313239071327961	10	0.03333333333333333	0.11433293982250932	0.71991341991342
EDNRA	0.12335359505176012	0.009224308065482753	7	0.05714285714285714	0.11412928698627736	0.7749977043158861
BGN	0.2456937772539484	0.1317531627147834	13	0.09324009324009325	0.11394061453916499	0.7961699581089168
SLC48A1	0.12732452657921575	0.01348038332920912	12	0.20202020202020204	0.11384414325000664	0.8554809646115576
CYBA	0.14299495930606004	0.02921547118905571	10	0.015873015873015872	0.11377948811700433	0.6801635991820041
HIST1H3A	0.19106995043811098	0.07755911841798305	13	0.029526029526029528	0.11351083202012793	0.6907580477673935
VIM	0.3697015226379659	0.25621017776185934	13	0.2222222222222222	0.11349134487610657	0.8769897205618501
ANXA1	0.18879305027320303	0.07545228409278282	11	0.030303030303030304	0.11334076618042022	0.6907580477673935
ADGRG6	0.17851033627728555	0.06535292133664727	4	0.5	0.11315741494063827	1.0
WDR33	0.12591034542872634	0.012757009184881114	12	0.4318181818181819	0.11315333624384523	0.9439502395149059
TMEM106C	0.11554976000233905	0.002472140266775519	5	0.8	0.11307761973556353	1.0
MAP3K8	0.154340886958623	0.041412945469370084	2	1.0	0.11292794148925292	1.0
TRBC2	0.2448872693613235	0.1321279386310806	2	1.0	0.11275933073024288	1.0
DOCK5	0.1188208356859857	0.006247644069707192	3	0.6666666666666666	0.1125731916162785	1.0
CAVIN1	0.20200340750275178	0.0894896402023363	12	0.10606060606060606	0.11251376730041548	0.7961699581089168
CTSH	0.1311127936906183	0.018669126053150437	9	0.4126984126984127	0.11244366763746785	0.9439502395149059
VAMP5	0.14115539543930228	0.02872480848026403	10	0.05555555555555555	0.11243058695903825	0.7749977043158861
BIN1	0.21100328646237465	0.09894230423644157	13	0.8329448329448329	0.11206098222593308	1.0
ZC3HAV1	0.12746410523008125	0.01574367664602292	10	0.06666666666666667	0.11172042858405834	0.7749977043158861
ERCC3	0.11999928636428249	0.008326342227063584	12	0.3434343434343435	0.1116729441372189	0.9439502395149059
RFX4	0.12473955978804462	0.013088063592956427	2	1.0	0.11165149619508818	1.0
PPP1R17	0.18610270469683127	0.07448923808232366	11	0.2303030303030303	0.1116134666145076	0.8769897205618501
TICAM1	0.11507215665778035	0.0038873173528599933	5	0.2	0.11118483930492036	0.8554809646115576
ADRA2C	0.15429200029217444	0.04333633414672608	8	0.14285714285714285	0.11095566614544836	0.8484238225659202
SRPX	0.12998763184419385	0.019113146504810913	6	0.26666666666666666	0.11087448533938293	0.8981906562246826
HIST2H2AB	0.22551128202351445	0.11480598453545024	13	0.029526029526029528	0.11070529748806421	0.6907580477673935
HLA-DRA	0.22541018794502946	0.11470815079406849	11	0.12554112554112554	0.11070203715096097	0.8053153264879649
SYT7	0.16426019086832402	0.05380844422888995	12	0.10606060606060606	0.11045174663943408	0.7961699581089168
RPAP3	0.12585302233459741	0.015454767256145115	11	0.4121212121212121	0.1103982550784523	0.9439502395149059
GPR65	0.11753749277028473	0.0072893964053927455	2	1.0	0.11024809636489198	1.0
HES4	0.15052605923157253	0.04030026534929201	11	0.024242424242424242	0.11022579388228052	0.6907580477673935
CCNL2	0.13927038465707384	0.029242896408560086	13	0.001554001554001554	0.11002748824851374	0.6801635991820041
STX1A	0.1413014605913492	0.03160643295793743	10	0.6095238095238095	0.10969502763341178	1.0
PLAUR	0.13015262492706686	0.02060619080013729	9	0.015873015873015872	0.10954643412692958	0.6801635991820041
SLC38A5	0.1460743813356403	0.03661676951953702	11	0.07272727272727272	0.10945761181610328	0.7749977043158861
SNRNP200	0.143285998792974	0.03388392977298882	13	0.09324009324009325	0.10940206901998517	0.7961699581089168
IMP4	0.1218980073773263	0.01279358925797606	12	1.0	0.10910441811935023	1.0
THY1	0.1644766500709572	0.055449428345702934	10	0.18333333333333335	0.10902722172525425	0.8554809646115576
RAMP3	0.11597779155768752	0.007427093706253132	4	0.3333333333333333	0.10855069785143438	0.9439502395149059
NTRK3	0.20650668333972105	0.09817599512038296	13	0.04506604506604507	0.1083306882193381	0.7749977043158861
KLF5	0.1258202806420575	0.017617039450445356	2	1.0	0.10820324119161215	1.0
AIF1L	0.12807444614736332	0.020359580846234456	6	0.2	0.10771486530112886	0.8554809646115576
GNG12	0.12071341486780664	0.013006320890895009	6	0.5333333333333333	0.10770709397691162	1.0
CFD	0.1356079388299596	0.027929472301620708	2	1.0	0.1076784665283389	1.0
VSIR	0.12244515557952199	0.014844367292085076	5	0.2	0.10760078828743691	0.8554809646115576
ECHDC2	0.13789633081269811	0.030525211942889725	8	0.7857142857142857	0.1073711188698084	1.0
FCER1G	0.14560583723835377	0.03825063118154881	10	0.009523809523809525	0.10735520605680496	0.6801635991820041
HSPE1	0.1701862868658263	0.06298897590045907	13	0.12742812742812742	0.10719731096536722	0.8053153264879649
HIST1H2BI	0.17526305541113052	0.0681341278933674	13	0.010878010878010878	0.10712892751776312	0.6801635991820041
UBE2QL1	0.18644766174398897	0.07949107944062679	13	0.2222222222222222	0.10695658230336218	0.8769897205618501
MED19	0.10804872352865194	0.0012936205560850455	9	0.015873015873015872	0.10675510297256689	0.6801635991820041
GPER1	0.1350088490422695	0.02851764826841175	5	0.4	0.10649120077385776	0.9439502395149059
PLXNA3	0.13966979538322627	0.033232912257943566	12	0.010101010101010102	0.10643688312528271	0.6801635991820041
MAPKAPK3	0.10899663786614887	0.002595173759083186	3	0.6666666666666666	0.10640146410706568	1.0
MAP3K2	0.11452357196996231	0.008152670410748224	12	0.148989898989899	0.10637090155921408	0.8484238225659202
KLHL6	0.13673779004205452	0.030620107477294902	2	1.0	0.10611768256475962	1.0
PPP1R1A	0.18978141827139544	0.08382538852601758	5	0.4	0.10595602974537786	0.9439502395149059
PIK3CD	0.1466779073587708	0.04097882638148861	2	1.0	0.10569908097728217	1.0
IRAK3	0.13820183798395422	0.03278196345998445	8	0.25	0.10541987452396977	0.8981906562246826
SUSD4	0.14268981453142696	0.0375305995990276	11	0.16363636363636364	0.10515921493239935	0.8554809646115576
PHGDH	0.132378943647722	0.027254188275729896	13	0.001554001554001554	0.10512475537199212	0.6801635991820041
RARRES2	0.1302579580860304	0.025225156358587554	8	0.6857142857142857	0.10503280172744286	1.0
LY96	0.11894721644837758	0.014035225984734697	3	0.6666666666666666	0.10491199046364288	1.0
HS6ST1	0.16072513758883383	0.056245576623514947	13	0.2222222222222222	0.10447956096531888	0.8769897205618501
VWA1	0.1289368238399754	0.024525382845313012	12	0.005050505050505051	0.10441144099466239	0.6801635991820041
PYGL	0.11983992508696255	0.015479470593215002	2	1.0	0.10436045449374755	1.0
NKAIN4	0.15727230795882605	0.05320671316378062	10	0.17142857142857143	0.10406559479504543	0.8554809646115576
EHD2	0.12471131395558908	0.020661152703986996	10	0.009523809523809525	0.10405016125160209	0.6801635991820041
CLEC11A	0.11159643805606734	0.007561939948962319	5	0.2	0.10403449810710502	0.8554809646115576
RGS1	0.1654839416128391	0.06147564568467043	5	0.2	0.10400829592816868	0.8554809646115576
RNF213	0.12776745969143738	0.02426290632089533	11	0.04242424242424242	0.10350455337054205	0.7749977043158861
OLFML2A	0.1350273888513459	0.031692615421008555	4	0.3333333333333333	0.10333477343033735	0.9439502395149059
HAPLN2	0.16440444942213397	0.06115016295866706	4	0.3333333333333333	0.1032542864634669	0.9439502395149059
LPAR5	0.11396345533100384	0.010732187836433633	2	1.0	0.1032312674945702	1.0
NFIX	0.15496900659864601	0.05178734615674755	13	0.09324009324009325	0.10318166044189847	0.7961699581089168
MAP2K3	0.1414340978287056	0.038270399830442434	10	0.0380952380952381	0.10316369799826318	0.772590011614402
ASPN	0.12480250002773485	0.021808370374353483	4	0.5	0.10299412965338137	1.0
MGAT5	0.12437149903086332	0.02147571116335028	12	0.3434343434343435	0.10289578786751305	0.9439502395149059
IFITM2	0.20195625091668049	0.09960946399645736	13	0.06526806526806528	0.10234678692022313	0.7749977043158861
SMPD4	0.11265987524276423	0.01039450710082559	12	0.5696969696969697	0.10226536814193864	1.0
ANXA2	0.14145762712689933	0.03953528175067201	11	0.017316017316017316	0.10192234537622732	0.6801635991820041
MT2A	0.22731587314811172	0.12544662592967668	13	0.17094017094017094	0.10186924721843504	0.8554809646115576
CRIP1	0.24768910184200382	0.14596932535392468	10	0.9999999999999999	0.10171977648807914	1.0
PARP10	0.1159186444385161	0.014414695154117333	6	0.26666666666666666	0.10150394928439876	0.8981906562246826
EPAS1	0.13794620428172014	0.036967227614198746	12	0.030303030303030304	0.1009789766675214	0.6907580477673935
CSF1	0.14550213080306154	0.0445322827239734	7	0.2857142857142857	0.10096984807908814	0.8981906562246826
ADA2	0.1202180712887567	0.019438752775030307	6	0.26666666666666666	0.10077931851372639	0.8981906562246826
MVK	0.10755970057286927	0.007122164617485646	8	0.11428571428571428	0.10043753595538363	0.7961699581089168
CD53	0.11204181252132037	0.011870581234307374	6	0.3333333333333333	0.100171231287013	0.9439502395149059
APOL1	0.154875761471583	0.05484775067924519	7	0.4	0.10002801079233781	0.9439502395149059
RXRA	0.12929577792203428	0.029313138262736693	13	0.06526806526806528	0.09998263965929759	0.7749977043158861
CACNA2D2	0.1546220538099227	0.05465485491854616	6	0.4	0.09996719889137654	0.9439502395149059
TRH	0.2883866661969947	0.18874020951323903	4	1.0	0.09964645668375569	1.0
NOTCH3	0.11897699532739126	0.019366918017094007	10	0.03333333333333333	0.09961007731029725	0.71991341991342
SNN	0.15345688843524383	0.05395072429090714	12	0.20202020202020204	0.09950616414433669	0.8554809646115576
DEK	0.21872387687685227	0.1193533981721275	13	0.28438228438228436	0.09937047870472476	0.8981906562246826
VIPR2	0.12563861621668393	0.02635586619571321	5	0.8	0.09928275002097071	1.0
FCGBP	0.1417315490779777	0.042563911348018825	9	0.2222222222222222	0.09916763772995887	0.8769897205618501
ACTC1	0.15591708185908906	0.05710953309107901	11	0.7878787878787878	0.09880754876801005	1.0
PLEKHG5	0.1935395338341063	0.09481113189387703	10	0.17142857142857143	0.09872840194022926	0.8554809646115576
TGFB1	0.13415255290013067	0.035523511776151796	12	0.10606060606060606	0.09862904112397888	0.7961699581089168
CXCL16	0.1253540046711146	0.026724970818018327	2	1.0	0.09862903385309627	1.0
ITGA7	0.14352327847771962	0.044921829831006774	12	0.010101010101010102	0.09860144864671284	0.6801635991820041
MLLT11	0.2663515880737434	0.1680923438668518	13	0.28438228438228436	0.09825924420689158	0.8981906562246826
USP9Y	0.11495003226152162	0.016738307751647412	2	1.0	0.0982117245098742	1.0
CACNA2D3	0.2461365597050206	0.1479826116526588	6	0.7	0.0981539480523618	1.0
MEGF8	0.12449445670838827	0.026479017609617704	13	0.5236985236985237	0.09801543909877056	1.0
ACVRL1	0.11537581167182002	0.017906439585929065	9	0.023809523809523808	0.09746937208589096	0.6907580477673935
AMMECR1L	0.10733879239071994	0.009913430355567179	11	0.4121212121212121	0.09742536203515277	0.9439502395149059
SYDE2	0.11159867991077728	0.014237673125080503	3	0.6666666666666666	0.09736100678569677	1.0
PCLAF	0.14942131901269745	0.052072740732982445	13	0.17094017094017094	0.097348578279715	0.8554809646115576
DDR2	0.11866344246501265	0.02136641068554221	4	0.5	0.09729703177947044	1.0
TNFRSF25	0.1882546583773831	0.09107273225153208	9	0.2857142857142857	0.09718192612585101	0.8981906562246826
SAP130	0.10984296226657948	0.012884597822578604	12	0.7550505050505051	0.09695836444400088	1.0
LTBP3	0.12618904554378796	0.02927466226313724	13	0.010878010878010878	0.09691438328065072	0.6801635991820041
TMEM74	0.1196219828767482	0.0228260532805911	9	0.7142857142857142	0.0967959295961571	1.0
PGF	0.15148453315052857	0.05477367155824696	11	0.030303030303030304	0.09671086159228161	0.6907580477673935
TTC3	0.15031052023802272	0.053786427094249946	13	0.09324009324009325	0.09652409314377278	0.7961699581089168
SLIT2	0.11669548319426275	0.020247068250210172	8	0.2	0.09644841494405257	0.8554809646115576
HLA-E	0.17806244073507038	0.08193157186199343	12	0.07323232323232323	0.09613086887307695	0.7749977043158861
LIN28B	0.13464402804352205	0.03872366611129024	2	1.0	0.0959203619322318	1.0
SLC38A1	0.13791784889514985	0.042025883762735375	12	0.638888888888889	0.09589196513241448	1.0
NGFR	0.13091297201360255	0.035102724313525194	12	0.01767676767676768	0.09581024770007736	0.6801635991820041
CTSZ	0.12274377208257062	0.02694445389324428	12	0.010101010101010102	0.09579931818932634	0.6801635991820041
CHI3L1	0.2919779919934071	0.19618234684772384	3	0.6666666666666666	0.09579564514568328	1.0
PDLIM3	0.29495596854541284	0.19917621766809018	13	0.6216006216006216	0.09577975087732266	1.0
SPRY4	0.12368100616244918	0.02817356767389189	9	0.015873015873015872	0.09550743848855728	0.6801635991820041
PRLR	0.15503760068677871	0.05957576011102329	13	0.3543123543123543	0.09546184057575542	0.9439502395149059
BMF	0.10678995604374081	0.011588369650798415	4	0.3333333333333333	0.09520158639294239	0.9439502395149059
HLA-A	0.17489609422845695	0.0797169708594264	10	1.0	0.09517912336903055	1.0
SAMD9L	0.12614047132518205	0.03122908488390714	6	0.26666666666666666	0.09491138644127492	0.8981906562246826
IWS1	0.1074669421525662	0.012686077616788891	13	0.7241647241647241	0.09478086453577732	1.0
MBIP	0.10781138471818522	0.013059191222516508	5	0.2	0.09475219349566871	0.8554809646115576
SEPTIN3	0.15513986106147729	0.06046282564299221	13	0.3543123543123543	0.09467703541848507	0.9439502395149059
TUBB2A	0.20119965233114956	0.10661238121625735	13	0.17094017094017094	0.09458727111489221	0.8554809646115576
ISG20	0.13410728105006764	0.03975595105193003	5	0.8	0.09435132999813761	1.0
SPHK1	0.15289436841959003	0.05859516657979347	12	0.10606060606060606	0.09429920183979656	0.7961699581089168
GUCY1A1	0.12507758045981757	0.030915259812213672	7	0.05714285714285714	0.0941623206476039	0.7749977043158861
CD84	0.10282629909627047	0.008676513693901846	4	0.3333333333333333	0.09414978540236862	0.9439502395149059
LYZ	0.1585640714874725	0.06449442373288014	7	0.38095238095238093	0.09406964775459237	0.9439502395149059
FNDC5	0.14812478653278877	0.054144866443242345	13	0.09324009324009325	0.09397992008954642	0.7961699581089168
CYBB	0.13761487928328062	0.04368051630710827	10	0.11428571428571428	0.09393436297617234	0.7961699581089168
OLFM1	0.20541328735546643	0.11149313604792269	12	0.148989898989899	0.09392015130754375	0.8484238225659202
CRMP1	0.16505865659989244	0.07116288448586316	13	0.28438228438228436	0.09389577211402927	0.8981906562246826
DLX6	0.10818524822798072	0.014323799473822344	5	0.4	0.09386144875415837	0.9439502395149059
TAGLN	0.27052546391575644	0.17696778031835994	12	0.148989898989899	0.0935576835973965	0.8484238225659202
AIF1	0.11678367445699894	0.02324494544501123	11	0.05194805194805195	0.09353872901198772	0.7749977043158861
IKZF1	0.1327020644574097	0.03943779539932976	4	1.0	0.09326426905807994	1.0
SERF2	0.1476626176827205	0.05450777925553124	13	0.5236985236985237	0.09315483842718925	1.0
CTNND1	0.10743975211746591	0.014308581800400278	13	0.17094017094017094	0.09313117031706564	0.8554809646115576
SLC9A3R2	0.12803478266009918	0.03493937860268724	10	0.11428571428571428	0.09309540405741194	0.7961699581089168
SPC24	0.11745613237171469	0.02438227845645898	12	0.030303030303030304	0.09307385391525572	0.6907580477673935
RIN3	0.10515015448640837	0.012098499920999622	5	0.4	0.09305165456540875	0.9439502395149059
LAIR1	0.11006386389371607	0.01709259146321072	6	0.4	0.09297127243050535	0.9439502395149059
HSPA5	0.1613199433373085	0.06841345619003578	13	0.12742812742812742	0.09290648714727273	0.8053153264879649
ADCYAP1	0.183594381542895	0.09077870285930763	12	0.26767676767676774	0.09281567868358738	0.8981906562246826
MYOCD	0.15529041641741917	0.06248039014543163	7	0.22857142857142856	0.09281002627198753	0.8769897205618501
GADD45G	0.11438065902154239	0.021666841895658765	10	0.17142857142857143	0.09271381712588363	0.8554809646115576
CTSC	0.1197190731220476	0.027160656908763247	11	0.17748917748917747	0.09255841621328435	0.8554809646115576
CLCN5	0.09414887552052241	0.0016409411234636657	9	0.3333333333333333	0.09250793439705875	0.9439502395149059
PRDM1	0.14277019624717993	0.05037142774087588	3	0.6666666666666666	0.09239876850630405	1.0
LGALS3	0.12440223019418997	0.03202674746831583	7	0.19047619047619047	0.09237548272587415	0.8554809646115576
BCAR3	0.11789782286836745	0.025553779420791106	9	0.5555555555555556	0.09234404344757634	1.0
DOCK2	0.09675075135261667	0.004505311667842335	2	1.0	0.09224543968477433	1.0
ARHGAP18	0.09989516189328929	0.0076855595098938995	9	0.023809523809523808	0.09220960238339539	0.6907580477673935
FAM111A	0.10078500405000101	0.008655397539041392	7	0.05714285714285714	0.09212960651095962	0.7749977043158861
SRSF2	0.13921197677236638	0.047280705446929625	13	0.28438228438228436	0.09193127132543676	0.8981906562246826
PTGS1	0.10685961866723133	0.014965595739997294	3	0.6666666666666666	0.09189402292723403	1.0
CD4	0.11789618727821441	0.02600717183234512	8	0.25	0.09188901544586929	0.8981906562246826
PLAAT3	0.12229217189487951	0.0305225016844168	11	0.024242424242424242	0.0917696702104627	0.6907580477673935
SFT2D3	0.10101537713506546	0.00949324844695237	12	0.4318181818181819	0.09152212868811309	0.9439502395149059
TMEM140	0.10332212176889219	0.011862453567914684	3	0.6666666666666666	0.0914596682009775	1.0
TSN	0.10365386419812513	0.012497416534474119	13	0.17094017094017094	0.09115644766365101	0.8554809646115576
2003-03-01	0.10244813341714559	0.011302031391643362	4	0.5	0.09114610202550223	1.0
EDNRB	0.13213591553566525	0.04104996354279321	10	0.11428571428571428	0.09108595199287205	0.7961699581089168
SRL	0.20949280398980014	0.11844658494558367	9	0.7301587301587302	0.09104621904421646	1.0
SLC31A2	0.09781965110627941	0.006839954957471608	4	0.6666666666666666	0.0909796961488078	1.0
DGKQ	0.11168420966806572	0.020818432148011663	9	0.015873015873015872	0.09086577752005406	0.6801635991820041
OLFML2B	0.138074258302512	0.047325602713534434	8	0.14285714285714285	0.09074865558897756	0.8484238225659202
NES	0.1536524677742839	0.06306744767588982	12	0.04797979797979798	0.09058502009839409	0.7749977043158861
FBN3	0.15608137113427537	0.06562662583868724	4	0.5	0.09045474529558813	1.0
CD14	0.12896186550329192	0.03879258343273215	11	0.030303030303030304	0.09016928207055977	0.6907580477673935
MRC1	0.12815857502534017	0.03799954703943518	5	0.4	0.090159027985905	0.9439502395149059
ZWINT	0.11881765188621708	0.02867110491127451	12	0.01767676767676768	0.09014654697494257	0.6801635991820041
SOX13	0.16248761866540212	0.07245092510054539	10	0.2222222222222222	0.09003669356485673	0.8769897205618501
CIITA	0.10896387044024647	0.019229148613418106	3	0.6666666666666666	0.08973472182682836	1.0
TMEM108	0.13608190992029284	0.04645628902957912	13	0.04506604506604507	0.08962562089071371	0.7749977043158861
HAS3	0.22347687789536116	0.1340037154835369	7	0.4	0.08947316241182426	0.9439502395149059
PSME1	0.11245575453980855	0.023226952352299348	13	0.018648018648018648	0.0892288021875092	0.6801635991820041
SHC2	0.10811442435307327	0.01896563162000736	11	0.017316017316017316	0.0891487927330659	0.6801635991820041
ADAMTS10	0.10231873556853456	0.013272567043889716	7	0.09523809523809523	0.08904616852464485	0.7961699581089168
CCR1	0.0973387841375728	0.008399099171584662	3	0.6666666666666666	0.08893968496598814	1.0
NGEF	0.12133333361630898	0.03241435751531966	9	0.2857142857142857	0.08891897610098931	0.8981906562246826
FAM168B	0.1077994267275611	0.0189852743257777	13	0.9432789432789432	0.08881415240178339	1.0
TTPA	0.09140022105646518	0.0027102272078494997	2	1.0	0.08868999384861569	1.0
MEIS3	0.14054482011925545	0.05189286266257207	13	0.28438228438228436	0.08865195745668339	0.8981906562246826
NFIB	0.2160526732843812	0.12748530126854038	13	0.2222222222222222	0.08856737201584083	0.8769897205618501
CD300A	0.0923161645984333	0.0037944794716493623	3	0.6666666666666666	0.08852168512678393	1.0
TRDC	0.28275357287873926	0.1942424120779404	12	0.5303030303030304	0.08851116080079885	1.0
STX3	0.18237919390228305	0.0939129981805966	8	0.7857142857142857	0.08846619572168644	1.0
PAWR	0.12351608805530889	0.035227284075376314	11	0.6623376623376623	0.08828880397993258	1.0
TIFA	0.08973158243973103	0.0015215119805467483	2	1.0	0.08821007045918429	1.0
LYN	0.12122561956315311	0.033273640421579286	3	1.0	0.08795197914157382	1.0
SELENOH	0.11831376302959289	0.030501769035859473	13	0.7241647241647241	0.0878119939937334	1.0
COX6A1	0.1251302291344262	0.03731887791326397	13	0.12742812742812742	0.08781135122116224	0.8053153264879649
GSE1	0.14838176041045353	0.06079044305970961	13	0.04506604506604507	0.08759131735074392	0.7749977043158861
RGCC	0.18285227429335496	0.09532808211221856	12	0.10606060606060606	0.0875241921811364	0.7961699581089168
TYMS	0.1334393366374213	0.04600175542251626	13	0.09324009324009325	0.08743758121490504	0.7961699581089168
PSME2	0.10284629536712817	0.015627761494832915	12	0.028282828282828285	0.08721853387229525	0.6907580477673935
NAV1	0.11535039474917234	0.02816043419768985	10	0.09523809523809523	0.0871899605514825	0.7961699581089168
PLK2	0.12487609984931371	0.037759428567505166	10	0.17142857142857143	0.08711667128180854	0.8554809646115576
IGSF8	0.12206978965348565	0.035109214495404016	10	0.47619047619047616	0.08696057515808164	1.0
MPP6	0.1303276905570603	0.043481842031462596	8	0.5714285714285714	0.08684584852559771	1.0
ILDR2	0.12153456333009251	0.0346978554060994	4	0.3333333333333333	0.08683670792399312	0.9439502395149059
SLC38A11	0.09026527778983824	0.00352975184203337	2	1.0	0.08673552594780487	1.0
VPS37B	0.14271051838139462	0.056008397967182974	13	0.04506604506604507	0.08670212041421164	0.7749977043158861
GAREM2	0.09547755702064786	0.0089683552482685	3	0.6666666666666666	0.08650920177237936	1.0
FBLN5	0.132356108814498	0.04590192285737959	7	0.19047619047619047	0.0864541859571184	0.8554809646115576
MCF2L2	0.11738552871787315	0.030992139184971564	9	0.16666666666666666	0.08639338953290158	0.8554809646115576
MGAT4C	0.13981372646256737	0.05349686266825221	3	0.6666666666666666	0.08631686379431516	1.0
EFS	0.12721313994548702	0.040904141671038834	13	0.04506604506604507	0.08630899827444818	0.7749977043158861
IFI16	0.10647632013633657	0.020258368163186456	10	0.009523809523809525	0.0862179519731501	0.6801635991820041
MAP1LC3A	0.1449824061809543	0.05880951364973753	11	0.04242424242424242	0.08617289253121677	0.7749977043158861
MYL9	0.23825273812850548	0.15210367792635532	11	0.24675324675324672	0.08614906020215016	0.8981906562246826
SEZ6L	0.16587390799733448	0.07977658379261501	13	0.3543123543123543	0.08609732420471947	0.9439502395149059
NSG1	0.22290055880553963	0.13693908036187324	10	0.26666666666666666	0.08596147844366639	0.8981906562246826
HSPG2	0.15817584385548666	0.07222326239573985	13	0.029526029526029528	0.08595258145974681	0.6907580477673935
CERKL	0.14481302170046792	0.05894996141116289	9	0.2857142857142857	0.08586306028930503	0.8981906562246826
ENTPD1	0.10325235812953784	0.017403461793494262	8	0.02857142857142857	0.08584889633604358	0.6907580477673935
BAIAP2L1	0.0931031590195867	0.007293610126438881	2	1.0	0.08580954889314782	1.0
OLFML3	0.15448340321117246	0.06872550991586793	12	0.10606060606060606	0.08575789329530453	0.7961699581089168
DCX	0.18970235871074614	0.10397269991511102	13	0.5236985236985237	0.08572965879563513	1.0
PLXNB2	0.22711145613935135	0.14147028434659167	13	0.04506604506604507	0.08564117179275968	0.7749977043158861
LST1	0.10813299232024995	0.022495297225057102	6	0.26666666666666666	0.08563769509519284	0.8981906562246826
PCDH12	0.09076418214479033	0.005173848405144617	4	0.5	0.08559033373964571	1.0
HIST1H2AB	0.16537075434388132	0.0798056711058662	13	0.06526806526806528	0.08556508323801512	0.7749977043158861
HSPH1	0.13716317892092203	0.05163016246688603	13	0.28438228438228436	0.08553301645403599	0.8981906562246826
PLVAP	0.10042442651253193	0.015092514495610202	5	0.4	0.08533191201692172	0.9439502395149059
LIFR	0.12348167270250747	0.03818421611921166	13	0.9432789432789432	0.08529745658329581	1.0
CCDC115	0.09764485268089339	0.012368574219304243	12	0.5303030303030304	0.08527627846158914	1.0
AURKAIP1	0.10680428626962074	0.02154186673401165	13	0.029526029526029528	0.08526241953560909	0.6907580477673935
MFGE8	0.12066674559616271	0.035542552076154296	13	0.010878010878010878	0.08512419352000841	0.6801635991820041
LCP2	0.09011177954957611	0.005120249728173642	3	0.6666666666666666	0.08499152982140247	1.0
DDX60	0.09252741499350359	0.007556293228020367	5	0.2	0.08497112176548322	0.8554809646115576
ALDH1L2	0.09020731859052405	0.005253317482261335	5	0.2	0.08495400110826272	0.8554809646115576
MARCKS	0.3400068730976383	0.2551307661653309	13	0.6216006216006216	0.08487610693230735	1.0
SPI1	0.107009029202047	0.022174491996495342	10	0.031746031746031744	0.08483453720555165	0.6907580477673935
ELOVL7	0.10315935518589882	0.018489146849964364	2	1.0	0.08467020833593446	1.0
CDKN2C	0.12017764697182227	0.03551148906475456	11	0.10909090909090909	0.08466615790706772	0.7961699581089168
LUC7L3	0.19859488149567925	0.11404285478009682	13	0.12742812742812742	0.08455202671558243	0.8053153264879649
SLC2A3	0.09576194434457173	0.01121063732483313	7	0.4	0.0845513070197386	0.9439502395149059
ABCG2	0.12478138567410361	0.04047390721794946	12	0.10606060606060606	0.08430747845615416	0.7961699581089168
SCX	0.10157448068431749	0.01731129425952867	12	0.01767676767676768	0.08426318642478882	0.6801635991820041
FTL	0.3726857777923594	0.28867283744143857	13	0.43512043512043513	0.08401294035092083	0.9439502395149059
INSRR	0.18118079053328776	0.0971854590378341	7	0.4	0.08399533149545366	0.9439502395149059
FCSK	0.08729855302445058	0.003380540252148936	2	1.0	0.08391801277230164	1.0
GSTP1	0.15186056105185083	0.06808883234681237	13	0.2222222222222222	0.08377172870503846	0.8769897205618501
ZDHHC5	0.09145196512705056	0.00794589603828052	10	0.35238095238095235	0.08350606908877004	0.9439502395149059
SRGN	0.1349895843336577	0.05148841399713515	12	0.20202020202020204	0.08350117033652256	0.8554809646115576
ADAR	0.09480792580546338	0.011337113218948133	13	0.28438228438228436	0.08347081258651524	0.8981906562246826
CSTB	0.09761327669825763	0.014187246402061204	13	0.018648018648018648	0.08342603029619643	0.6801635991820041
KIAA1217	0.11752837945514777	0.034103387671740155	6	0.7	0.08342499178340762	1.0
ECSCR	0.0865153580551015	0.003103653231923201	5	0.4	0.08341170482317829	0.9439502395149059
PACSIN2	0.11817312993845017	0.035030670245855974	12	0.04797979797979798	0.08314245969259419	0.7749977043158861
SCIN	0.11611483614364461	0.0331142612948912	2	1.0	0.08300057484875341	1.0
GLI2	0.11988137802558779	0.03699947840191911	13	0.28438228438228436	0.08288189962366868	0.8981906562246826
NKX6-2	0.1761937067203001	0.09345834463691371	4	0.5	0.08273536208338639	1.0
CD40	0.10296028877958155	0.020231682902388807	5	0.4	0.08272860587719275	0.9439502395149059
C1QC	0.19658546898939555	0.11394977212347865	12	0.26767676767676774	0.0826356968659169	0.8981906562246826
PLS3	0.12153890937167738	0.0391604557302639	11	0.017316017316017316	0.08237845364141348	0.6801635991820041
NBEAL2	0.09444909031730493	0.012245654031007873	6	0.2	0.08220343628629706	0.8554809646115576
KDELR3	0.0898839597070383	0.007736633539328711	2	1.0	0.08214732616770959	1.0
PRR35	0.11390347782825196	0.032003452247356214	4	0.5	0.08190002558089574	1.0
CDH11	0.14935293889329773	0.06746669247123811	11	0.08225108225108226	0.08188624642205962	0.7961699581089168
VSIG4	0.11520923194836816	0.033346834283433824	12	0.01767676767676768	0.08186239766493433	0.6801635991820041
CALHM6	0.09029156051496351	0.008552105149559458	5	0.2	0.08173945536540406	0.8554809646115576
CSPG4	0.12464995227984704	0.04300714367031347	8	0.2857142857142857	0.08164280860953357	0.8981906562246826
FPR3	0.10694821442231639	0.025456640488006253	8	0.11428571428571428	0.08149157393431014	0.7961699581089168
PLEK	0.09090138072222617	0.00959333038921139	3	0.6666666666666666	0.08130805033301478	1.0
REEP2	0.15376115621849182	0.0724620579278058	10	0.2222222222222222	0.08129909829068602	0.8769897205618501
S100A6	0.1992940776203403	0.11816000256478539	13	0.28438228438228436	0.08113407505555491	0.8981906562246826
FABP7	0.2512078339003587	0.17010433183809182	11	0.6623376623376623	0.08110350206226691	1.0
CLP1	0.08903430447988918	0.008031281741282367	7	0.8571428571428571	0.08100302273860681	1.0
SREBF2	0.10670587219116542	0.02578192398130036	13	0.029526029526029528	0.08092394820986507	0.6907580477673935
PSAP	0.17904615423396414	0.09831988227468506	13	0.12742812742812742	0.08072627195927908	0.8053153264879649
WARS	0.09424319854861622	0.013707851998485817	10	0.06666666666666667	0.08053534655013041	0.7749977043158861
ARHGEF6	0.08652961014295962	0.00601857622408293	9	0.015873015873015872	0.08051103391887669	0.6801635991820041
SEMA4C	0.1166207520772142	0.03615778743420205	13	0.001554001554001554	0.08046296464301214	0.6801635991820041
SPINT2	0.13815350318789554	0.05777522613368982	6	0.8	0.08037827705420572	1.0
TFPI2	0.10806269057998055	0.027761728926139352	3	0.6666666666666666	0.08030096165384121	1.0
CSF1R	0.13703539085548688	0.056830410363085095	11	0.030303030303030304	0.0802049804924018	0.6907580477673935
LLGL1	0.08341305036786864	0.003357211673821709	4	0.3333333333333333	0.08005583869404694	0.9439502395149059
C4orf48	0.1276163351608476	0.047563470103527704	11	0.12554112554112554	0.0800528650573199	0.8053153264879649
SCUBE3	0.09217824546666754	0.012228117351040624	2	1.0	0.07995012811562692	1.0
APBB1IP	0.09495880188147235	0.01506243318852442	3	0.6666666666666666	0.07989636869294793	1.0
SNTB1	0.08630646731385923	0.006739079511739078	7	0.2857142857142857	0.07956738780212015	0.8981906562246826
MOG	0.37786978468461174	0.2984080672986414	2	1.0	0.07946171738597035	1.0
MOV10	0.09730308918106595	0.017855036496363514	11	0.017316017316017316	0.07944805268470244	0.6801635991820041
SLC15A3	0.09362022748692245	0.014206095425266272	6	0.5333333333333333	0.07941413206165618	1.0
DLL3	0.18873283475969332	0.10935209698757838	12	0.46060606060606063	0.07938073777211495	0.9966385039990988
FBXO17	0.0979959982085203	0.01863278142982254	10	0.06666666666666667	0.07936321677869776	0.7749977043158861
PHKA1	0.08306789717255927	0.0038428886403570096	6	0.5333333333333333	0.07922500853220227	1.0
MYCN	0.20874598877552475	0.12966924238512678	13	0.6216006216006216	0.07907674639039797	1.0
TGM2	0.13127371058042284	0.05220725699306453	10	0.2571428571428571	0.07906645358735831	0.8981906562246826
PCSK1	0.0927027473541386	0.013658998941375643	7	0.22857142857142856	0.07904374841276296	0.8769897205618501
DDX1	0.09585138529929894	0.016874158425097076	13	0.28438228438228436	0.07897722687420186	0.8981906562246826
DNAJB1	0.18079026659546793	0.1019039233674438	12	0.638888888888889	0.07888634322802413	1.0
CD34	0.11518787991089237	0.036318693737503106	10	0.0380952380952381	0.07886918617338926	0.772590011614402
MYO10	0.10218189656925149	0.02340544582695487	11	0.004329004329004329	0.07877645074229661	0.6801635991820041
NUPR1	0.12619856375196625	0.047440345117574334	12	0.07323232323232323	0.07875821863439192	0.7749977043158861
SAMSN1	0.09339128006085189	0.014724160216653261	3	1.0	0.07866711984419862	1.0
UCHL1	0.19779140987160154	0.11919552280274381	13	0.17094017094017094	0.07859588706885773	0.8554809646115576
KALRN	0.1383380259636064	0.059763740730239115	13	0.06526806526806528	0.07857428523336728	0.7749977043158861
TEAD4	0.08526147510800443	0.006688272832471065	6	0.3333333333333333	0.07857320227553337	0.9439502395149059
UBA7	0.09257807946704556	0.014084552970528033	5	0.2	0.07849352649651753	0.8554809646115576
AFAP1	0.13991572323856113	0.061467944882229696	13	0.17094017094017094	0.07844777835633143	0.8554809646115576
FLI1	0.10400260466148692	0.025815358286290706	9	0.1111111111111111	0.07818724637519621	0.7961699581089168
ADHFE1	0.09382529515800747	0.01576886512921295	5	0.8	0.07805643002879452	1.0
SAMHD1	0.0885669274087059	0.010551235318526577	12	0.01767676767676768	0.07801569209017933	0.6801635991820041
COL16A1	0.15157724728526503	0.07380845080952599	9	0.38095238095238093	0.07776879647573905	0.9439502395149059
HMGA1	0.10157968403843538	0.023862221970064806	12	0.030303030303030304	0.07771746206837057	0.6907580477673935
LAT2	0.0869031487871555	0.009216391924194383	2	1.0	0.07768675686296111	1.0
ABCA2	0.12473084884866	0.04709648766368625	13	0.43512043512043513	0.07763436118497374	0.9439502395149059
TIMM10	0.09454710272940521	0.017044028023049367	12	0.5303030303030304	0.07750307470635584	1.0
FILIP1L	0.12827505965103267	0.05106755762533347	9	0.1111111111111111	0.0772075020256992	0.7961699581089168
PDPN	0.2028326301329534	0.1256309878061065	13	0.43512043512043513	0.07720164232684693	0.9439502395149059
NCKAP1L	0.09487649667796434	0.017699660884540447	3	0.6666666666666666	0.0771768357934239	1.0
CNN3	0.12464681096278074	0.047573477863728085	13	0.28438228438228436	0.07707333309905265	0.8981906562246826
PKP2	0.1123766156009771	0.035313487774783714	3	0.6666666666666666	0.07706312782619339	1.0
NEK6	0.08497411493923406	0.007983616836166418	7	0.05714285714285714	0.07699049810306764	0.7749977043158861
CELF3	0.14579367721025235	0.06880794278090639	11	0.17748917748917747	0.07698573442934596	0.8554809646115576
PFN1	0.18709037101901838	0.1101795373934964	13	0.43512043512043513	0.07691083362552198	0.9439502395149059
LRRC32	0.1103872779824705	0.03353242756187382	7	0.11428571428571428	0.07685485042059667	0.7961699581089168
HIGD1B	0.09925134932887163	0.02263264161367491	8	0.03571428571428571	0.07661870771519672	0.7464093357271094
MRVI1	0.1405340891188479	0.06395141678685962	9	0.5555555555555556	0.07658267233198829	1.0
BMT2	0.10508766276853532	0.02852011628537285	12	0.030303030303030304	0.07656754648316247	0.6907580477673935
SLC37A2	0.08285052179628768	0.006289025880591523	2	1.0	0.07656149591569616	1.0
FOXM1	0.10713896147629709	0.03062780000339626	12	0.3676767676767677	0.07651116147290082	0.9439502395149059
DNAJB5	0.09355667403857346	0.017166826936226537	9	0.031746031746031744	0.07638984710234692	0.6907580477673935
NSMF	0.08899497767174447	0.012723561724797236	13	0.029526029526029528	0.07627141594694724	0.6907580477673935
SORBS2	0.10920268198253504	0.032937592818732916	3	0.6666666666666666	0.07626508916380212	1.0
SLCO2B1	0.12166990278470981	0.04547044220414557	12	0.04797979797979798	0.07619946058056423	0.7749977043158861
CTSS	0.08563088649488423	0.009459302773917386	7	0.11428571428571428	0.07617158372096684	0.7961699581089168
GUK1	0.12408272931798661	0.04791622349467136	13	0.12742812742812742	0.07616650582331524	0.8053153264879649
PRL	0.09251764363278199	0.01636196039682378	5	0.4	0.07615568323595821	0.9439502395149059
NCL	0.15087030326906276	0.07479903162049772	13	0.43512043512043513	0.07607127164856503	0.9439502395149059
NSD2	0.09644558919530669	0.020461321536056974	13	0.010878010878010878	0.0759842676592497	0.6801635991820041
ROBO2	0.11850784009343583	0.04252696757142066	9	0.5476190476190476	0.07598087252201517	1.0
SLC39A10	0.08800130302022548	0.012024293629017194	11	0.030303030303030304	0.07597700939120829	0.6907580477673935
BSCL2	0.12324187650266247	0.04735702120491	13	0.2222222222222222	0.07588485529775246	0.8769897205618501
GYPC	0.10081026788587415	0.024991497940653692	10	0.09523809523809523	0.07581876994522045	0.7961699581089168
TRAF5	0.14745030843691617	0.07172161589596404	12	0.10606060606060606	0.07572869254095213	0.7961699581089168
PRICKLE4	0.08055373025650717	0.004873010210516314	4	0.3333333333333333	0.07568072004599086	0.9439502395149059
LSS	0.0970305686791075	0.02136343169675556	13	0.018648018648018648	0.07566713698235195	0.6801635991820041
BOC	0.2754909461433093	0.1998722090803607	13	0.3543123543123543	0.07561873706294861	0.9439502395149059
EHD4	0.09797163317511962	0.02237175041637299	8	0.14285714285714285	0.07559988275874663	0.8484238225659202
WLS	0.12422003056668171	0.04862275144062134	11	0.16363636363636364	0.07559727912606037	0.8554809646115576
TMEM204	0.12504993239518816	0.049502756845836896	11	0.030303030303030304	0.07554717554935127	0.6907580477673935
ID3	0.134368394477979	0.058824328362936586	12	0.07323232323232323	0.07554406611504241	0.7749977043158861
INSIG1	0.09254238381562335	0.01727739415522815	13	0.018648018648018648	0.0752649896603952	0.6801635991820041
SUN2	0.1387290840535645	0.06347333102424443	13	0.3543123543123543	0.07525575302932005	0.9439502395149059
ADAMTSL2	0.082390734001661	0.007362196366394616	2	1.0	0.07502853763526639	1.0
PSMB10	0.0832876955080231	0.008496307328306751	8	0.03571428571428571	0.07479138817971635	0.7464093357271094
ATP10A	0.12561682548195297	0.05089986018790388	6	0.6666666666666666	0.07471696529404909	1.0
IER3	0.1275341616501387	0.05295515881127608	4	0.3333333333333333	0.07457900283886262	0.9439502395149059
GADD45A	0.1202295324439728	0.0456508000904917	9	0.4126984126984127	0.0745787323534811	0.9439502395149059
PPP2R2C	0.22973682636289072	0.15518074767310525	13	0.43512043512043513	0.07455607868978548	0.9439502395149059
RFLNB	0.0778950296267133	0.003414345394540221	6	0.13333333333333333	0.07448068423217308	0.8160532772520154
XAF1	0.1471015478829445	0.07264164465910018	6	0.8	0.07445990322384431	1.0
ARHGEF4	0.13551541610640655	0.06106919165558359	12	0.638888888888889	0.07444622445082297	1.0
CCDC159	0.08582524204351448	0.01153810761031079	3	0.6666666666666666	0.07428713443320369	1.0
PLAT	0.10063248253054259	0.0265038091539757	3	0.6666666666666666	0.0741286733765669	1.0
SAPCD2	0.10542317286424965	0.0313746451234446	7	0.09523809523809523	0.07404852774080506	0.7961699581089168
CLEC14A	0.08996094812772347	0.015954712827170297	11	0.008658008658008658	0.07400623530055317	0.6801635991820041
PSIP1	0.12345739304638081	0.04948754408793277	13	0.17094017094017094	0.07396984895844805	0.8554809646115576
SLFN5	0.08082681707117453	0.006920590083069833	7	0.09523809523809523	0.0739062269881047	0.7961699581089168
TMEM37	0.0918153424325236	0.017970821987991534	5	0.8	0.07384452044453206	1.0
AFAP1L1	0.09282272515176947	0.01911191958313566	10	0.016666666666666666	0.07371080556863381	0.6801635991820041
NKAIN1	0.13404729951307426	0.06047186717364741	13	0.17094017094017094	0.07357543233942684	0.8554809646115576
NOTCH4	0.1031161534841117	0.029566220816943923	11	0.008658008658008658	0.07354993266716778	0.6801635991820041
GMPR	0.14959335244273989	0.07604399777071601	7	0.4	0.07354935467202388	0.9439502395149059
LRRC75A	0.10321769947337273	0.029771867094262872	6	0.4	0.07344583237910986	0.9439502395149059
ARRDC2	0.09805788295678645	0.024615881573255262	7	0.09523809523809523	0.07344200138353119	0.7961699581089168
HBA2	0.4568457399702074	0.3835486332769831	7	0.6285714285714286	0.07329710669322431	1.0
FHOD1	0.07695137621397108	0.0036985876186531076	5	0.4	0.07325278859531797	0.9439502395149059
COL12A1	0.12160436814916804	0.04835503102426616	7	0.22857142857142856	0.07324933712490189	0.8769897205618501
ESYT3	0.10987847736558559	0.03667004174366641	2	1.0	0.07320843562191919	1.0
RTKN2	0.09277308730584345	0.01964686503505999	13	0.04506604506604507	0.07312622227078347	0.7749977043158861
BTN3A2	0.08234720770305919	0.009290481705845923	9	0.031746031746031744	0.07305672599721326	0.6907580477673935
STAT2	0.08981595490202972	0.016838893697093325	12	0.07323232323232323	0.0729770612049364	0.7749977043158861
ZEB1	0.12460934400345733	0.05172533127094416	13	1.0	0.07288401273251316	1.0
H1FX	0.1906403627545686	0.11777576681049402	13	0.09324009324009325	0.07286459594407459	0.7961699581089168
SLC7A14	0.1034033508095271	0.030592987995642713	11	0.6623376623376623	0.0728103628138844	1.0
IL1R1	0.137336575549125	0.06456838120239042	5	0.8	0.0727681943467346	1.0
CARMIL1	0.08894292180409807	0.016220388146873453	13	0.06526806526806528	0.07272253365722461	0.7749977043158861
TNS3	0.09561412315296973	0.022915356575258602	9	0.06349206349206349	0.07269876657771113	0.7749977043158861
CREB5	0.0928438229858077	0.020227263286625174	7	0.4	0.07261655969918253	0.9439502395149059
ZNF469	0.09214329699253239	0.01962551747445327	3	0.6666666666666666	0.07251777951807911	1.0
GPC1	0.11500163832970522	0.042484487200092895	13	0.12742812742812742	0.07251715112961232	0.8053153264879649
TP53I11	0.1538789495318736	0.08137703707207855	12	0.7550505050505051	0.07250191245979504	1.0
ATP8B1	0.08194305340900458	0.009453799150678687	4	0.5	0.07248925425832589	1.0
GPR78	0.09859903765877244	0.02628263163119071	9	0.047619047619047616	0.07231640602758173	0.7749977043158861
LBH	0.1235353179663915	0.051274434531767235	13	0.17094017094017094	0.07226088343462427	0.8554809646115576
SEMA3F	0.09892026669677416	0.026739107948559555	4	0.3333333333333333	0.0721811587482146	0.9439502395149059
EGFL7	0.10590294131789386	0.03388079438952012	7	0.11428571428571428	0.07202214692837375	0.7961699581089168
THSD7B	0.08967596037579594	0.017699047514028156	7	0.19047619047619047	0.07197691286176777	0.8554809646115576
MPRIP	0.09521409126460843	0.02336051936034184	11	0.3151515151515151	0.0718535719042666	0.9439502395149059
CALR	0.1257638522543648	0.0539196581038897	13	0.12742812742812742	0.07184419415047509	0.8053153264879649
COL5A2	0.11804994628135515	0.0462445188214986	10	0.15079365079365079	0.07180542745985655	0.8484238225659202
CCN2	0.2509651273829987	0.17918106332345113	12	0.20202020202020204	0.07178406405954757	0.8554809646115576
SCG2	0.1478200410196785	0.07610903252528733	9	0.38095238095238093	0.07171100849439116	0.9439502395149059
HP1BP3	0.09294813418002143	0.02125334753769947	13	0.029526029526029528	0.07169478664232196	0.6907580477673935
VAMP8	0.08100036656836071	0.00941676361574498	8	0.03571428571428571	0.07158360295261573	0.7464093357271094
MRC2	0.13872866263450168	0.06715277802252861	11	0.12554112554112554	0.07157588461197306	0.8053153264879649
ABCC4	0.09117483476969124	0.019690273739168276	9	0.9047619047619047	0.07148456103052296	1.0
SH3BGRL3	0.1047115191593455	0.03323317272809844	13	0.06526806526806528	0.07147834643124706	0.7749977043158861
CHIC2	0.08497689343346215	0.013515766258825857	11	0.17748917748917747	0.07146112717463629	0.8554809646115576
ROBO4	0.09795797355910152	0.02657451434467459	11	0.006060606060606061	0.07138345921442693	0.6801635991820041
RAB26	0.20594941912695078	0.1345870516175581	10	0.47619047619047616	0.07136236750939268	1.0
S1PR3	0.13752196915041356	0.06617945845350606	10	0.0380952380952381	0.0713425106969075	0.772590011614402
CNN2	0.09584290221109729	0.02453757922620176	7	0.19047619047619047	0.07130532298489553	0.8554809646115576
SPARC	0.39824088869675717	0.3269399699578308	13	0.5236985236985237	0.07130091873892636	1.0
SHANK2	0.10330083156219962	0.032054844250220475	10	0.2571428571428571	0.07124598731197915	0.8981906562246826
CCND1	0.08607328445369697	0.014856716816331288	6	0.3333333333333333	0.07121656763736568	0.9439502395149059
GBP2	0.1245842187538512	0.05343209797379316	5	0.8	0.07115212078005803	1.0
MDK	0.14336508384789556	0.07223569767948357	13	0.17094017094017094	0.071129386168412	0.8554809646115576
PHLDA1	0.11539814435899273	0.044348482460973566	12	0.04797979797979798	0.07104966189801917	0.7749977043158861
CRABP2	0.0800594557256468	0.00904492344380409	4	0.3333333333333333	0.07101453228184271	0.9439502395149059
PLIN2	0.09625647433235486	0.025346799743241395	11	0.12554112554112554	0.07090967458911346	0.8053153264879649
ALPK1	0.0724457361782482	0.0016497017356423963	3	0.6666666666666666	0.0707960344426058	1.0
CA2	0.11672921843091184	0.045974151378915064	9	0.26190476190476186	0.07075506705199677	0.8981906562246826
COMMD6	0.14101064419289105	0.0702715678461688	13	0.28438228438228436	0.07073907634672226	0.8981906562246826
GRIA2	0.18279555605295375	0.11220418849048686	12	0.148989898989899	0.0705913675624669	0.8484238225659202
EDN1	0.11531289658304145	0.04474023288125806	2	1.0	0.07057266370178339	1.0
TRDJ3	0.18771150640222292	0.11726603861949442	10	0.6095238095238095	0.0704454677827285	1.0
ADAP2	0.08997613260759102	0.019551148859256767	9	0.015873015873015872	0.07042498374833425	0.6801635991820041
ACOT11	0.08145872533604336	0.011079477884039806	7	0.2857142857142857	0.07037924745200355	0.8981906562246826
COX7A2	0.08852828430818328	0.018311341293598037	13	0.001554001554001554	0.07021694301458525	0.6801635991820041
TMEM173	0.08570846295369844	0.015612372025944501	9	0.015873015873015872	0.07009609092775394	0.6801635991820041
CTSL	0.08414960154822161	0.01413176835958525	10	0.015873015873015872	0.07001783318863636	0.6801635991820041
TMEM255B	0.13066785236058867	0.0606674150345287	7	0.8571428571428571	0.07000043732605997	1.0
ARFGAP3	0.10029710571665537	0.03029840956095562	13	0.17094017094017094	0.06999869615569976	0.8554809646115576
ADAM19	0.08665231607726684	0.01666020022907953	9	0.031746031746031744	0.0699921158481873	0.6907580477673935
LPCAT1	0.0988303892794638	0.028911697966470824	13	0.029526029526029528	0.06991869131299298	0.6907580477673935
IL6R	0.07925735027756463	0.009363652628527395	5	0.4	0.06989369764903723	0.9439502395149059
BCAM	0.11527696949240786	0.045415067785891904	8	0.7857142857142857	0.06986190170651596	1.0
SIPA1	0.08391422715998827	0.014066151796074452	11	0.017316017316017316	0.06984807536391381	0.6801635991820041
COL11A1	0.091696023385757	0.02186947449765353	8	0.2857142857142857	0.06982654888810347	0.8981906562246826
FMOD	0.13228447959694745	0.06258544816787116	5	0.4	0.06969903142907628	0.9439502395149059
C1orf162	0.08071408336888858	0.011147006195402992	5	0.8	0.06956707717348559	1.0
DLC1	0.09862782006396402	0.029112267792874263	11	0.006060606060606061	0.06951555227108976	0.6801635991820041
GNG11	0.12186267378275313	0.052515644020325575	11	0.2303030303030303	0.06934702976242756	0.8769897205618501
FGFRL1	0.12781256285820858	0.05853066591020247	12	0.20202020202020204	0.0692818969480061	0.8554809646115576
OMD	0.11680693573994519	0.047526317956442035	6	0.3333333333333333	0.06928061778350315	0.9439502395149059
EMID1	0.10443549938671588	0.03520748552955108	11	0.496969696969697	0.0692280138571648	1.0
EGFLAM	0.07771918114591977	0.00856581801514416	3	0.6666666666666666	0.06915336313077561	1.0
VCAN	0.12706557783053465	0.05795058213481195	11	0.12554112554112554	0.06911499569572271	0.8053153264879649
SCARB1	0.08587179676362933	0.016790900129067338	12	0.26767676767676774	0.06908089663456199	0.8981906562246826
MZT1	0.10056150237373607	0.03173135025917889	13	0.018648018648018648	0.06883015211455717	0.6801635991820041
LIPA	0.08730171079086703	0.018548759127142177	9	0.015873015873015872	0.06875295166372486	0.6801635991820041
MCAM	0.17515055682139494	0.10640521028322644	12	0.21414141414141416	0.0687453465381685	0.8769897205618501
SULF1	0.09661538983115332	0.02790221321615233	4	0.5	0.068713176615001	1.0
CD37	0.09497443582659985	0.026358706182634823	6	0.7	0.06861572964396503	1.0
PYCARD	0.08823238233002503	0.01967191713909535	3	0.6666666666666666	0.06856046519092968	1.0
FAM20C	0.09026067822274561	0.021840291923172408	10	0.015873015873015872	0.0684203862995732	0.6801635991820041
C21orf58	0.07777006557052156	0.009395811147313502	11	0.024242424242424242	0.06837425442320806	0.6907580477673935
FLT3LG	0.07364675916577286	0.0052758983861950345	4	0.5	0.06837086077957782	1.0
ZNF536	0.13207640259811598	0.06376606667177073	11	1.0	0.06831033592634525	1.0
SEMA6A	0.13936789960310092	0.07108174933265939	13	0.7241647241647241	0.06828615027044153	1.0
CD55	0.08466611952700089	0.016405254306685813	9	0.16666666666666666	0.06826086522031508	0.8554809646115576
ST14	0.07793385155945463	0.009727483719664967	2	1.0	0.06820636783978967	1.0
HNRNPUL1	0.12373569487255223	0.05558000154970032	13	0.8329448329448329	0.06815569332285192	1.0
RASGRP3	0.07848752352947945	0.010359712046379345	6	0.3333333333333333	0.0681278114831001	0.9439502395149059
CNDP2	0.08268578735482669	0.014600029337050452	13	0.018648018648018648	0.06808575801777624	0.6801635991820041
CDKN2D	0.09572642259489522	0.02780366931214104	10	0.2571428571428571	0.06792275328275418	0.8981906562246826
PPP1R14C	0.24233938104799965	0.17451505657710834	9	0.6666666666666666	0.06782432447089132	1.0
MAN2A1	0.1092075043727406	0.04139536091695674	13	0.17094017094017094	0.06781214345578386	0.8554809646115576
HEYL	0.1507235163262802	0.08295776507179108	11	0.12554112554112554	0.06776575125448912	0.8053153264879649
BMP4	0.09727137843069207	0.029574897848380678	4	0.5	0.0676964805823114	1.0
TBC1D9	0.09833665918241787	0.030701177518063134	11	0.32900432900432897	0.06763548166435474	0.9439502395149059
RCSD1	0.07668258570613833	0.009072267938129479	9	0.015873015873015872	0.06761031776800885	0.6801635991820041
PRKG1	0.08405453845232606	0.016460368594839164	12	0.01767676767676768	0.0675941698574869	0.6801635991820041
MFNG	0.11316476126994332	0.04571992672995585	13	0.06526806526806528	0.06744483453998748	0.7749977043158861
IGFBP2	0.16593572305915275	0.09858665494421019	11	0.32900432900432897	0.06734906811494255	0.9439502395149059
BAG3	0.11227656036343628	0.04496693750706273	8	0.11428571428571428	0.06730962285637354	0.7961699581089168
CYCS	0.09278341527308077	0.025670169751682827	13	0.010878010878010878	0.06711324552139794	0.6801635991820041
EIF2AK2	0.09091851085378268	0.02393323301347658	12	0.5696969696969697	0.0669852778403061	1.0
RRM2	0.09270255501628363	0.025742363004068892	12	0.20202020202020204	0.06696019201221474	0.8554809646115576
DENND1B	0.07465720444737714	0.007758703422848592	4	0.5	0.06689850102452854	1.0
OVGP1	0.07785674966672443	0.010991811923526912	2	1.0	0.06686493774319752	1.0
MDFI	0.1455875856695401	0.07882514503384044	13	0.28438228438228436	0.06676244063569967	0.8981906562246826
AOX1	0.07532009295079221	0.008691464951135954	2	1.0	0.06662862799965626	1.0
ACTG2	0.1723881224765604	0.10575953997640944	5	0.8	0.06662858250015097	1.0
HCLS1	0.10198622198587805	0.035365561799301184	6	0.8	0.06662066018657686	1.0
ECM1	0.08330237328494612	0.016687150878360896	9	0.015873015873015872	0.06661522240658523	0.6801635991820041
SYNGR3	0.17570975136504358	0.10915664898204536	8	0.39285714285714285	0.06655310238299822	0.9439502395149059
SERBP1	0.1447155706957079	0.0781740463477871	13	0.7241647241647241	0.0665415243479208	1.0
ARAP3	0.08499124044595201	0.018486202012231664	11	0.008658008658008658	0.06650503843372034	0.6801635991820041
XRCC5	0.10539199799683802	0.03893860461713561	13	0.12742812742812742	0.06645339337970241	0.8053153264879649
ADGRF5	0.09089175110494391	0.02446476734360023	7	0.19047619047619047	0.06642698376134368	0.8554809646115576
MDGA1	0.1283412404879655	0.06205511157956544	11	0.4121212121212121	0.06628612890840005	0.9439502395149059
H2AFV	0.10789860770495474	0.041627233237223935	13	0.43512043512043513	0.0662713744677308	0.9439502395149059
C1QA	0.10129839301312811	0.035156916540381215	10	0.05555555555555555	0.0661414764727469	0.7749977043158861
TPM2	0.23450668181072942	0.16854705516436685	13	0.43512043512043513	0.06595962664636257	0.9439502395149059
GNAI2	0.10025651672334052	0.03432071556330378	13	0.12742812742812742	0.06593580116003674	0.8053153264879649
SLC6A9	0.11482084937258126	0.04891391132053385	9	0.26190476190476186	0.06590693805204742	0.8981906562246826
MVP	0.08501451387494365	0.019154673224573884	11	0.012121212121212121	0.06585984065036976	0.6801635991820041
MAT2A	0.11032381983203914	0.044476304054964014	13	0.04506604506604507	0.06584751577707512	0.7749977043158861
COPA	0.11854452175043771	0.05271374646205569	13	0.12742812742812742	0.06583077528838202	0.8053153264879649
AJAP1	0.09685344222731429	0.031089387818888755	7	0.4	0.06576405440842553	0.9439502395149059
SLC22A17	0.11765973424182352	0.05190537201548242	13	0.2222222222222222	0.0657543622263411	0.8769897205618501
PHF19	0.15983549525747331	0.09413240211378933	13	0.2222222222222222	0.06570309314368399	0.8769897205618501
CCBE1	0.07286384717342255	0.007252190156745521	2	1.0	0.06561165701667702	1.0
ASF1B	0.07805150961200835	0.012464872076526065	11	0.04242424242424242	0.06558663753548229	0.7749977043158861
CHRD	0.16322547943963067	0.09765617406194324	8	0.4857142857142857	0.06556930537768743	1.0
CARD9	0.07064676855998772	0.005085930607378632	3	0.6666666666666666	0.06556083795260909	1.0
FDFT1	0.10119786535373404	0.035640696058892904	13	0.029526029526029528	0.06555716929484114	0.6907580477673935
PAXBP1	0.0869057552109681	0.02135991154042517	13	0.010878010878010878	0.06554584367054293	0.6801635991820041
MVD	0.07762401699615874	0.012102503230380302	12	0.010101010101010102	0.06552151376577844	0.6801635991820041
ETV5	0.12286845916172826	0.05745653755241557	10	0.15079365079365079	0.0654119216093127	0.8484238225659202
RBPJ	0.08682781119884508	0.02142918670770137	13	0.17094017094017094	0.06539862449114371	0.8554809646115576
H2AFX	0.1140922976968827	0.048843032642459136	13	0.17094017094017094	0.06524926505442356	0.8554809646115576
STK32B	0.06867012566650857	0.003444193938642225	7	0.09523809523809523	0.06522593172786634	0.7961699581089168
FLNB	0.10430793667625297	0.03909044072551009	13	0.3543123543123543	0.06521749595074289	0.9439502395149059
HLA-DPB1	0.13241880239651985	0.06733518422397589	11	0.08225108225108226	0.06508361817254396	0.7961699581089168
HIST1H3I	0.23565252306940015	0.17057119763956013	10	0.5476190476190477	0.06508132542984002	1.0
H3F3B	0.18016662079354134	0.1151902033933438	13	0.28438228438228436	0.06497641740019754	0.8981906562246826
ATXN10	0.08614573706112574	0.021230678105477414	13	0.6216006216006216	0.06491505895564834	1.0
TMEM104	0.07200765935212156	0.007097606264840242	9	0.16666666666666666	0.06491005308728132	0.8554809646115576
CHGA	0.12841787620740736	0.06376325387742654	13	0.3543123543123543	0.06465462232998082	0.9439502395149059
ZIC3	0.07267361530938717	0.008021821269143402	3	0.6666666666666666	0.06465179404024377	1.0
S100A1	0.20647081240051077	0.14194518006642123	2	1.0	0.06452563233408953	1.0
BEX5	0.09567678555746499	0.031166090308879044	6	0.13333333333333333	0.06451069524858595	0.8160532772520154
ANO1	0.08162886285532638	0.017276719530579385	5	0.2	0.064352143324747	0.8554809646115576
GMFG	0.07738737513129201	0.013264058906713871	9	0.015873015873015872	0.06412331622457815	0.6801635991820041
GFRA1	0.20639031257953394	0.14226845857326043	10	0.8412698412698413	0.06412185400627352	1.0
ELL2	0.11786782039891155	0.053761354343107165	7	0.22857142857142856	0.06410646605580439	0.8769897205618501
ADAMTS17	0.07758984696568813	0.013483623515478826	6	0.13333333333333333	0.0641062234502093	0.8160532772520154
DOCK6	0.09267157557525933	0.02879147874772231	7	0.11428571428571428	0.06388009682753702	0.7961699581089168
SREBF1	0.06872573088583578	0.00488962107103821	8	0.25	0.06383610981479756	0.8981906562246826
KIF18B	0.08268993913305976	0.018913535158193124	11	0.05194805194805195	0.06377640397486664	0.7749977043158861
GAS2	0.07232554566375465	0.00862316332806112	5	0.8	0.06370238233569353	1.0
GNG2	0.1191622976115777	0.05549959217959912	12	0.148989898989899	0.06366270543197858	0.8484238225659202
COQ8A	0.09699256290726051	0.0333532512603706	13	0.04506604506604507	0.0636393116468899	0.7749977043158861
KCNB2	0.0877455424870351	0.024119459582713623	8	0.6857142857142857	0.06362608290432148	1.0
PTP4A3	0.14843284942106688	0.08484115680821702	12	0.21414141414141416	0.06359169261284986	0.8769897205618501
TCF7L1	0.07956616012401718	0.01598599364609044	4	0.3333333333333333	0.06358016647792675	0.9439502395149059
DUSP15	0.06534670280902878	0.0018229023807139284	6	0.13333333333333333	0.06352380042831485	0.8160532772520154
COTL1	0.11207462907516394	0.04855722592285075	12	0.10606060606060606	0.06351740315231319	0.7961699581089168
FAM162A	0.0767539220951905	0.01335128289245131	13	0.04506604506604507	0.06340263920273918	0.7749977043158861
XBP1	0.09150970445909198	0.02812860513846528	12	0.030303030303030304	0.0633810993206267	0.6907580477673935
UBB	0.18271873973106745	0.11942934399745511	13	0.5236985236985237	0.06328939573361234	1.0
DLG2	0.19380661430697796	0.13054998361805575	8	0.8857142857142857	0.0632566306889222	1.0
PTPN13	0.07788071218982717	0.014734100535128719	11	0.12554112554112554	0.06314661165469845	0.8053153264879649
SLC7A5	0.09035643831690326	0.02731651179275656	9	0.26190476190476186	0.06303992652414671	0.8981906562246826
RGS8	0.12112412079332986	0.058101392578629146	4	1.0	0.06302272821470072	1.0
MT1F	0.09000163090172877	0.02701526637241284	9	0.2222222222222222	0.06298636452931594	0.8769897205618501
TMEM185B	0.094136262740532	0.031156044330543548	12	0.9333333333333333	0.06298021840998845	1.0
CDH5	0.10187494839894323	0.038916112263948026	10	0.01904761904761905	0.0629588361349952	0.6801635991820041
KCNIP3	0.07976663440398825	0.016816835626856954	5	0.2	0.06294979877713129	0.8554809646115576
IDI1	0.09058670596629885	0.027672130900536517	12	0.07323232323232323	0.06291457506576234	0.7749977043158861
IGHG3	0.24683214805532516	0.18396953101994948	9	0.5476190476190476	0.06286261703537568	1.0
CREBZF	0.09383476365649696	0.031040451595568293	13	0.2222222222222222	0.06279431206092867	0.8769897205618501
TGFB1I1	0.0937897725753009	0.031129065943337298	10	0.2571428571428571	0.0626607066319636	0.8981906562246826
SIGLEC1	0.10658536654810803	0.043932194214523324	3	1.0	0.06265317233358471	1.0
PTPRS	0.14380264207270646	0.08116312987060119	13	0.12742812742812742	0.06263951220210527	0.8053153264879649
PNP	0.08194306839910816	0.019431173400282272	6	0.6666666666666666	0.06251189499882588	1.0
FLNA	0.25266829267290747	0.19027652175238421	13	0.28438228438228436	0.062391770920523254	0.8981906562246826
MMP14	0.10670818667156208	0.04432571642391756	13	0.09324009324009325	0.06238247024764452	0.7961699581089168
DOC2B	0.17497461326466188	0.1126673775060519	2	1.0	0.06230723575860998	1.0
ANXA5	0.11287648638484148	0.05061546275792733	13	0.28438228438228436	0.062261023626914144	0.8981906562246826
SEMA5B	0.0968566097702867	0.03461097289781845	4	1.0	0.06224563687246826	1.0
HPDL	0.08695908926375791	0.02474388428850785	4	1.0	0.06221520497525006	1.0
KCNC4	0.07697309683782513	0.014778365779633547	7	0.38095238095238093	0.06219473105819159	0.9439502395149059
NHLH1	0.21789510885747027	0.15570058998995695	13	0.3543123543123543	0.062194518867513315	0.9439502395149059
TRIM38	0.08338472791375007	0.02129499607425308	4	0.5	0.06208973183949699	1.0
SERPINF1	0.25384706094407317	0.1917590799658498	10	0.6904761904761905	0.06208798097822338	1.0
MAPK8	0.0880676162557121	0.026000398460772373	12	0.5303030303030304	0.06206721779493973	1.0
ATOH8	0.1384956434776798	0.07646735957878845	8	0.7857142857142857	0.06202828389889134	1.0
RBX1	0.07169285619780678	0.009667239939197336	13	0.018648018648018648	0.062025616258609445	0.6801635991820041
APOC2	0.12031507482342593	0.058313156546287194	8	0.39285714285714285	0.06200191827713874	0.9439502395149059
CENPO	0.07698002495321955	0.015038069345109133	11	0.030303030303030304	0.061941955608110416	0.6907580477673935
FBN2	0.08960905827845869	0.027693434456834833	8	0.5714285714285714	0.061915623821623855	1.0
ATP5IF1	0.09787810356996193	0.035991449175644195	12	0.030303030303030304	0.06188665439431774	0.6907580477673935
MEGF6	0.09254844931966795	0.0307870467170445	11	0.05194805194805195	0.06176140260262345	0.7749977043158861
ST6GAL1	0.09094164193821082	0.029212230321633014	12	0.07323232323232323	0.0617294116165778	0.7749977043158861
CCL2	0.09432359458293132	0.032612138546292926	6	0.13333333333333333	0.0617114560366384	0.8160532772520154
IRF7	0.07194834511887511	0.01040043952982649	9	0.1111111111111111	0.06154790558904863	0.7961699581089168
GLUL	0.3445004773185019	0.28297420718534944	13	0.8329448329448329	0.06152627013315248	1.0
SNRPG	0.07882060976543795	0.01730202074398443	13	0.018648018648018648	0.06151858902145352	0.6801635991820041
RNF215	0.07247594085522803	0.010958855050634087	7	0.6285714285714286	0.061517085804593946	1.0
PAGR1	0.1301761100395913	0.0686867012357221	13	0.17094017094017094	0.06148940880386919	0.8554809646115576
PHLDB2	0.0908701789982852	0.02938431604406601	9	0.1111111111111111	0.06148586295421919	0.7961699581089168
EFHD2	0.06895153812021519	0.007594269654824389	11	0.024242424242424242	0.0613572684653908	0.6907580477673935
NECAB3	0.0745980165655695	0.013265555101542812	10	0.5166666666666666	0.06133246146402668	1.0
HIST1H2AC	0.1204446942717859	0.05916816789388567	8	0.6428571428571428	0.06127652637790024	1.0
CDC42EP1	0.08856737933010526	0.027390720615309953	10	0.01904761904761905	0.061176658714795315	0.6801635991820041
CLCN2	0.06405271618703622	0.003011899255680021	9	0.015873015873015872	0.06104081693135619	0.6801635991820041
TBC1D4	0.07788170765020808	0.01689839427602204	12	0.6828282828282828	0.06098331337418604	1.0
STK17A	0.07024549757798029	0.009328476057095395	7	0.11428571428571428	0.0609170215208849	0.7961699581089168
HNRNPA2B1	0.18370709348066788	0.12289350325634248	13	0.43512043512043513	0.060813590224325406	0.9439502395149059
UBE2C	0.14645285843836436	0.08570389795160623	13	0.28438228438228436	0.06074896048675814	0.8981906562246826
KLHL24	0.08779959029008358	0.027064121476831016	13	0.04506604506604507	0.06073546881325256	0.7749977043158861
ENPEP	0.07568711679324103	0.014990630292858362	8	0.07142857142857142	0.06069648650038267	0.7749977043158861
QKI	0.12528370958921672	0.06459421770191834	13	0.12742812742812742	0.060689491887298386	0.8053153264879649
SARS	0.08103314599750444	0.020406199578171934	13	0.09324009324009325	0.06062694641933251	0.7961699581089168
GPNMB	0.1358092152064175	0.07519172661305358	9	0.16666666666666666	0.060617488593363925	0.8554809646115576
DTX1	0.09192575710841953	0.03135855247882321	12	0.07323232323232323	0.060567204629596326	0.7749977043158861
GFAP	0.38705572576491704	0.32655847464113197	13	0.8329448329448329	0.06049725112378507	1.0
PA2G4	0.10970375250601416	0.04938489666785807	13	0.3543123543123543	0.06031885583815609	0.9439502395149059
GLS	0.07485507205341427	0.014551614708495319	12	0.5303030303030304	0.060303457344918945	1.0
CLASP1	0.11457903163198029	0.054328864614330064	13	0.6216006216006216	0.06025016701765022	1.0
HLA-DRB5	0.08658296687347874	0.02636559483826734	5	0.4	0.06021737203521141	0.9439502395149059
INA	0.19771941095969808	0.13761264910989418	13	0.6216006216006216	0.0601067618498039	1.0
FES	0.06708211100959278	0.007007300906019009	5	0.2	0.060074810103573774	0.8554809646115576
AKNA	0.06946610643064491	0.00947958675794843	8	0.03571428571428571	0.05998651967269648	0.7464093357271094
IER5L	0.07909679412309095	0.019288846598195318	6	0.5333333333333333	0.059807947524895634	1.0
HIC1	0.12133462859970319	0.0615278327832228	7	0.6285714285714286	0.05980679581648039	1.0
SOGA1	0.1418585132796239	0.08205813486217753	13	0.3543123543123543	0.05980037841744637	0.9439502395149059
SCD	0.1579017355984031	0.09810314979741702	13	0.28438228438228436	0.05979858580098607	0.8981906562246826
ACAT2	0.08132499402765458	0.021562170160252296	12	0.030303030303030304	0.05976282386740229	0.6907580477673935
LOXL2	0.06755775034512188	0.007827954858974242	9	0.06349206349206349	0.05972979548614763	0.7749977043158861
CORO1A	0.08291101498041342	0.02326264537614824	9	0.4126984126984127	0.059648369604265186	0.9439502395149059
PHF11	0.07428207148960579	0.014654898245429768	6	1.0	0.059627173244176025	1.0
ANKRD65	0.10696252230447627	0.0473372914431454	8	0.42857142857142855	0.05962523086133087	0.9439502395149059
HIST1H2BJ	0.09510292635022287	0.035524990395797	13	0.018648018648018648	0.05957793595442587	0.6801635991820041
C3orf14	0.0752229903326889	0.015757806274216652	12	0.20202020202020204	0.059465184058472245	0.8554809646115576
PAK3	0.09555207047755931	0.036173879265924205	11	0.9307359307359306	0.05937819121163511	1.0
CAMK2N2	0.10794639131129863	0.048606406039335553	11	0.12554112554112554	0.059339985271963075	0.8053153264879649
LYL1	0.06927040060997804	0.009961768674300443	2	1.0	0.05930863193567759	1.0
DDX17	0.14855840761896638	0.08927771697466552	13	0.3543123543123543	0.05928069064430086	0.9439502395149059
CUX2	0.07691486994033411	0.01767061515185732	9	0.023809523809523808	0.059244254788476794	0.6907580477673935
SAPCD1	0.08198039522209226	0.022771249538918025	12	0.148989898989899	0.05920914568317423	0.8484238225659202
TBCB	0.07385136889861568	0.014824858585592088	13	0.04506604506604507	0.0590265103130236	0.7749977043158861
OCIAD2	0.09681793744183789	0.03780023226077031	13	0.8329448329448329	0.05901770518106758	1.0
SLFN11	0.08076799781625577	0.021761184881881567	5	0.4	0.059006812934374195	0.9439502395149059
ANOS1	0.10770062717866484	0.048703930664925135	7	0.22857142857142856	0.058996696513739705	0.8769897205618501
PLIN5	0.06672475825999366	0.007842331709812	4	0.5	0.05888242655018166	1.0
FASN	0.09514087900484489	0.036280082280031704	13	0.17094017094017094	0.05886079672481318	0.8554809646115576
CHRNA1	0.06084593322820575	0.0022218008493566266	5	0.4	0.05862413237884912	0.9439502395149059
ID1	0.16834930408114404	0.10974053459835995	11	0.7878787878787878	0.058608769482784095	1.0
LAMC3	0.13969392364984148	0.08116077119356584	8	0.39285714285714285	0.05853315245627565	0.9439502395149059
NAP1L4	0.07240888933304705	0.013886530929572444	13	0.09324009324009325	0.05852235840347461	0.7961699581089168
FSTL1	0.12378881047797144	0.06533212552258191	13	0.28438228438228436	0.058456684955389526	0.8981906562246826
ARHGAP45	0.0739848099024967	0.015574585024831545	4	0.6666666666666666	0.05841022487766516	1.0
RNF220	0.12551790657721207	0.06716962199855185	12	0.20202020202020204	0.05834828457866022	0.8554809646115576
FANCI	0.07824071523511822	0.019901413767639476	11	0.17748917748917747	0.058339301467478746	0.8554809646115576
VLDLR	0.07370124740306987	0.01538387027642895	10	0.06666666666666667	0.05831737712664092	0.7749977043158861
STMN3	0.10977248108177534	0.05153071566833918	13	0.17094017094017094	0.05824176541343616	0.8554809646115576
INSR	0.07456717876416381	0.016327567338334032	11	0.004329004329004329	0.058239611425829785	0.6801635991820041
CTHRC1	0.09470808669638407	0.036663110904823826	11	0.08225108225108226	0.05804497579156025	0.7961699581089168
NPDC1	0.11285225862363699	0.05493037866014823	13	0.28438228438228436	0.05792187996348876	0.8981906562246826
LMO2	0.1112456731212319	0.053348088770434336	9	0.9047619047619049	0.05789758435079757	1.0
MLXIP	0.0771846461414264	0.019350165021134163	10	0.11666666666666667	0.05783448112029223	0.8053153264879649
RAP1GAP	0.14502712301560486	0.0872364603312826	8	0.6428571428571428	0.05779066268432226	1.0
NCKAP1	0.0750004198536122	0.01724299337536034	13	0.04506604506604507	0.057757426478251855	0.7749977043158861
AFF3	0.09209578909510109	0.034357462641362024	12	0.10606060606060606	0.05773832645373907	0.7961699581089168
ITGAX	0.08604976222553715	0.02840812090317135	7	0.4	0.057641641322365794	0.9439502395149059
TAPBP	0.07985384016080099	0.022261024440498677	13	0.28438228438228436	0.057592815720302316	0.8981906562246826
RHPN1	0.06932206469778517	0.011754291977852174	6	0.2	0.05756777271993299	0.8554809646115576
ZNF618	0.09767555762740314	0.04012525963366682	13	0.3543123543123543	0.05755029799373632	0.9439502395149059
REEP1	0.10060420618428978	0.04308138173478345	8	0.25	0.05752282444950633	0.8981906562246826
MCM5	0.10839840135013386	0.050880734855232444	13	0.17094017094017094	0.057517666494901414	0.8554809646115576
ITGB1	0.10459413593378013	0.047239527387497274	13	0.28438228438228436	0.057354608546282854	0.8981906562246826
SPAAR	0.08788656974372067	0.030572459861358967	2	1.0	0.0573141098823617	1.0
SERPING1	0.14217320290105864	0.08487404073372856	12	0.7550505050505051	0.05729916216733008	1.0
SLC39A8	0.06786194245243439	0.010563564968948428	10	0.01904761904761905	0.057298377483485964	0.6801635991820041
ANK3	0.17653965574519767	0.11924345069416187	10	0.30952380952380953	0.0572962050510358	0.9439502395149059
TBXAS1	0.06618942759904861	0.00899392269912977	6	0.13333333333333333	0.05719550489991884	0.8160532772520154
COL18A1	0.13655208878080363	0.07943343861709513	12	0.148989898989899	0.0571186501637085	0.8484238225659202
LPAR1	0.07307509657655042	0.015962380237236992	5	0.2	0.05711271633931343	0.8554809646115576
MYL12A	0.07387479421576694	0.01683603132952123	10	0.06666666666666667	0.05703876288624571	0.7749977043158861
REXO5	0.07167200496492113	0.014677842528912157	12	0.04797979797979798	0.056994162436008966	0.7749977043158861
GIGYF2	0.06344767752015824	0.006643606729199407	13	0.029526029526029528	0.05680407079095884	0.6907580477673935
PODXL2	0.08409571216583851	0.027297484275243856	13	0.04506604506604507	0.05679822789059466	0.7749977043158861
RBFOX2	0.08925466850043337	0.032466477046176084	13	0.2222222222222222	0.056788191454257286	0.8769897205618501
SLC22A15	0.11093029819170562	0.054192012937342646	5	0.4	0.056738285254362975	0.9439502395149059
ENG	0.15652730788941266	0.09983296329848054	12	0.20202020202020204	0.056694344590932116	0.8554809646115576
GLIPR2	0.07511161038097254	0.018483338824337395	8	0.07142857142857142	0.05662827155663515	0.7749977043158861
PIDD1	0.07244149401215623	0.01582920054839497	12	0.01767676767676768	0.05661229346376126	0.6801635991820041
TEDC1	0.07762143736440233	0.021012030920069397	8	0.14285714285714285	0.05660940644433293	0.8484238225659202
TCEAL7	0.08402306654186571	0.027559022053652876	11	0.017316017316017316	0.056464044488212836	0.6801635991820041
LGMN	0.09149868910400956	0.03505927304729321	12	0.20202020202020204	0.056439416056716346	0.8554809646115576
OXCT2	0.08703440026393656	0.030619523501573227	2	1.0	0.05641487676236334	1.0
CPVL	0.07599093046563106	0.019587928940179716	9	0.1111111111111111	0.05640300152545134	0.7961699581089168
BANF1	0.10131062373748136	0.045063881821289044	13	0.5236985236985237	0.05624674191619231	1.0
SRGAP1	0.10590333789528153	0.04967060388548573	12	0.26767676767676774	0.0562327340097958	0.8981906562246826
ALCAM	0.08786744612914053	0.03169308291759288	4	0.3333333333333333	0.05617436321154765	0.9439502395149059
CLEC2B	0.08123039443308709	0.025107331588257092	6	0.4	0.05612306284483	0.9439502395149059
SNAI2	0.09151903985978797	0.03560681767438742	7	0.22857142857142856	0.055912222185400554	0.8769897205618501
SMC4	0.0811426443945631	0.025302061125001662	12	0.07272727272727274	0.05584058326956144	0.7749977043158861
NAAA	0.06999610859816786	0.014160685302112874	9	0.4126984126984127	0.05583542329605499	0.9439502395149059
ST3GAL6	0.06301187947954842	0.007179567478075393	7	0.4	0.055832312001473025	0.9439502395149059
SLC3A2	0.08734734934707904	0.03154195649850741	12	0.04848484848484849	0.055805392848571625	0.7749977043158861
CASP4	0.0649392042750724	0.009168769604770784	6	0.13333333333333333	0.055770434670301614	0.8160532772520154
HIST1H2BL	0.1445919109051677	0.08889608368659864	12	0.3434343434343435	0.05569582721856907	0.9439502395149059
NECTIN2	0.0626041843381398	0.00691636243513279	6	0.13333333333333333	0.055687821903007015	0.8160532772520154
LRRC56	0.07010334967190313	0.014436214936392312	3	0.6666666666666666	0.05566713473551081	1.0
TXNL4A	0.08250720573005187	0.026840157438966332	12	0.26767676767676774	0.055667048291085534	0.8981906562246826
ZNF783	0.10219584619537299	0.046537634583039264	12	0.5303030303030304	0.055658211612333724	1.0
DMPK	0.08055536497589864	0.024898456893096055	11	0.05194805194805195	0.05565690808280259	0.7749977043158861
TRIM21	0.06962931988384588	0.013974668976351997	5	0.4	0.055654650907493886	0.9439502395149059
SQOR	0.07026354492878348	0.01461852386150899	6	0.1	0.05564502106727449	0.7961699581089168
PINLYP	0.060386059807024974	0.0047502679130288035	8	0.07142857142857142	0.05563579189399617	0.7749977043158861
CDCA3	0.06350584805616581	0.00788651885391357	9	0.023809523809523808	0.05561932920225224	0.6907580477673935
PODN	0.09028433251556466	0.03472130848125711	10	0.15079365079365079	0.055563024034307545	0.8484238225659202
RGS3	0.07400823169444497	0.01852158856196572	11	0.2303030303030303	0.05548664313247925	0.8769897205618501
GATD1	0.07052199942582342	0.015267005619330662	12	0.148989898989899	0.05525499380649276	0.8484238225659202
NIBAN1	0.0757469948620008	0.020578643447489112	3	1.0	0.05516835141451169	1.0
CHTF18	0.0618013055118542	0.006652730630152271	12	0.0025252525252525255	0.055148574881701926	0.6801635991820041
SLC35F3	0.10853296413635273	0.05341585535193495	12	0.148989898989899	0.05511710878441778	0.8484238225659202
RNASE1	0.1346899063822404	0.07958313678991442	12	0.10606060606060606	0.05510676959232598	0.7961699581089168
RGS5	0.11652055439637195	0.06141697061614042	12	0.04797979797979798	0.05510358378023153	0.7749977043158861
EPHX2	0.07077239194403218	0.015741219600897277	9	0.015873015873015872	0.0550311723431349	0.6801635991820041
AACS	0.06380884109816483	0.008799246731797494	8	0.6857142857142857	0.055009594366367334	1.0
ATP5ME	0.09499981109984593	0.040015682383660545	13	0.28438228438228436	0.05498412871618538	0.8981906562246826
LRRC6	0.06090531702879932	0.0059274601707395595	4	0.5	0.05497785685805976	1.0
CIAO2B	0.09003716314120414	0.035089837739825	13	0.17094017094017094	0.054947325401379137	0.8554809646115576
RRAS2	0.059886380005036814	0.00498162757042275	8	0.02857142857142857	0.05490475243461407	0.6907580477673935
ADGRL2	0.0768266901367233	0.021928967461835192	11	0.08225108225108226	0.054897722674888114	0.7961699581089168
PTTG1	0.06978331168159631	0.014887435378892335	13	0.04506604506604507	0.05489587630270397	0.7749977043158861
SERINC2	0.1096628576416092	0.054784637258759615	8	0.6428571428571428	0.054878220382849584	1.0
RALB	0.06481540992847798	0.009946935641247798	9	0.2857142857142857	0.054868474287230184	0.8981906562246826
COL6A2	0.22969670433085027	0.17490689758684874	13	0.3543123543123543	0.054789806744001524	0.9439502395149059
ONECUT2	0.10006225747054234	0.045451572601614705	9	0.7301587301587302	0.05461068486892764	1.0
BHLHE22	0.1264285735776313	0.07182958941199127	12	0.3434343434343435	0.05459898416564002	0.9439502395149059
SELENON	0.10067191233024281	0.04607793000746665	13	0.17094017094017094	0.05459398232277616	0.8554809646115576
EIF4EBP1	0.08346068239995305	0.028878848091610232	13	0.2222222222222222	0.05458183430834282	0.8769897205618501
CLDN11	0.11285950679123585	0.05833647918904046	9	0.5555555555555556	0.05452302760219539	1.0
FABP5	0.0919423176247258	0.03742175679185288	13	0.17094017094017094	0.05452056083287291	0.8554809646115576
MMAB	0.06612185024110097	0.01160934509229169	8	0.03571428571428571	0.05451250514880928	0.7464093357271094
PIK3R1	0.07705392364950503	0.022550338194272285	9	0.19047619047619047	0.05450358545523275	0.8554809646115576
ST5	0.07485954164835286	0.020373892286851564	10	0.11666666666666667	0.0544856493615013	0.8053153264879649
SLC2A1	0.1057321484891532	0.05128787599162164	11	0.12554112554112554	0.05444427249753156	0.8053153264879649
CHD7	0.09720472389665169	0.042909963830604324	13	0.9432789432789432	0.054294760066047366	1.0
ITGA5	0.11178736002471372	0.05749548723735747	8	0.39285714285714285	0.05429187278735625	0.9439502395149059
CADPS	0.1134509252402396	0.05920820150544579	8	0.2	0.05424272373479381	0.8554809646115576
SLC17A6	0.09367702717472842	0.039483342808512886	6	0.8	0.054193684366215536	1.0
SYT11	0.08553793555306306	0.03140297453227338	12	0.148989898989899	0.054134961020789685	0.8484238225659202
LCP1	0.09425220559291539	0.04013146509883488	5	1.0	0.054120740494080506	1.0
GTSE1	0.07568669351134619	0.021572699702704815	11	0.10909090909090909	0.054113993808641375	0.7961699581089168
SULT1C4	0.07190380512345404	0.017827128355141126	7	0.22857142857142856	0.05407667676831292	0.8769897205618501
GBP1	0.0989498360306587	0.045012569970479366	9	0.16666666666666666	0.05393726606017933	0.8554809646115576
ADGRA2	0.07984507616671999	0.02593735977512206	10	0.11666666666666667	0.05390771639159793	0.8053153264879649
FAM167A	0.08313483749568082	0.029242710289119886	10	0.17142857142857143	0.05389212720656093	0.8554809646115576
FOXO1	0.057246987252369166	0.0033851529916012644	6	0.13333333333333333	0.053861834260767905	0.8160532772520154
B4GALNT4	0.08576700848405211	0.03195009945449053	13	0.12742812742812742	0.05381690902956158	0.8053153264879649
SPSB1	0.07269786120810691	0.01889782007054023	8	0.07142857142857142	0.05380004113756668	0.7749977043158861
COL21A1	0.10898389392146182	0.05519332010354556	9	0.1111111111111111	0.053790573817916264	0.7961699581089168
COL8A1	0.06717539520012183	0.013497403294222582	4	0.5	0.05367799190589925	1.0
CORO1C	0.08516659513815211	0.031491311394954744	13	0.12742812742812742	0.05367528374319737	0.8053153264879649
IRF8	0.06313591766495258	0.009486647588654157	3	0.6666666666666666	0.053649270076298425	1.0
FAM184B	0.07148806899138029	0.017867178455091004	8	0.14285714285714285	0.05362089053628928	0.8484238225659202
APLN	0.14025234835844969	0.08667665069007496	6	0.6666666666666666	0.05357569766837472	1.0
STAB1	0.09671502451754024	0.04316080346131157	10	0.09523809523809523	0.053554221056228674	0.7961699581089168
MMP28	0.05670651856844375	0.0032200749888528163	4	0.5	0.05348644357959093	1.0
FJX1	0.0798734175046841	0.026402488090994162	12	0.21414141414141416	0.053470929413689944	0.8769897205618501
BID	0.06345601313450541	0.010011400109066643	12	0.030303030303030304	0.05344461302543877	0.6907580477673935
EEF1B2	0.2192474192564453	0.16586013447788236	13	0.43512043512043513	0.05338728477856294	0.9439502395149059
MSMO1	0.06337778656401379	0.010024804391047975	10	0.0380952380952381	0.05335298217296581	0.772590011614402
ARHGAP28	0.07018712843954913	0.016846312020854598	3	0.6666666666666666	0.05334081641869454	1.0
TBX15	0.06619157397945102	0.012867235833616	4	0.3333333333333333	0.053324338145835024	0.9439502395149059
SP110	0.09620701026495146	0.04290652678499782	7	0.8571428571428571	0.05330048347995364	1.0
CALB2	0.12775675267894	0.07445781532046646	8	1.0	0.05329893735847353	1.0
KLHL35	0.09682835385817655	0.043538048260889646	9	0.16666666666666666	0.053290305597286904	0.8554809646115576
SHISA5	0.07849434545541203	0.02532445285568956	12	0.2828282828282829	0.053169892599722476	0.8981906562246826
CBFA2T2	0.10131984491179538	0.04820061480538611	13	0.43512043512043513	0.053119230106409274	0.9439502395149059
CACNG4	0.08073916642482352	0.027648351160667026	10	0.2571428571428571	0.0530908152641565	0.8981906562246826
SPRY1	0.06306167626251487	0.010009369281654907	10	0.009523809523809525	0.05305230698085996	0.6801635991820041
ADSSL1	0.055249429305316934	0.002202011197015402	2	1.0	0.05304741810830153	1.0
FGL2	0.08652200561924625	0.033548920794308226	10	0.42063492063492064	0.052973084824938024	0.9439502395149059
HSBP1	0.06303646824470618	0.010115395838607518	13	0.04506604506604507	0.05292107240609867	0.7749977043158861
ABCA1	0.08181466738594981	0.029040851257620116	8	0.2	0.052773816128329695	0.8554809646115576
MYT1L	0.15259224023669693	0.09983765170418055	10	0.2571428571428571	0.05275458853251638	0.8981906562246826
CCDC167	0.07973611139557125	0.027015818349514165	13	0.2222222222222222	0.05272029304605709	0.8769897205618501
MAP2	0.1063277573528945	0.05370765996211174	13	0.12742812742812742	0.05262009739078276	0.8053153264879649
STAT6	0.086178145369944	0.03356077455524778	7	0.4	0.052617370814696224	0.9439502395149059
KCNIP4	0.12740424585805762	0.07479920681178197	7	0.8571428571428571	0.052605039046275656	1.0
PRDM13	0.1527457518702886	0.10016473137376636	3	1.0	0.052581020496522246	1.0
LINGO2	0.06759296188850797	0.015017876099343706	2	1.0	0.05257508578916426	1.0
GFOD1	0.11137297501801861	0.05880770943346469	4	0.6666666666666666	0.052565265584553926	1.0
PLPPR1	0.07928553785742629	0.026904300428203347	8	0.05714285714285714	0.05238123742922294	0.7749977043158861
RNF112	0.09106783436739083	0.038694376003309286	10	0.15079365079365079	0.05237345836408154	0.8484238225659202
SLC29A1	0.10872357552818981	0.05639375257954833	13	0.43512043512043513	0.05232982294864148	0.9439502395149059
PCDH18	0.08784838509535792	0.03553359674640781	11	0.08225108225108226	0.052314788348950106	0.7961699581089168
SIPA1L3	0.05971830591441921	0.007448010375026445	12	0.010101010101010102	0.05227029553939277	0.6801635991820041
CCDC92	0.07732058100049481	0.025072102748009705	13	0.3543123543123543	0.0522484782524851	0.9439502395149059
INF2	0.09265130195987833	0.040442895051298534	13	0.09324009324009325	0.0522084069085798	0.7961699581089168
CHPF	0.06774110731058469	0.015588668436151715	11	0.12554112554112554	0.05215243887443298	0.8053153264879649
DUSP6	0.08585517735877908	0.033734743711767885	10	0.11666666666666667	0.052120433647011195	0.8053153264879649
IVNS1ABP	0.09344139383838829	0.04133546699470556	13	0.6216006216006216	0.052105926843682725	1.0
OLFM3	0.1349164335729878	0.08284135884962117	10	0.2571428571428571	0.05207507472336663	0.8981906562246826
GCAT	0.06847248148639098	0.01640386329933663	10	0.09523809523809523	0.052068618187054355	0.7961699581089168
ATOH1	0.13083723830914032	0.07878324932939336	13	0.5236985236985237	0.05205398897974696	1.0
BCL2L13	0.07509590986889852	0.0231449321945846	13	0.2222222222222222	0.051950977674313926	0.8769897205618501
ACE	0.08085032094617672	0.02902632986264529	10	0.11428571428571428	0.05182399108353143	0.7961699581089168
AP2M1	0.08275592342078032	0.03098844273603705	13	0.09324009324009325	0.051767480684743274	0.7961699581089168
CEBPA	0.07386590026285696	0.022117493152679645	8	0.25	0.05174840711017731	0.8981906562246826
MYOF	0.0714600541707875	0.019717458962385286	4	1.0	0.051742595208402214	1.0
DTL	0.06040934857811745	0.008685904828962396	11	0.07272727272727272	0.05172344374915505	0.7749977043158861
PLXNC1	0.07707712736492359	0.025356424288412747	12	0.20202020202020204	0.05172070307651084	0.8554809646115576
2006-03-01	0.09659601386222011	0.04488079436120583	13	0.12742812742812742	0.05171521950101428	0.8053153264879649
HIP1	0.061226858027622	0.009516837572563979	9	0.06349206349206349	0.051710020455058014	0.7749977043158861
HSPA4L	0.07395388043545563	0.022320849925208785	6	1.0	0.05163303051024684	1.0
GOLGA7B	0.11476766579518578	0.06316900574889497	7	0.22857142857142856	0.05159866004629081	0.8769897205618501
AXL	0.08699915093727109	0.03541794300642495	9	0.19047619047619047	0.05158120793084614	0.8554809646115576
L1CAM	0.2366239956393742	0.18508062866081623	12	0.6828282828282828	0.051543366978557964	1.0
POLA2	0.06224469661776348	0.010715260984294716	13	0.029526029526029528	0.05152943563346876	0.6907580477673935
PFN2	0.07675462687892773	0.02523317260944008	13	0.12742812742812742	0.05152145426948765	0.8053153264879649
ESRRB	0.09448770612538944	0.04304260114180707	7	0.22857142857142856	0.05144510498358237	0.8769897205618501
DRC3	0.06584991941750008	0.014507561862998848	5	0.2	0.051342357554501235	0.8554809646115576
ZBTB16	0.09277544308535174	0.04151272564174433	7	0.22857142857142856	0.05126271744360741	0.8769897205618501
PHPT1	0.09206858963152223	0.04083352846757095	13	0.09324009324009325	0.05123506116395128	0.7961699581089168
SPECC1	0.10937895210305924	0.058204446863292736	13	0.9432789432789432	0.05117450523976651	1.0
KIAA0930	0.06828456030830277	0.017121685262268906	9	0.031746031746031744	0.05116287504603386	0.6907580477673935
ADAM12	0.07367626947693906	0.022606290662724488	5	0.4	0.05106997881421457	0.9439502395149059
SLC39A14	0.05897157227737456	0.007939662426404167	9	0.09523809523809523	0.05103190985097039	0.7961699581089168
CD99	0.10672679952533198	0.055698681992232636	13	0.17094017094017094	0.05102811753309935	0.8554809646115576
CDK1	0.09389943349542745	0.042940867075035694	13	0.28438228438228436	0.05095856642039176	0.8981906562246826
MYBL2	0.0812332086378589	0.030321920645919792	13	0.06526806526806528	0.050911287991939114	0.7749977043158861
PCOLCE	0.1312851355404152	0.08039331476300124	10	0.2222222222222222	0.05089182077741397	0.8769897205618501
FGF14	0.14875997847896866	0.09787789963005485	11	0.6623376623376623	0.05088207884891381	1.0
CENPK	0.08746011043007636	0.0366178606250652	12	0.4318181818181819	0.050842249805011154	0.9439502395149059
DAPL1	0.09364277163416146	0.04281006986387175	11	0.496969696969697	0.05083270177028971	1.0
CHCHD2	0.12345067680492365	0.07270049795320763	13	0.3543123543123543	0.050750178851716024	0.9439502395149059
LUZP2	0.08045421641531747	0.029704052566574383	2	1.0	0.05075016384874309	1.0
EPHB4	0.09642566391134452	0.045683435758193884	12	0.20202020202020204	0.05074222815315064	0.8554809646115576
TIMP3	0.21777428412596728	0.16703519348041337	13	0.7241647241647241	0.0507390906455539	1.0
FAT3	0.07969578238066273	0.02904712228076838	7	0.5714285714285714	0.050648660099894355	1.0
RIPOR2	0.09104018610320619	0.04045880884045929	12	1.0	0.0505813772627469	1.0
SERPINE1	0.1778639678994923	0.1272910125213237	9	0.38095238095238093	0.05057295537816861	0.9439502395149059
SAT1	0.11634044715924892	0.0657868734483513	11	0.5367965367965368	0.05055357371089762	1.0
SHANK1	0.12654421453714326	0.0760035195435355	7	0.22857142857142856	0.05054069499360776	0.8769897205618501
B3GAT1	0.08148070666955788	0.031016488240619196	9	0.1111111111111111	0.05046421842893868	0.7961699581089168
BRI3	0.09578600648468308	0.045341010954033076	13	0.6216006216006216	0.05044499553065	1.0
PTPRB	0.0897761620634372	0.039374444281684504	11	0.2303030303030303	0.0504017177817527	0.8769897205618501
EMP3	0.07843808517850362	0.02804267739846093	12	0.04797979797979798	0.050395407780042686	0.7749977043158861
FDPS	0.06393568079598966	0.013546962067975848	12	0.010101010101010102	0.05038871872801381	0.6801635991820041
ACSS1	0.10506851808432889	0.05471129884938703	8	0.7857142857142857	0.05035721923494186	1.0
ARHGDIG	0.13220720628465524	0.08187927697759008	10	0.3833333333333333	0.05032792930706516	0.9439502395149059
CFLAR	0.08749503941247531	0.037233259129252544	11	0.42857142857142855	0.05026178028322277	0.9439502395149059
RAD51	0.052996776991405176	0.002748753329766173	8	0.6428571428571428	0.050248023661639	1.0
NEUROG2	0.06659088264006875	0.016354082867197896	5	0.4	0.050236799772870856	0.9439502395149059
RSRP1	0.07062085380385306	0.020522839903438006	12	0.01767676767676768	0.05009801390041506	0.6801635991820041
ENO2	0.1323224589175175	0.08222702704951915	13	0.17094017094017094	0.05009543186799836	0.8554809646115576
SCML1	0.08745492075309028	0.037416913440286796	5	0.8	0.05003800731280348	1.0
ZNF367	0.0676865790238574	0.017669776853990633	11	0.17748917748917747	0.050016802169866766	0.8554809646115576
LIME1	0.05968316225134083	0.009674370705524913	12	0.0025252525252525255	0.05000879154581592	0.6801635991820041
RPUSD3	0.05415643366528095	0.004159567990432918	6	0.13333333333333333	0.04999686567484803	0.8160532772520154
GPCPD1	0.07904014775192843	0.02904540863453121	11	0.12554112554112554	0.04999473911739721	0.8053153264879649
QSOX1	0.12021637588591683	0.07026051338694882	13	0.17094017094017094	0.04995586249896801	0.8554809646115576
SLC38A3	0.07627560056755661	0.026351728461921055	2	1.0	0.04992387210563556	1.0
DENND6B	0.06937398285459528	0.019538143937722106	11	0.05194805194805195	0.04983583891687318	0.7749977043158861
ATP5F1B	0.14953090788505902	0.09970240077159019	13	0.9432789432789432	0.049828507113468826	1.0
NALCN	0.061288191416751486	0.011476449648158724	2	1.0	0.049811741768592765	1.0
ACTB	0.38467143052526864	0.3349365172096738	13	0.8329448329448329	0.04973491331559482	1.0
ARPC5	0.09020111487125052	0.04046777312564227	13	0.43512043512043513	0.04973334174560824	0.9439502395149059
MCM6	0.08630843046056405	0.03660748533095685	13	0.09324009324009325	0.0497009451296072	0.7961699581089168
SNRPD1	0.09420889612780944	0.04452591774598519	13	0.09324009324009325	0.049682978381824255	0.7961699581089168
P4HA1	0.05990151299718812	0.010243570659393192	10	0.0380952380952381	0.04965794233779493	0.772590011614402
BNIP3L	0.06489203509306003	0.015308673994444305	13	0.029526029526029528	0.049583361098615726	0.6907580477673935
NAMPT	0.06122637187518148	0.011751042675528497	11	0.05194805194805195	0.04947532919965298	0.7749977043158861
CHMP3	0.06505826299133259	0.015602843891870322	12	0.26767676767676774	0.04945541909946227	0.8981906562246826
ACAP3	0.12105299248531108	0.07162790892276286	13	0.17094017094017094	0.049425083562548225	0.8554809646115576
FIP1L1	0.060163914141666754	0.01078549234672733	11	0.42857142857142855	0.049378421794939426	0.9439502395149059
BSG	0.08394990136303626	0.03458510201201034	13	0.6216006216006216	0.049364799351025924	1.0
CXXC4	0.09471683799332899	0.04537313406765007	4	0.6666666666666666	0.04934370392567892	1.0
INAVA	0.07111852668753878	0.021885869586327836	4	0.5	0.04923265710121094	1.0
PAQR4	0.06091753357766299	0.011706813130968339	12	0.030303030303030304	0.04921072044669465	0.6907580477673935
PMAIP1	0.06911302841765123	0.019908979584168977	10	0.2571428571428571	0.04920404883348225	0.8981906562246826
PTPRN	0.08607533724051178	0.036896663957196894	9	0.19047619047619047	0.049178673283314885	0.8554809646115576
ADPRHL1	0.08263584637777709	0.033529560514872554	10	0.5476190476190477	0.04910628586290453	1.0
TFDP2	0.07951738891571425	0.030473957649958056	13	0.029526029526029528	0.04904343126575619	0.6907580477673935
CEMIP	0.12091596152429912	0.07187540808555558	6	0.8	0.04904055343874354	1.0
MSN	0.07424050398606705	0.02521252973123243	13	0.04506604506604507	0.049027974254834614	0.7749977043158861
HIF3A	0.09007617697946983	0.04109949649458248	8	0.2	0.048976680484887354	0.8554809646115576
BRSK1	0.09527945643929579	0.04631161161788612	12	0.20202020202020204	0.04896784482140967	0.8554809646115576
FAM149A	0.06184972509436751	0.012901370403302817	7	0.22857142857142856	0.04894835469106469	0.8769897205618501
PDLIM5	0.07772911882896978	0.028786124514140615	11	0.24675324675324672	0.048942994314829166	0.8981906562246826
CSMD3	0.10618520894065621	0.057286867615925545	2	1.0	0.048898341324730664	1.0
TENT5A	0.0795823023568896	0.030690188238968602	12	0.8762626262626263	0.04889211411792099	1.0
CARNS1	0.19621245316198385	0.14735287972298386	2	1.0	0.04885957343899999	1.0
STAT3	0.08261885228105906	0.03378048033330923	13	0.17094017094017094	0.04883837194774983	0.8554809646115576
TMEM97	0.07189242339695653	0.02315854099782031	13	0.06526806526806528	0.04873388239913622	0.7749977043158861
HIST1H1E	0.3316207364307414	0.2829042529033712	13	0.2222222222222222	0.048716483527370236	0.8769897205618501
RAB3B	0.06567602285021239	0.0170292418995429	3	1.0	0.04864678095066949	1.0
SP3	0.09173249173832451	0.04310803580635391	13	0.8329448329448329	0.0486244559319706	1.0
SHMT2	0.07220487802489436	0.023592704851141365	13	0.04506604506604507	0.048612173173753	0.7749977043158861
MUC20	0.058301311538815674	0.009762622895914133	11	0.008658008658008658	0.04853868864290154	0.6801635991820041
LRRC3	0.049291485581495834	0.0007969536423339241	5	0.4	0.04849453193916191	0.9439502395149059
C16orf89	0.07118198615743235	0.022690853686658817	7	0.11428571428571428	0.04849113247077353	0.7961699581089168
CDH23	0.08703719683155685	0.03857448280774183	5	0.4	0.048462714023815016	0.9439502395149059
TIMM50	0.07000189814791118	0.021551965676986307	13	0.006216006216006216	0.04844993247092487	0.6801635991820041
CASK	0.082539625195869	0.0340999770008288	13	0.2222222222222222	0.04843964819504021	0.8769897205618501
SMAD7	0.06483045391476883	0.01639446535666399	10	0.17142857142857143	0.04843598855810484	0.8554809646115576
MAOA	0.07067600017549011	0.02224426097184349	3	0.6666666666666666	0.04843173920364662	1.0
PER1	0.06966193554049518	0.021267988935106504	6	0.3333333333333333	0.04839394660538868	0.9439502395149059
TMX1	0.06074085438829237	0.012398991733776378	13	0.006216006216006216	0.04834186265451599	0.6801635991820041
YARS	0.056682224840600454	0.008364153509952586	10	0.11428571428571428	0.04831807133064787	0.7961699581089168
TRDJ1	0.15887763033549318	0.11068536503695049	10	0.35238095238095235	0.04819226529854269	0.9439502395149059
CASP3	0.06186697457830047	0.013715960727783784	7	0.09523809523809523	0.048151013850516684	0.7961699581089168
TCF19	0.0533563790378418	0.005215893404346188	10	0.11666666666666667	0.048140485633495614	0.8053153264879649
HIST1H2AK	0.07686533318189796	0.028741406469751343	9	0.38095238095238093	0.04812392671214662	0.9439502395149059
ARHGAP6	0.06184991879274143	0.013736109620814422	4	0.5	0.04811380917192701	1.0
MYADM	0.0716649226481104	0.02356761753442164	11	0.05194805194805195	0.04809730511368876	0.7749977043158861
TLE5	0.1549484131148668	0.10685127888571078	13	0.5236985236985237	0.04809713422915601	1.0
ITGAV	0.06966853383506956	0.021574924123191622	11	0.08225108225108226	0.04809360971187794	0.7961699581089168
SYNDIG1	0.06721645376332606	0.019164876793855232	12	0.030303030303030304	0.048051576969470836	0.6907580477673935
SPAG9	0.07586299594126147	0.027821758170488032	13	0.2222222222222222	0.048041237770773446	0.8769897205618501
AQP5	0.10183151570542832	0.05380071243041693	4	1.0	0.04803080327501139	1.0
ARPC2	0.09135725943928324	0.04336534645683694	13	0.5236985236985237	0.0479919129824463	1.0
LNX1	0.08390910023366561	0.03591719817685111	7	0.11428571428571428	0.04799190205681451	0.7961699581089168
CEBPG	0.08412883355115923	0.03613892640584615	12	0.148989898989899	0.04798990714531308	0.8484238225659202
SPC25	0.08479534113514964	0.03686838380817724	12	0.3676767676767677	0.0479269573269724	0.9439502395149059
KAT2A	0.06641619753315939	0.01849901607237807	9	0.4126984126984127	0.04791718146078132	0.9439502395149059
ST8SIA3	0.05292849359909393	0.0050221296762169385	8	0.05714285714285714	0.04790636392287699	0.7749977043158861
NFIC	0.07848547529575658	0.03062412937173803	13	0.43512043512043513	0.047861345924018556	0.9439502395149059
ANKRD37	0.07046331032741213	0.022616151312326502	7	0.4	0.04784715901508563	0.9439502395149059
NUP160	0.06336540735236947	0.015532555854721353	12	0.148989898989899	0.04783285149764811	0.8484238225659202
HMOX1	0.06117430209687107	0.013457257848105721	5	0.4	0.04771704424876534	0.9439502395149059
PPP1CB	0.06906693090110524	0.02137379962922974	13	0.010878010878010878	0.04769313127187551	0.6801635991820041
SOX11	0.2375090553529146	0.18982740810862359	13	0.3543123543123543	0.047681647244291026	0.9439502395149059
HNRNPDL	0.1715683806928005	0.12390870101527474	13	0.28438228438228436	0.04765967967752577	0.8981906562246826
RAPGEF1	0.08538910107520267	0.03776057905586417	12	0.20202020202020204	0.0476285220193385	0.8554809646115576
WWTR1	0.09034548906984836	0.04273102232095012	10	0.2571428571428571	0.04761446674889824	0.8981906562246826
SLC30A1	0.06765535529769699	0.020064928972348836	8	0.02857142857142857	0.047590426325348156	0.6907580477673935
SCARF1	0.06345811339992762	0.015878834582851237	6	0.1	0.04757927881707638	0.7961699581089168
POLR2I	0.06061051954726046	0.013076071535296555	13	0.09324009324009325	0.04753444801196391	0.7961699581089168
ARL6IP5	0.06678573097507577	0.01930932012665301	11	0.030303030303030304	0.04747641084842276	0.6907580477673935
CACNG3	0.0600185587381213	0.012608119472508507	4	0.3333333333333333	0.047410439265612794	0.9439502395149059
RHOB	0.28644801528020924	0.23913691107984056	12	0.5303030303030304	0.04731110420036869	1.0
ILVBL	0.07969870948242536	0.03238978771141991	8	0.11428571428571428	0.047308921771005444	0.7961699581089168
AEBP1	0.13757270523264684	0.09026887038449208	13	0.28438228438228436	0.04730383484815476	0.8981906562246826
SVIL	0.10625131110158494	0.05894780700091987	10	0.6095238095238095	0.04730350410066506	1.0
LAMC1	0.10361563645538434	0.056317275759097764	13	0.43512043512043513	0.047298360696286575	0.9439502395149059
SLIRP	0.05889624093921442	0.011604491649100598	13	0.006216006216006216	0.047291749290113816	0.6801635991820041
RASGEF1B	0.07966401434475888	0.0324079658236761	12	0.148989898989899	0.047256048521082776	0.8484238225659202
TVP23A	0.056251386897251586	0.009051611726031214	6	0.5333333333333333	0.04719977517122037	1.0
BCR	0.05889620892406198	0.011746808393153058	11	0.017316017316017316	0.04714940053090892	0.6801635991820041
TBKBP1	0.05301483586938294	0.005884193585953246	8	0.07142857142857142	0.04713064228342969	0.7749977043158861
PRSS23	0.07751599108421629	0.030453024875871957	9	0.16666666666666666	0.04706296620834434	0.8554809646115576
KIF1B	0.1667354792168282	0.11977854659651563	13	0.7241647241647241	0.04695693262031256	1.0
KAT6B	0.07865593191475041	0.03170670120753795	12	0.4318181818181819	0.046949230707212464	0.9439502395149059
KLF8	0.05625383023076659	0.009311438016061642	3	0.6666666666666666	0.04694239221470495	1.0
SPIN4	0.0612709789267519	0.014340319189316724	11	0.05194805194805195	0.046930659737435175	0.7749977043158861
KLC1	0.0864894991904247	0.039574156506210226	12	0.07323232323232323	0.046915342684214476	0.7749977043158861
CBFA2T3	0.10252015022462485	0.05561928155815419	13	0.17094017094017094	0.04690086866647066	0.8554809646115576
TPD52L1	0.05799621832555007	0.011174287923660967	2	1.0	0.0468219304018891	1.0
COL6A3	0.25376876557023453	0.20695400853085313	9	0.4126984126984127	0.0468147570393814	0.9439502395149059
RDH5	0.04854897678636366	0.0017871302551006507	6	0.13333333333333333	0.04676184653126301	0.8160532772520154
HNRNPK	0.08250664852551867	0.03575560043176261	12	0.1090909090909091	0.04675104809375606	0.7961699581089168
H2AFJ	0.05903116090196715	0.012284943462303433	9	0.19047619047619047	0.04674621743966372	0.8554809646115576
KCND3	0.09424418466550666	0.04755077118489793	12	0.4318181818181819	0.04669341348060873	0.9439502395149059
ALG3	0.056417133628277105	0.009727268163604351	9	0.26190476190476186	0.046689865464672756	0.8981906562246826
TMEM144	0.07816903378593529	0.03155179998955772	10	0.42063492063492064	0.04661723379637757	0.9439502395149059
B9D1	0.054911732141557056	0.008312335972046008	9	0.2857142857142857	0.046599396169511045	0.8981906562246826
CAV1	0.07623061304715875	0.029644167620619753	5	0.8	0.046586445426539	1.0
XPOT	0.060020503163441936	0.013468504796827041	13	0.04506604506604507	0.046551998366614895	0.7749977043158861
TRIM56	0.0766756221510052	0.030145197532654072	5	0.4	0.04653042461835112	0.9439502395149059
TANC1	0.0643567650001325	0.017826513848503315	9	0.5476190476190476	0.04653025115162919	1.0
CCS	0.06149113587879743	0.014962633403873108	11	0.05194805194805195	0.04652850247492432	0.7749977043158861
ANKZF1	0.05589715284779997	0.00942862810372381	10	0.031746031746031744	0.04646852474407616	0.6907580477673935
IFIT5	0.06157290501979811	0.015171590665584322	6	1.0	0.04640131435421379	1.0
SYT4	0.18539174852510543	0.13901814611464838	13	0.28438228438228436	0.04637360241045704	0.8981906562246826
REST	0.06959990071289235	0.02326375780195539	2	1.0	0.04633614291093696	1.0
ARF1	0.08999579492522983	0.04366593873960106	13	0.28438228438228436	0.046329856185628765	0.8981906562246826
TAF4B	0.05711081252400418	0.010818081110191289	6	0.5333333333333333	0.04629273141381289	1.0
HEY1	0.19218746030587977	0.1459129029781347	11	0.42857142857142855	0.046274557327745075	0.9439502395149059
AHR	0.08348485870976666	0.037217091044062	4	0.6666666666666666	0.04626776766570466	1.0
C1QTNF1	0.08553933646354156	0.03927167332139192	8	0.25	0.04626766314214964	0.8981906562246826
UNC93B1	0.06963927112822478	0.02339006694937392	11	0.12554112554112554	0.04624920417885086	0.8053153264879649
PTPRO	0.08915820909219549	0.0429131602010104	8	0.7857142857142857	0.04624504889118509	1.0
GINS2	0.06714388621993936	0.02091570229200395	10	0.47619047619047616	0.04622818392793541	1.0
TMEM54	0.06060390038394331	0.014383207920150241	10	0.11666666666666667	0.04622069246379307	0.8053153264879649
POU3F2	0.12768313099523104	0.08147218377920641	13	0.7241647241647241	0.04621094721602463	1.0
NBEAL1	0.05346963103189471	0.007262123535157731	7	0.8571428571428571	0.04620750749673698	1.0
C17orf67	0.054042468617388664	0.00784894686603375	3	0.6666666666666666	0.04619352175135491	1.0
TSPAN11	0.061460961060379155	0.015292018103940814	7	0.22857142857142856	0.04616894295643834	0.8769897205618501
NCAPH2	0.057564931079128634	0.01139639691066383	13	0.06526806526806528	0.0461685341684648	0.7749977043158861
TUB	0.07790410747253432	0.03177273221735293	12	0.7550505050505051	0.046131375255181385	1.0
LDLR	0.06638168072281547	0.020263597102691506	6	0.3333333333333333	0.04611808362012397	0.9439502395149059
TMPO	0.0796661716404994	0.033561239261150205	13	0.17094017094017094	0.04610493237934919	0.8554809646115576
NCKAP5L	0.06799455014567789	0.02189462336383726	13	0.43512043512043513	0.046099926781840626	0.9439502395149059
STARD5	0.06793687047588368	0.021896660421723044	3	0.6666666666666666	0.04604021005416063	1.0
CNP	0.08765766205570913	0.04162053210300774	11	0.42857142857142855	0.046037129952701386	0.9439502395149059
CDC42EP5	0.08212540713568761	0.036123380078920936	9	0.19047619047619047	0.046002027056766676	0.8554809646115576
DUSP26	0.05938418666339275	0.013390857559727135	10	0.05555555555555555	0.04599332910366562	0.7749977043158861
RNASET2	0.06382976958645029	0.017892134057236286	13	0.029526029526029528	0.045937635529213997	0.6907580477673935
NDE1	0.06500056447495647	0.01911918799763922	13	0.12742812742812742	0.04588137647731726	0.8053153264879649
SLC6A17	0.17568919985897158	0.12983207538458813	3	1.0	0.04585712447438345	1.0
HIBADH	0.061723988585037935	0.015962429532167758	11	0.05194805194805195	0.045761559052870174	0.7749977043158861
SEMA6D	0.07183993618114962	0.026087187513385467	13	0.2222222222222222	0.045752748667764145	0.8769897205618501
PAPSS2	0.06458105688494023	0.018850010789874957	7	0.22857142857142856	0.04573104609506527	0.8769897205618501
YAP1	0.0940344893243268	0.04833046168519641	9	0.26190476190476186	0.04570402763913039	0.8981906562246826
FGD5	0.0711313522997722	0.02543121838691072	6	0.1	0.045700133912861485	0.7961699581089168
C12orf49	0.05779312865748486	0.012150469240424159	9	0.031746031746031744	0.0456426594170607	0.6907580477673935
SV2B	0.18392790008246773	0.13829356006560067	8	0.6857142857142857	0.04563434001686706	1.0
NEDD4L	0.06314663143722805	0.01764712196840157	11	0.24675324675324672	0.045499509468826485	0.8981906562246826
DPF1	0.07442384313489415	0.028968999227287004	9	0.06349206349206349	0.04545484390760715	0.7749977043158861
TRPM2	0.08872078039926697	0.04327013269245694	3	0.6666666666666666	0.045450647706810024	1.0
LGI2	0.10132266194000758	0.055950511463485494	6	0.5333333333333333	0.045372150476522086	1.0
ARHGAP9	0.0675292002351059	0.02218382055565356	9	0.26190476190476186	0.04534537967945235	0.8981906562246826
CD109	0.04715933231035485	0.001821225105104842	2	1.0	0.04533810720525001	1.0
CREG1	0.06688797175800805	0.02155116953329288	11	0.9307359307359306	0.04533680222471517	1.0
DNAJA1	0.08059814886002371	0.035279634471426936	13	0.3543123543123543	0.04531851438859678	0.9439502395149059
CDK5R2	0.07037977546092479	0.025113716027529504	8	0.02857142857142857	0.04526605943339529	0.6907580477673935
WDR4	0.05467590140810943	0.009444477132151106	10	0.2571428571428571	0.04523142427595832	0.8981906562246826
IGSF11	0.07456182103771493	0.02933969573950826	11	0.3151515151515151	0.04522212529820667	0.9439502395149059
PTGIS	0.10225739734958152	0.0570921606193232	5	0.4	0.04516523673025832	0.9439502395149059
SLC35F2	0.06944880219978437	0.024287128708754394	9	0.8888888888888888	0.04516167349102998	1.0
PCNA	0.09205216686625177	0.046945089220574325	13	0.17094017094017094	0.045107077645677444	0.8554809646115576
C19orf48	0.10368648007633424	0.05863664475842041	13	0.6216006216006216	0.04504983531791383	1.0
ARGLU1	0.2055424217372539	0.16050461640315195	13	0.9432789432789432	0.045037805334101955	1.0
PBK	0.061240453202818505	0.016203128853973136	13	0.09324009324009325	0.04503732434884537	0.7961699581089168
FAM178B	0.06353791936858451	0.018504221591256805	4	0.3333333333333333	0.0450336977773277	0.9439502395149059
MYCBPAP	0.055094124449314746	0.010064922652607854	4	0.3333333333333333	0.04502920179670689	0.9439502395149059
NFIA	0.07235080684899381	0.027344842232992085	13	0.006216006216006216	0.045005964616001724	0.6801635991820041
CLK1	0.07382640329871867	0.028826785635853242	13	0.06526806526806528	0.044999617662865435	0.7749977043158861
NEDD9	0.07328592331137919	0.028309014274682222	7	0.11428571428571428	0.04497690903669697	0.7961699581089168
TRIO	0.08846115281727729	0.04353813042834906	13	0.5236985236985237	0.04492302238892823	1.0
RTN4	0.12261928672146553	0.07769775983892488	13	0.43512043512043513	0.044921526882540655	0.9439502395149059
KLF4	0.11744327409778667	0.07255908798791655	3	0.6666666666666666	0.04488418610987012	1.0
COX8A	0.08574492966268557	0.040870517240594116	13	0.09324009324009325	0.044874412422091454	0.7961699581089168
GAS6	0.05519422153873772	0.010474211011769693	9	0.06349206349206349	0.04472001052696803	0.7749977043158861
CYYR1	0.09262423350160498	0.04791311781207504	13	0.8329448329448329	0.04471111568952994	1.0
GLIS2	0.056196682977847544	0.011496908039385504	10	0.015873015873015872	0.04469977493846204	0.6801635991820041
APC2	0.12269891931666024	0.07801265769683594	13	0.28438228438228436	0.04468626161982431	0.8981906562246826
PGM5	0.052683251672211044	0.008041187749676257	2	1.0	0.04464206392253479	1.0
CENPI	0.052358143184334245	0.0077483296914647795	8	0.14285714285714285	0.044609813492869466	0.8484238225659202
ZNF25	0.05798996379698857	0.013397099418284583	11	0.7922077922077921	0.04459286437870399	1.0
NOP58	0.07527312107092307	0.03069939007900934	13	0.17094017094017094	0.04457373099191373	0.8554809646115576
LY6G5C	0.05442860417770756	0.009923039641101233	4	0.5	0.044505564536606326	1.0
HES6	0.3101390627902163	0.265675923357583	13	0.9432789432789432	0.0444631394326333	1.0
RARG	0.04731209632008558	0.0029010489163560976	6	0.13333333333333333	0.04441104740372948	0.8160532772520154
TAF15	0.05947461841484376	0.015066780854669632	13	0.029526029526029528	0.044407837560174135	0.6907580477673935
ATF2	0.06854404174965271	0.024153892546736656	13	0.04506604506604507	0.04439014920291606	0.7749977043158861
RRAS	0.06476758610908442	0.020388368185446336	9	0.2857142857142857	0.04437921792363809	0.8981906562246826
CNIH2	0.09105367027199163	0.046719090504657945	13	0.28438228438228436	0.04433457976733368	0.8981906562246826
TNFRSF1A	0.06163049629916193	0.017326665263020277	9	0.015873015873015872	0.044303831036141654	0.6801635991820041
PDK1	0.048122188757009084	0.003835887480914454	5	0.4	0.044286301276094626	0.9439502395149059
TUBA1B	0.07930693752654815	0.035048893871385614	11	0.42857142857142855	0.04425804365516253	0.9439502395149059
S100A2	0.08277967903049822	0.03856865698042675	4	1.0	0.04421102205007147	1.0
PARK7	0.07320406063581301	0.029039368628227397	13	0.17094017094017094	0.04416469200758562	0.8554809646115576
PDP1	0.04922787639368751	0.005071081129949743	6	0.1	0.044156795263737766	0.7961699581089168
MSH5	0.06518540551896092	0.02107456706845092	12	0.01767676767676768	0.04411083845051	0.6801635991820041
NDUFS3	0.05334869915402848	0.009247715772909606	11	0.12554112554112554	0.04410098338111887	0.8053153264879649
ARC	0.09297173474062556	0.04895728687435916	5	0.4	0.044014447866266404	0.9439502395149059
IL4R	0.06581065713732279	0.021796988731973176	6	0.2	0.04401366840534961	0.8554809646115576
EMILIN1	0.10821217286828382	0.06420994803170092	12	0.3434343434343435	0.04400222483658289	0.9439502395149059
MS4A4A	0.08468480969683387	0.040684456771301974	5	0.2	0.044000352925531894	0.8554809646115576
PNPLA2	0.09574711721977544	0.051749983502838146	13	0.06526806526806528	0.043997133716937295	0.7749977043158861
SVIP	0.05846755220125936	0.014496068745345111	8	0.14285714285714285	0.04397148345591425	0.8484238225659202
FAM222A	0.08771272297154874	0.04374696755877348	5	0.4	0.04396575541277526	0.9439502395149059
FLVCR1	0.05809100476689207	0.01419349522421146	12	0.148989898989899	0.04389750954268061	0.8484238225659202
CCNB2	0.07529650798902368	0.03141193211390944	13	0.09324009324009325	0.04388457587511424	0.7961699581089168
BTN3A3	0.053758975068584486	0.009904757702819312	6	0.5333333333333333	0.043854217365765176	1.0
AHRR	0.07701949331618257	0.03316978632416005	6	0.6666666666666666	0.04384970699202252	1.0
VDAC3	0.06830961043004924	0.024496646464752303	13	0.018648018648018648	0.043812963965296936	0.6801635991820041
PPIC	0.07569695150906804	0.03195729410365696	5	0.8	0.043739657405411074	1.0
BNC2	0.06849548950681204	0.024769956317363992	9	0.4126984126984127	0.04372553318944805	0.9439502395149059
HPN	0.051290950621642906	0.007594631919896072	4	0.3333333333333333	0.04369631870174683	0.9439502395149059
GPR3	0.07145404598537751	0.027795965717084165	11	0.42857142857142855	0.04365808026829335	0.9439502395149059
RFTN1	0.09810702509623061	0.05445724311337429	7	0.8571428571428571	0.043649781982856316	1.0
UNC13B	0.05652169994749999	0.012887709492255714	10	0.2222222222222222	0.04363399045524428	0.8769897205618501
ITGA11	0.05691371455862596	0.013283611053771422	9	0.19047619047619047	0.04363010350485454	0.8554809646115576
COL25A1	0.0899143369466865	0.046285235112682045	12	0.4318181818181819	0.04362910183400446	0.9439502395149059
PES1	0.0701404300885096	0.026526774428235207	12	0.4318181818181819	0.0436136556602744	0.9439502395149059
YWHAG	0.08000903003142609	0.036395892458678476	13	0.2222222222222222	0.043613137572747616	0.8769897205618501
HNRNPC	0.10970471145896403	0.06611965682956118	13	0.28438228438228436	0.04358505462940285	0.8981906562246826
SLC24A3	0.08249619200169012	0.0389795876672117	7	0.8571428571428571	0.04351660433447842	1.0
VASP	0.057994207599427874	0.014502662161535552	9	0.015873015873015872	0.043491545437892326	0.6801635991820041
DOCK1	0.06437256851514928	0.02088273171634097	10	0.2222222222222222	0.0434898367988083	0.8769897205618501
ATG16L2	0.05358750523247722	0.0101598761638468	10	0.05555555555555555	0.043427629068630416	0.7749977043158861
DMD	0.07707290097509628	0.03364762658361156	8	1.0	0.04342527439148472	1.0
BCL2	0.07205600933465484	0.028646436630197218	11	0.24675324675324672	0.04340957270445762	0.8981906562246826
TRA2B	0.08252970413083516	0.039140034137676104	13	0.28438228438228436	0.043389669993159054	0.8981906562246826
CLEC3B	0.07531083321802776	0.031927182644271516	5	0.2	0.04338365057375624	0.8554809646115576
FOXO6	0.13117680089419156	0.08780364755852407	11	0.42857142857142855	0.04337315333566749	0.9439502395149059
HS3ST5	0.08695775813631446	0.04358486983574963	8	0.5714285714285714	0.04337288830056483	1.0
SMIM3	0.07144500059566328	0.028091189645152777	4	0.5	0.043353810950510496	1.0
C16orf58	0.06242145229043906	0.019082823195189728	13	0.010878010878010878	0.043338629095249326	0.6801635991820041
CARS	0.05628621439472948	0.012954461208529267	10	0.2571428571428571	0.04333175318620021	0.8981906562246826
SOD1	0.1010735116113764	0.05775799996088386	13	0.5236985236985237	0.043315511650492536	1.0
EIF2S3	0.09917999602998787	0.055927996854098626	13	0.5236985236985237	0.04325199917588924	1.0
CALU	0.06277821604870412	0.019543384108279074	12	0.3434343434343435	0.043234831940425045	0.9439502395149059
CDH15	0.12332739448965334	0.08013970743497031	8	0.5714285714285714	0.043187687054683024	1.0
EPHA4	0.0868438144218941	0.04367301616268954	5	0.8	0.04317079825920456	1.0
MCM4	0.0687858292881978	0.025630285529317186	12	0.04797979797979798	0.043155543758880616	0.7749977043158861
DAB2	0.07618365430912108	0.03306738672139799	10	0.2222222222222222	0.04311626758772309	0.8769897205618501
FGGY	0.05404218889249941	0.0109582709371493	5	0.8	0.04308391795535011	1.0
HSP90AA1	0.20073130966891456	0.15768586296807724	13	0.7241647241647241	0.04304544670083732	1.0
PCSK6	0.06586133738246992	0.022852246118724596	10	0.47619047619047616	0.04300909126374533	1.0
GLI1	0.07839005241966389	0.03538729953833629	11	0.05194805194805195	0.0430027528813276	0.7749977043158861
NEUROD6	0.15759771545993476	0.1146135881337326	5	0.8	0.04298412732620216	1.0
PLPP3	0.08365474351873536	0.040689884428776454	8	0.25	0.04296485908995891	0.8981906562246826
MCM7	0.1831607275549259	0.14022259065605117	13	0.8329448329448329	0.04293813689887474	1.0
PHF1	0.05830720063733341	0.015376283893660437	12	0.26767676767676774	0.04293091674367298	0.8981906562246826
HSD11B2	0.15496508582681134	0.11209613366736168	13	0.43512043512043513	0.042868952159449664	0.9439502395149059
S100A16	0.06659467675416274	0.023726570941599915	8	0.2	0.042868105812562826	0.8554809646115576
FUS	0.08673095405775282	0.043873240782504055	13	0.018648018648018648	0.04285771327524876	0.6801635991820041
TBX2	0.11217838506208729	0.06932296130082478	10	0.35238095238095235	0.0428554237612625	0.9439502395149059
KATNAL2	0.052136714698413265	0.009283170543265107	9	0.1111111111111111	0.04285354415514816	0.7961699581089168
GPD1	0.09064090714788486	0.04784388369531864	5	0.4	0.042797023452566224	0.9439502395149059
WDR72	0.07398240977144485	0.03120482104402967	3	0.6666666666666666	0.04277758872741518	1.0
ZNF664	0.08509818158856294	0.042321034766881135	13	0.9432789432789432	0.04277714682168181	1.0
LMNB2	0.08929700654667014	0.04653542408821479	13	0.5236985236985237	0.04276158245845535	1.0
EPB41L2	0.06330865514588745	0.0205996679506738	8	0.6857142857142857	0.04270898719521365	1.0
MMS22L	0.05321629729576446	0.010528641623280661	7	0.19047619047619047	0.042687655672483796	0.8554809646115576
GRPEL1	0.05729038110588578	0.014637697551238673	9	0.16666666666666666	0.04265268355464711	0.8554809646115576
JADE2	0.07747797945240976	0.0348280650391183	2	1.0	0.04264991441329147	1.0
KANSL1	0.05466283238604558	0.012056727578688023	11	0.17748917748917747	0.042606104807357555	0.8554809646115576
SETD7	0.05656669538048414	0.013967331674884443	12	0.07323232323232323	0.04259936370559969	0.7749977043158861
WDR90	0.059668587870535875	0.01708781424010391	11	0.07272727272727272	0.042580773630431966	0.7749977043158861
LRRC4	0.09866200695601487	0.056110281224260095	9	0.9047619047619049	0.04255172573175478	1.0
CHN1	0.06820825444891346	0.02565768381366393	13	0.2222222222222222	0.04255057063524953	0.8769897205618501
ROR1	0.06789565889287003	0.02536957647528702	11	0.05194805194805195	0.042526082417583	0.7749977043158861
APMAP	0.05230206950031612	0.009804471277336302	5	0.8	0.04249759822297982	1.0
HTRA1	0.15448619761576413	0.11200534828651484	12	0.7550505050505051	0.04248084932924928	1.0
WSB2	0.08297402124902055	0.0405597043164907	12	0.4318181818181819	0.04241431693252985	0.9439502395149059
PCDHAC1	0.05789268323796271	0.015554556325776039	2	1.0	0.04233812691218668	1.0
GASK1B	0.20038328634257524	0.15807300120784293	13	0.43512043512043513	0.04231028513473231	0.9439502395149059
SMTN	0.06678373787147601	0.02452593907924974	10	0.0380952380952381	0.04225779879222627	0.772590011614402
SSBP1	0.0605094578527838	0.018258474486009743	13	0.010878010878010878	0.042250983366774054	0.6801635991820041
TRIM62	0.053528783423038004	0.011310596571457013	11	0.04242424242424242	0.04221818685158099	0.7749977043158861
OAF	0.0935692769524051	0.05135112882273827	10	0.2222222222222222	0.04221814812966684	0.8769897205618501
LSR	0.06346858069600615	0.021273366893261942	7	0.6285714285714286	0.042195213802744214	1.0
SDK2	0.08581185364062849	0.043634636673030115	10	0.11428571428571428	0.04217721696759837	0.7961699581089168
NDP	0.08194946320683608	0.039774735877294944	13	0.43512043512043513	0.04217472732954113	0.9439502395149059
LTC4S	0.08710761435525588	0.044989460271655526	13	0.09324009324009325	0.042118154083600354	0.7961699581089168
SON	0.06744604310885406	0.025353666894459274	13	0.17094017094017094	0.04209237621439479	0.8554809646115576
PSRC1	0.062312572514600394	0.02026546085146486	12	0.010101010101010102	0.04204711166313553	0.6801635991820041
DDX23	0.058989111549152595	0.016967369964626954	13	0.09324009324009325	0.04202174158452564	0.7961699581089168
ARHGEF2	0.060945076870631755	0.018928543760823223	12	0.030303030303030304	0.04201653310980853	0.6907580477673935
PHRF1	0.06941269156415282	0.02740774379679909	12	0.8762626262626263	0.04200494776735373	1.0
AL162231.1	0.050271077188588226	0.00828787637795513	8	0.11428571428571428	0.041983200810633094	0.7961699581089168
GUCA1B	0.06743617102238546	0.025489954665321547	6	1.0	0.041946216357063915	1.0
ACSBG1	0.07082364738005772	0.028962984497872747	3	0.6666666666666666	0.04186066288218498	1.0
ADCY5	0.07188099791808025	0.030099735487810926	10	0.15079365079365079	0.04178126243026933	0.8484238225659202
CCDC57	0.05725501427423026	0.0154838715242555	12	0.3434343434343435	0.04177114274997476	0.9439502395149059
CTNNBIP1	0.07717959802324151	0.035415116253264385	12	0.3434343434343435	0.04176448176997712	0.9439502395149059
GRIN2A	0.07683248225648895	0.03507143155565523	8	0.39285714285714285	0.04176105070083372	0.9439502395149059
ARF4	0.0748027610061412	0.033087575649841536	13	0.2222222222222222	0.04171518535629966	0.8769897205618501
SRRT	0.09961499753988592	0.057907817701683205	13	0.6216006216006216	0.04170717983820272	1.0
TIMELESS	0.06567153891315985	0.023974563371240938	13	0.17094017094017094	0.04169697554191892	0.8554809646115576
CLEC7A	0.05433234945982813	0.012660526937676884	4	0.6666666666666666	0.04167182252215124	1.0
PLEKHA4	0.06296497504757333	0.021317172551317872	10	0.2571428571428571	0.04164780249625545	0.8981906562246826
ABR	0.05968173796245444	0.018034007789221443	10	0.11428571428571428	0.041647730173233	0.7961699581089168
CDC20	0.08459136223805834	0.04298378361570068	11	0.2303030303030303	0.04160757862235766	0.8769897205618501
CCDC80	0.09801439338194516	0.056426523307955695	5	1.0	0.041587870073989466	1.0
MAP6	0.09628891463821458	0.05474393432590332	13	1.0	0.04154498031231126	1.0
SEPHS1	0.06565915610048761	0.0241337795748603	13	0.029526029526029528	0.041525376525627315	0.6907580477673935
MCM10	0.05349446572207746	0.012029887068380499	7	0.19047619047619047	0.04146457865369696	0.8554809646115576
PEPD	0.049521985001556114	0.00808488322213778	9	0.06349206349206349	0.04143710177941833	0.7749977043158861
2001-03-01	0.07327223685901421	0.03183949011596806	9	0.16666666666666666	0.04143274674304615	0.8554809646115576
GPR180	0.045976723540309496	0.004544189040223755	8	0.14285714285714285	0.041432534500085744	0.8484238225659202
DUT	0.06736776280970022	0.025954256251813978	13	0.09324009324009325	0.04141350655788624	0.7961699581089168
TLCD3B	0.06606981080570244	0.02467007356155652	12	0.07323232323232323	0.04139973724414592	0.7749977043158861
LITAF	0.06428687024305758	0.022898562525460735	11	0.17748917748917747	0.04138830771759685	0.8554809646115576
GLI3	0.055750831805283806	0.014393453724097578	7	0.5714285714285714	0.041357378081186225	1.0
PWWP2B	0.05984299830689431	0.01849956072586807	7	0.4	0.04134343758102624	0.9439502395149059
MSH6	0.06618944111051409	0.02484867361606545	13	0.28438228438228436	0.041340767494448635	0.8981906562246826
CD163	0.1317388327287775	0.09040100415501438	11	0.9307359307359306	0.04133782857376313	1.0
HDAC5	0.05417417121026895	0.012853058677106002	13	0.43512043512043513	0.041321112533162944	0.9439502395149059
CDKAL1	0.04305438838248174	0.001761593901064934	2	1.0	0.0412927944814168	1.0
PSMA4	0.07066334026802504	0.029414628921570946	13	0.3543123543123543	0.041248711346454095	0.9439502395149059
SMC1A	0.06357824816756438	0.022362392853657605	13	0.17094017094017094	0.04121585531390678	0.8554809646115576
TRMT2A	0.04734161760224657	0.006129862483918311	11	0.024242424242424242	0.04121175511832826	0.6907580477673935
PCBP3	0.0813048300530404	0.040130450075735166	13	0.5236985236985237	0.041174379977305234	1.0
GALNT10	0.05755937134629427	0.016409365659872232	9	0.5555555555555556	0.041150005686422034	1.0
GTF2I	0.0806480282719795	0.03951223488693958	13	0.17094017094017094	0.04113579338503993	0.8554809646115576
PTGES2	0.05086941506091503	0.009767706161146425	12	0.20202020202020204	0.04110170889976861	0.8554809646115576
BACE2	0.052458703623297256	0.011360974113832127	9	0.06349206349206349	0.04109772950946513	0.7749977043158861
MXRA8	0.14072158793091338	0.09962535450526479	9	0.9047619047619049	0.041096233425648596	1.0
WDR12	0.05732963154813276	0.016268604678794558	11	0.24675324675324672	0.0410610268693382	0.8981906562246826
ITGB3	0.0836596855127202	0.04266157336239213	7	0.38095238095238093	0.040998112150328066	0.9439502395149059
NFIL3	0.05766615566598538	0.0167474713173141	6	0.4	0.04091868434867128	0.9439502395149059
LMCD1	0.07929498778434405	0.03838285731589169	6	0.26666666666666666	0.04091213046845236	0.8981906562246826
PRPF3	0.059004670155017126	0.018108825632885097	13	0.28438228438228436	0.04089584452213203	0.8981906562246826
KCNMB1	0.10419119777777819	0.06333487443641402	13	0.43512043512043513	0.04085632334136417	0.9439502395149059
EFNB2	0.062367592015702765	0.021539569073241466	10	0.2222222222222222	0.040828022942461295	0.8769897205618501
SLBP	0.045235814297353245	0.004453839063447719	12	0.010101010101010102	0.040781975233905525	0.6801635991820041
FZD4	0.06294603689364095	0.022179796583185196	6	0.7	0.040766240310455754	1.0
KIF11	0.07153313560469664	0.03078622934465487	12	0.5303030303030304	0.040746906260041765	1.0
KCNQ2	0.16608835017553814	0.12535116522072506	13	0.7241647241647241	0.04073718495481307	1.0
GPR162	0.06982136701580444	0.029132766598379566	11	0.24675324675324672	0.04068860041742487	0.8981906562246826
ASIC1	0.15956448636384135	0.11889256793606764	12	0.9333333333333333	0.04067191842777371	1.0
GPRC5C	0.08276517377014439	0.04209404878887739	10	0.42063492063492064	0.040671124981267	0.9439502395149059
AK5	0.05367885500257647	0.013034619474651723	5	0.2	0.040644235527924746	0.8554809646115576
REXO2	0.06864497615058672	0.028002064806473666	13	0.2222222222222222	0.040642911344113054	0.8769897205618501
ARHGAP33	0.07328866658947188	0.03267686611731261	13	0.5236985236985237	0.040611800472159267	1.0
ARF3	0.07136870451105251	0.0307587055181009	13	0.09324009324009325	0.04060999899295161	0.7961699581089168
NIBAN2	0.04733230284031933	0.00672324342808567	10	0.031746031746031744	0.04060905941223366	0.6907580477673935
TMEM131L	0.06946534184631582	0.028865799852895675	9	0.19047619047619047	0.04059954199342015	0.8554809646115576
SH3BP5	0.10188817137932048	0.06129998468233486	10	0.17142857142857143	0.04058818669698562	0.8554809646115576
ROR2	0.0644568041336735	0.023882365868606106	6	0.6666666666666666	0.04057443826506739	1.0
RABAC1	0.052856769309638486	0.01228498599374681	13	0.17094017094017094	0.040571783315891674	0.8554809646115576
BEX3	0.11575707954629215	0.07519437870188098	13	0.43512043512043513	0.04056270084441117	0.9439502395149059
ZBED8	0.05371089572541879	0.013158316583470086	11	0.12554112554112554	0.0405525791419487	0.8053153264879649
TBC1D30	0.0515422544392404	0.010995136265332226	9	0.031746031746031744	0.04054711817390817	0.6907580477673935
CSE1L	0.05849426393287475	0.01801849632514472	13	0.04506604506604507	0.04047576760773003	0.7749977043158861
HLA-DMB	0.06930322721595467	0.0288389914499817	11	0.24675324675324672	0.04046423576597297	0.8981906562246826
RUSC1	0.05855624567743645	0.018146290462526755	10	0.09523809523809523	0.04040995521490969	0.7961699581089168
PFKP	0.07676528823002458	0.03635648327514805	12	0.3676767676767677	0.04040880495487653	0.9439502395149059
DPP7	0.06451496694617416	0.024115244083226538	12	0.4318181818181819	0.04039972286294762	0.9439502395149059
ST13	0.08997420450256312	0.04957716440464316	13	0.6216006216006216	0.04039704009791996	1.0
TBL1XR1	0.07688971612350007	0.03653261107273988	13	0.2222222222222222	0.040357105050760185	0.8769897205618501
CDC45	0.04641115054126151	0.006080798472856313	6	0.3333333333333333	0.0403303520684052	0.9439502395149059
NFATC4	0.07916020705870065	0.03887407217530159	12	0.10606060606060606	0.04028613488339906	0.7961699581089168
CHSY1	0.06277267208665775	0.022501133819028987	12	0.148989898989899	0.04027153826762876	0.8484238225659202
SOD2	0.06266836013613468	0.022398247733399053	12	0.07323232323232323	0.040270112402735626	0.7749977043158861
NCAPG	0.07462249043515616	0.034383986147231704	12	0.148989898989899	0.040238504287924456	0.8484238225659202
SESN2	0.04567499021698568	0.005471384863038942	8	0.03571428571428571	0.040203605353946736	0.7464093357271094
WDR76	0.05206758548171301	0.011877197117730873	8	0.25	0.04019038836398214	0.8981906562246826
MKLN1	0.04766465000859224	0.007480950422062363	11	0.030303030303030304	0.04018369958652988	0.6907580477673935
RTN1	0.19014052680848836	0.14995838256913954	13	0.5236985236985237	0.04018214423934882	1.0
TUSC3	0.04899949628537372	0.008841585983371753	11	0.030303030303030304	0.04015791030200197	0.6907580477673935
DNASE1L1	0.040535812051312584	0.0003783178915848131	6	0.3333333333333333	0.04015749415972777	0.9439502395149059
HBEGF	0.08716981032679122	0.04703206675182693	4	0.6666666666666666	0.04013774357496429	1.0
SOCS1	0.04924569924704841	0.009109314929180413	5	0.4	0.040136384317868	0.9439502395149059
SMAD9	0.05363550087426895	0.013507616377691885	7	0.6285714285714286	0.04012788449657707	1.0
POLR2L	0.0928899204711847	0.05276444373628355	13	0.43512043512043513	0.040125476734901154	0.9439502395149059
XRCC3	0.04735686766159031	0.007250005291049362	10	0.009523809523809525	0.040106862370540945	0.6801635991820041
ACTN1	0.10422972794694368	0.06412615400478418	13	0.3543123543123543	0.04010357394215951	0.9439502395149059
DNAJC15	0.05327056286991177	0.013171054190200723	12	0.148989898989899	0.04009950867971104	0.8484238225659202
SOX6	0.04126945699582101	0.0011846096730622334	2	1.0	0.04008484732275878	1.0
FREM1	0.07774857981459316	0.037682734549410846	12	0.638888888888889	0.04006584526518231	1.0
NDUFA6	0.04902900702045253	0.008973762584058617	10	0.031746031746031744	0.04005524443639391	0.6907580477673935
CDK6	0.23443166633567147	0.1943862562948708	13	0.6216006216006216	0.04004541004080067	1.0
ZNF624	0.04206967059766028	0.0020292934265539364	5	0.2	0.04004037717110634	0.8554809646115576
TRIB3	0.04717486570246976	0.007142421684775509	7	0.05714285714285714	0.04003244401769425	0.7749977043158861
NOVA2	0.07631745641502258	0.03632485899889035	13	0.09324009324009325	0.03999259741613223	0.7961699581089168
C1orf198	0.056951308137564806	0.016965003377346466	12	0.4318181818181819	0.03998630476021834	0.9439502395149059
NOXA1	0.08352444875992084	0.043550751684710315	3	1.0	0.03997369707521052	1.0
ALG8	0.048505895935226806	0.008602960237002027	10	0.11428571428571428	0.03990293569822478	0.7961699581089168
TMEM243	0.06567467849119099	0.025777561278956973	13	0.06526806526806528	0.03989711721223402	0.7749977043158861
MS4A6A	0.10367991822406823	0.06379539112934637	10	0.5476190476190477	0.03988452709472186	1.0
PRKDC	0.06925567570877818	0.02939029229940409	13	0.17094017094017094	0.03986538340937409	0.8554809646115576
KDR	0.07143800985713178	0.031610035387901275	7	0.22857142857142856	0.039827974469230504	0.8769897205618501
MFSD12	0.051846672599495595	0.012048957541785851	11	0.05194805194805195	0.039797715057709744	0.7749977043158861
ST6GALNAC5	0.0674430922379074	0.027645705857778573	7	0.22857142857142856	0.03979738638012882	0.8769897205618501
ATP6V0B	0.056804310484584716	0.017013981704046825	13	0.04506604506604507	0.03979032878053789	0.7749977043158861
PTPMT1	0.04589417800956718	0.006128785714119428	10	0.2571428571428571	0.03976539229544775	0.8981906562246826
FAT1	0.05934038415342141	0.019633342951369495	11	0.2303030303030303	0.039707041202051915	0.8769897205618501
EMP1	0.10438999832505443	0.06468505100229865	10	0.35238095238095235	0.03970494732275577	0.9439502395149059
VDAC1	0.06883967249048033	0.02913538963881303	13	0.17094017094017094	0.0397042828516673	0.8554809646115576
SAP30	0.055318451354896006	0.01562829192890187	11	0.04242424242424242	0.03969015942599413	0.7749977043158861
CHST15	0.0666702748024316	0.0270008815884238	6	0.4	0.039669393214007795	0.9439502395149059
ASIC4	0.08032575835821304	0.040668989483784654	3	0.6666666666666666	0.039656768874428386	1.0
SLC7A1	0.06750700531691915	0.02785532068884485	11	0.3151515151515151	0.03965168462807431	0.9439502395149059
DHRS3	0.10529004227663494	0.06568938542741191	9	0.2857142857142857	0.03960065684922302	0.8981906562246826
MAST4	0.050900451236478406	0.011313074572312067	7	0.19047619047619047	0.03958737666416634	0.8554809646115576
THUMPD1	0.04946524427457727	0.009903881139661794	12	0.20202020202020204	0.03956136313491548	0.8554809646115576
GGT5	0.10694362614007903	0.06739291708340624	12	0.5303030303030304	0.039550709056672795	1.0
SOX2	0.10857437844573165	0.06903033275443608	12	0.3676767676767677	0.03954404569129556	0.9439502395149059
NCAPD3	0.05454595097120759	0.015007838445100874	11	0.017316017316017316	0.039538112526106714	0.6801635991820041
COLEC12	0.17441911997622483	0.13488220444411597	12	0.8762626262626263	0.03953691553210886	1.0
TBC1D24	0.06952505883273984	0.030026559316981193	12	0.04797979797979798	0.039498499515758644	0.7749977043158861
LAMB2	0.10935051272845416	0.0698820350873118	12	0.26767676767676774	0.03946847764114235	0.8981906562246826
RHOJ	0.07601403989016318	0.03658719870212458	10	0.17142857142857143	0.0394268411880386	0.8554809646115576
SLC16A1	0.05760375456565288	0.018220321677069516	13	0.029526029526029528	0.03938343288858336	0.6907580477673935
PPFIA2	0.0605910576089708	0.021211761669987547	7	0.11428571428571428	0.039379295938983254	0.7961699581089168
TOM1L2	0.057368616837341714	0.017998767375517387	7	0.6285714285714286	0.03936984946182433	1.0
ITGA6	0.1361586073416814	0.09680517407621782	11	0.7878787878787878	0.039353433265463575	1.0
ANP32A	0.054256575329896306	0.014909260094215605	13	0.029526029526029528	0.039347315235680705	0.6907580477673935
FLCN	0.05567570050239606	0.016334052941765907	11	0.2303030303030303	0.03934164756063015	0.8769897205618501
EGFR	0.07322300854846275	0.033882458511093824	11	0.5367965367965368	0.03934055003736893	1.0
SDR39U1	0.053460147131466663	0.014122227264556761	12	0.04797979797979798	0.039337919866909904	0.7749977043158861
CCDC85B	0.07397854333819973	0.03466436965549906	11	0.32900432900432897	0.03931417368270067	0.9439502395149059
ODC1	0.10968414860508449	0.07038651785619751	13	0.43512043512043513	0.03929763074888698	0.9439502395149059
PAFAH1B3	0.06887909432592088	0.02960014169353011	13	0.43512043512043513	0.03927895263239077	0.9439502395149059
THBS2	0.07531952640502274	0.03607005915020435	7	0.8571428571428571	0.039249467254818385	1.0
FTH1	0.27156146080929144	0.23231354399873796	13	0.5236985236985237	0.03924791681055348	1.0
SLC8B1	0.07390818069014239	0.034681644196185725	12	0.3434343434343435	0.03922653649395667	0.9439502395149059
MKI67	0.08606929906062971	0.046872992919821076	13	0.28438228438228436	0.039196306140808636	0.8981906562246826
ALDH1A3	0.2266488840251747	0.1874581952706808	13	0.8329448329448329	0.039190688754493885	1.0
CARHSP1	0.08915399320483786	0.04997590078296697	13	0.8329448329448329	0.03917809242187088	1.0
ZBTB7C	0.059723781991746994	0.02055216910809321	7	0.8571428571428571	0.039171612883653784	1.0
NAGLU	0.05177733341041323	0.01262652279676467	6	0.5333333333333333	0.039150810613648564	1.0
STOM	0.10175246455647717	0.06261440916458748	9	0.19047619047619047	0.03913805539188969	0.8554809646115576
HAUS8	0.04197822336298784	0.002876802199709902	4	0.5	0.039101421163277944	1.0
TREM2	0.11563032163819353	0.07653755371826415	6	0.8	0.03909276791992938	1.0
CENPN	0.05275197289050389	0.013670561834664807	12	0.148989898989899	0.03908141105583908	0.8484238225659202
HDAC1	0.06896140012662468	0.02988693148943438	10	0.47619047619047616	0.039074468637190295	1.0
ACYP1	0.04334162908502681	0.004307709454759551	11	0.017316017316017316	0.03903391963026726	0.6801635991820041
IL18BP	0.04459583251400382	0.0055711492321747534	11	0.3151515151515151	0.039024683281829065	0.9439502395149059
PALM2-AKAP2	0.05600296772523258	0.016986407535233058	13	0.17094017094017094	0.03901656018999952	0.8554809646115576
FOXP2	0.11666299867589873	0.0776921745315072	11	0.7922077922077921	0.03897082414439153	1.0
CC2D2A	0.04398578511000731	0.005023008823222222	6	0.2	0.038962776286785086	0.8554809646115576
DPP6	0.08182864103019281	0.042888593121005236	10	0.30952380952380953	0.03894004790918758	0.9439502395149059
PLEKHA7	0.05476087156325399	0.015826120888827816	7	0.4	0.03893475067442617	0.9439502395149059
BCAT1	0.10753948551020373	0.06864949703831713	13	0.6216006216006216	0.0388899884718866	1.0
DIS3L	0.05335789261617731	0.014503520790656957	8	1.0	0.03885437182552035	1.0
NME1	0.08811975455453183	0.04926965485498039	13	0.3543123543123543	0.038850099699551444	0.9439502395149059
PCK2	0.05035807011962819	0.011541250062295741	8	0.14285714285714285	0.038816820057332446	0.8484238225659202
SERPINE2	0.08667266273203936	0.04785905813702422	9	0.4126984126984127	0.038813604595015136	0.9439502395149059
CPLANE2	0.049800709247448685	0.010993675930359591	3	1.0	0.038807033317089096	1.0
SET	0.11603275787315522	0.07722723384454351	13	0.8329448329448329	0.038805524028611704	1.0
ARHGEF17	0.05817056447963901	0.01937502571161289	10	0.11428571428571428	0.03879553876802612	0.7961699581089168
ZNF528	0.05902660614556307	0.02024311647366668	11	0.5367965367965368	0.03878348967189639	1.0
RAB11A	0.05697562139712368	0.0182150583544873	13	0.17094017094017094	0.03876056304263638	0.8554809646115576
SHC3	0.06749401601601239	0.028744208333276327	6	0.1	0.03874980768273606	0.7961699581089168
ZBTB20	0.07888855357404549	0.04018722913831861	12	0.20202020202020204	0.03870132443572688	0.8554809646115576
PIRT	0.06121861358706578	0.022534259380046592	9	0.4126984126984127	0.03868435420701919	0.9439502395149059
CDPF1	0.04189781622543646	0.0032697465176210446	7	0.09523809523809523	0.03862806970781541	0.7961699581089168
PFKFB4	0.043882539452459124	0.0052607401009291946	4	0.5	0.03862179935152993	1.0
ADAMTS14	0.06367303434671971	0.025062200216600716	6	0.4	0.038610834130118996	0.9439502395149059
PODXL	0.09406041278809696	0.05546034833177106	11	0.9272727272727272	0.0386000644563259	1.0
RBL2	0.04724901138000292	0.008690635972563653	11	0.5367965367965368	0.03855837540743927	1.0
TPBG	0.04933769981056512	0.010809598139801245	7	0.6285714285714286	0.03852810167076388	1.0
NUP35	0.050176761929415004	0.01167135378945482	12	0.01767676767676768	0.03850540813996019	0.6801635991820041
ALOX5	0.10306237396672621	0.06460873055382509	3	1.0	0.038453643412901126	1.0
HCAR1	0.06694795990138143	0.028508205893039026	6	0.13333333333333333	0.0384397540083424	0.8160532772520154
SERPINB9	0.05479748834395273	0.01639031345494847	4	0.6666666666666666	0.03840717488900426	1.0
PHF14	0.04430645397871182	0.00590836614685992	10	0.009523809523809525	0.038398087831851904	0.6801635991820041
NUMA1	0.0782492357564936	0.03985797838986603	13	0.6216006216006216	0.038391257366627574	1.0
NPC2	0.08678476119978776	0.04841852728280032	12	0.26767676767676774	0.03836623391698744	0.8981906562246826
RCAN1	0.060145590702143	0.021780819170591045	8	0.05714285714285714	0.03836477153155196	0.7749977043158861
PSTPIP2	0.04338932102020857	0.0050501791545729535	5	0.2	0.03833914186563562	0.8554809646115576
CBX3	0.08150294264898428	0.043181254693753376	13	0.3543123543123543	0.0383216879552309	0.9439502395149059
IL11RA	0.04827411862963501	0.009955500519355868	7	0.05714285714285714	0.03831861811027914	0.7749977043158861
PPP1R13L	0.047662390846638536	0.009362608797290877	3	0.6666666666666666	0.038299782049347655	1.0
PARPBP	0.043850362596661564	0.005572506082205252	9	0.015873015873015872	0.03827785651445631	0.6801635991820041
RNPEPL1	0.04563914394244539	0.0073768662193528884	10	0.09523809523809523	0.03826227772309251	0.7961699581089168
ING4	0.04591687226884427	0.0076671862064444695	13	0.04506604506604507	0.0382496860623998	0.7749977043158861
TMEM176A	0.042384973373761965	0.004146337378183029	6	0.3333333333333333	0.03823863599557894	0.9439502395149059
P4HB	0.06352507624412553	0.025297694383859416	13	0.04506604506604507	0.03822738186026611	0.7749977043158861
CELSR2	0.05834494336758677	0.02012319550217679	10	0.2571428571428571	0.03822174786540998	0.8981906562246826
CTNND2	0.0888577968306591	0.05065599340021738	12	1.0	0.038201803430441716	1.0
ELAVL3	0.10045560362001213	0.06225764101377666	11	0.4121212121212121	0.03819796260623547	0.9439502395149059
FIBIN	0.07242361959021251	0.034273044668882646	3	0.6666666666666666	0.038150574921329866	1.0
SLC25A39	0.0570569420350636	0.01891969753227226	11	0.017316017316017316	0.03813724450279134	0.6801635991820041
OBSL1	0.07342991358430484	0.03530794240343375	13	0.2222222222222222	0.03812197118087109	0.8769897205618501
ADAMTS6	0.09169298716857208	0.0535841975904758	12	0.3434343434343435	0.038108789578096276	0.9439502395149059
CHKB	0.04844670146601217	0.010343471368910524	12	0.01767676767676768	0.03810323009710165	0.6801635991820041
SLC25A10	0.05322046932785243	0.015152972042773024	7	0.22857142857142856	0.03806749728507941	0.8769897205618501
CTDSP1	0.062081275886172176	0.024018634588962754	12	0.20202020202020204	0.03806264129720942	0.8554809646115576
CCNG2	0.07909383110721803	0.04103620875161913	12	0.638888888888889	0.0380576223555989	1.0
CAPRIN1	0.07819552749707531	0.040168790257299365	13	0.8329448329448329	0.03802673723977595	1.0
HIST1H2AI	0.1260431917154199	0.08803870770894152	13	0.3543123543123543	0.038004484006478365	0.9439502395149059
IGSF6	0.04298065683592827	0.004985585796326348	6	0.1	0.037995071039601924	0.7961699581089168
SYNGAP1	0.05516816049674533	0.01719985692696931	13	0.17094017094017094	0.03796830356977603	0.8554809646115576
FHL3	0.060469696154094955	0.022507599586476166	11	0.05194805194805195	0.037962096567618786	0.7749977043158861
EIF4E2	0.051990329480910105	0.01403527314627182	13	0.3543123543123543	0.03795505633463828	0.9439502395149059
ZBTB9	0.04059666117128683	0.0026612296450500314	9	0.015873015873015872	0.0379354315262368	0.6801635991820041
TCN2	0.06041847576118838	0.022537024878660328	10	0.42063492063492064	0.037881450882528055	0.9439502395149059
MBLAC1	0.04396890402538134	0.006119212046867658	3	0.6666666666666666	0.03784969197851368	1.0
SMCO4	0.060906038892555615	0.023068831959222987	7	0.22857142857142856	0.03783720693333263	0.8769897205618501
TPD52	0.06626757553503748	0.028447080327716645	12	0.46060606060606063	0.03782049520732084	0.9966385039990988
SLC4A8	0.07977829817197402	0.04196773091098625	12	0.4318181818181819	0.03781056726098776	0.9439502395149059
FBLIM1	0.07181393695357874	0.034005139264558136	6	0.5333333333333333	0.0378087976890206	1.0
STRAP	0.07805942533341623	0.04026152305119747	13	0.28438228438228436	0.03779790228221876	0.8981906562246826
MZF1	0.048031079202274896	0.010266173897834227	11	0.17748917748917747	0.03776490530444067	0.8554809646115576
PARP6	0.06153935674056976	0.023783831819156907	12	0.20202020202020204	0.037755524921412854	0.8554809646115576
FAM49A	0.05121563772593494	0.013464108728950408	10	0.3833333333333333	0.03775152899698453	0.9439502395149059
TRIP6	0.11161330474416406	0.0739189388413515	12	0.8762626262626263	0.037694365902812554	1.0
AFTPH	0.05337677642100557	0.015686653116578516	9	0.19047619047619047	0.03769012330442706	0.8554809646115576
COQ9	0.04534936889206917	0.007660609555113801	11	0.32900432900432897	0.03768875933695537	0.9439502395149059
JAG1	0.059469181624348263	0.0217806951021846	8	0.7857142857142857	0.03768848652216367	1.0
EIF5	0.05567547702735516	0.0180055418084494	12	0.04797979797979798	0.037669935218905756	0.7749977043158861
KIF1C	0.04985750018676842	0.012214874763736543	10	0.05555555555555555	0.03764262542303187	0.7749977043158861
NRSN1	0.05959464318923877	0.021952418378338525	11	0.05194805194805195	0.03764222481090025	0.7749977043158861
PPM1F	0.04394023779814228	0.006299187129863231	9	0.015873015873015872	0.03764105066827905	0.6801635991820041
HACD1	0.05637881268630242	0.018747225206724078	8	0.2	0.03763158747957834	0.8554809646115576
MOSMO	0.05139771694605011	0.013800094717788064	11	0.004329004329004329	0.037597622228262045	0.6801635991820041
PFKM	0.06341728742616803	0.025821848349566384	13	0.12742812742812742	0.03759543907660165	0.8053153264879649
ASPM	0.06368123756272541	0.026089318229854053	10	0.6666666666666666	0.03759191933287136	1.0
ZNF385C	0.06641960671381511	0.02887698996083076	4	0.6666666666666666	0.03754261675298435	1.0
STARD13	0.0739914481132385	0.03645251855588944	12	0.5303030303030304	0.03753892955734906	1.0
PRRX1	0.08138262335473392	0.043868759239016696	11	0.24675324675324672	0.03751386411571723	0.8981906562246826
DPY19L1	0.05513373283641464	0.017683562669546335	12	0.26767676767676774	0.0374501701668683	0.8981906562246826
CNGA3	0.06402494350648415	0.02658498051467933	8	0.34285714285714286	0.03743996299180481	0.9439502395149059
RFC3	0.05113092075122926	0.013691576165417321	12	0.01767676767676768	0.03743934458581194	0.6801635991820041
ST3GAL4	0.054233354690986835	0.016801127467362266	11	0.05194805194805195	0.03743222722362457	0.7749977043158861
IQCN	0.05417973933733975	0.01674930626213734	8	0.03571428571428571	0.03743043307520241	0.7464093357271094
CCNE2	0.050299535024150466	0.012870850139672053	8	0.6428571428571428	0.03742868488447841	1.0
TNFSF13	0.04886187046533556	0.011488459250437294	5	0.8	0.03737341121489827	1.0
ORC6	0.04805888445537456	0.010686839514660835	11	0.16363636363636364	0.03737204494071372	0.8554809646115576
SWAP70	0.046190619214224835	0.008819680498081846	9	0.015873015873015872	0.037370938716142985	0.6801635991820041
MRFAP1L1	0.06722616207415516	0.029868259432007077	13	0.17094017094017094	0.03735790264214808	0.8554809646115576
EMC9	0.04119691655273393	0.0038403638598951987	9	0.015873015873015872	0.03735655269283873	0.6801635991820041
SUCLG2	0.043628012322210516	0.0062785246803298235	8	0.39285714285714285	0.037349487641880695	0.9439502395149059
PLCH2	0.1549111907379133	0.11761498188747024	11	0.5367965367965368	0.03729620885044305	1.0
MCM2	0.09030970476577985	0.053034742798291644	13	0.17094017094017094	0.0372749619674882	0.8554809646115576
UCP2	0.05600235396819312	0.018767182961504286	10	0.11428571428571428	0.037235171006688834	0.7961699581089168
ATAD2	0.050492055591456406	0.013262373762913542	13	0.12742812742812742	0.03722968182854286	0.8053153264879649
LY6E	0.08674956001530691	0.04952090574691194	13	0.09324009324009325	0.03722865426839497	0.7961699581089168
CMBL	0.08764486533172937	0.05043846084441358	12	0.4318181818181819	0.03720640448731579	0.9439502395149059
CYC1	0.06063209584683342	0.02343140100586904	13	0.2222222222222222	0.03720069484096438	0.8769897205618501
SEC24D	0.05081572139675661	0.01365458125852427	10	0.05555555555555555	0.03716114013823234	0.7749977043158861
FAM43A	0.10636441239737104	0.06922736614804689	8	0.25	0.03713704624932415	0.8981906562246826
TMEM116	0.04604614109905099	0.00891001395614672	7	0.22857142857142856	0.03713612714290427	0.8769897205618501
FAM228B	0.04545741652915168	0.008342927040325581	8	0.5714285714285714	0.0371144894888261	1.0
NAB1	0.09142718540964566	0.05435804139871705	13	0.9432789432789432	0.03706914401092861	1.0
ATP2A2	0.07681401133240022	0.03975655927861536	13	0.28438228438228436	0.03705745205378486	0.8981906562246826
ACTL6B	0.06576698449770726	0.028711685477110532	9	0.19047619047619047	0.03705529902059673	0.8554809646115576
DDX39B	0.06214771099294214	0.025096657405786604	13	0.09324009324009325	0.03705105358715553	0.7961699581089168
NCAPD2	0.06684127992324429	0.029792549722841438	13	0.28438228438228436	0.03704873020040285	0.8981906562246826
FAM216A	0.05234268304016223	0.015398156504623738	9	0.2857142857142857	0.036944526535538494	0.8981906562246826
CDCA7L	0.05399694736181755	0.017060414439548432	10	0.09523809523809523	0.036936532922269116	0.7961699581089168
KDM3A	0.04838131014665564	0.01145897230869673	10	0.09523809523809523	0.03692233783795891	0.7961699581089168
AHSA1	0.05344838578689051	0.016537548416893626	13	0.06526806526806528	0.03691083736999688	0.7749977043158861
SLC7A11	0.09437573965383698	0.05748930463574518	9	0.9047619047619047	0.03688643501809181	1.0
SYNGR2	0.05989245358989451	0.02300618993021011	10	0.6095238095238095	0.03688626365968441	1.0
ENC1	0.20905522720384734	0.17219637232849921	13	0.9432789432789432	0.036858854875348124	1.0
ADAMTS4	0.09038184565855432	0.053529666589976724	10	0.35238095238095235	0.0368521790685776	0.9439502395149059
CASP8AP2	0.041520610918935885	0.004704680176740696	12	0.005050505050505051	0.03681593074219519	0.6801635991820041
IFT122	0.048546192885635345	0.011763392502394653	12	0.07323232323232323	0.036782800383240694	0.7749977043158861
MYO1B	0.06613973859761366	0.029357756446271303	13	0.17094017094017094	0.03678198215134235	0.8554809646115576
PUS1	0.045861220199689134	0.00910333918419826	10	0.47619047619047616	0.03675788101549088	1.0
WDR1	0.06939829378314642	0.03266726676519071	13	0.2222222222222222	0.03673102701795571	0.8769897205618501
FEZ1	0.137523653539951	0.10079683200012805	13	0.7241647241647241	0.03672682153982294	1.0
PTX3	0.06655151637704528	0.02984268715473436	9	0.5476190476190476	0.03670882922231092	1.0
MAZ	0.07800666517615634	0.04130505969841349	13	0.2222222222222222	0.03670160547774285	0.8769897205618501
B3GALT6	0.0467237349782994	0.010056300560655918	11	0.07272727272727272	0.03666743441764349	0.7749977043158861
RGS2	0.05731062667730619	0.020648560439014987	7	0.11428571428571428	0.0366620662382912	0.7961699581089168
KIF5C	0.16510059620696999	0.12851225108082426	13	0.3543123543123543	0.03658834512614573	0.9439502395149059
TCIRG1	0.0594057321527555	0.022838221737623204	10	0.05555555555555555	0.036567510415132294	0.7749977043158861
CACNG7	0.07721201128765574	0.040666600649308944	7	0.6285714285714286	0.0365454106383468	1.0
KIF5A	0.1027684983638154	0.06623354949027858	12	0.8762626262626263	0.03653494887353681	1.0
RGMA	0.06575929332100892	0.02925535875178416	11	0.07272727272727272	0.036503934569224766	0.7749977043158861
TLK1	0.06686551947841621	0.030372654843732506	13	0.7241647241647241	0.0364928646346837	1.0
CACNA1H	0.06936733645944501	0.032878261260146965	6	0.5333333333333333	0.036489075199298046	1.0
DLX1	0.1615779442953167	0.12512226605760868	3	1.0	0.03645567823770801	1.0
LTA4H	0.08741118063118217	0.05097267400452872	13	0.7241647241647241	0.03643850662665345	1.0
NONO	0.18670199419124547	0.15027094882315645	13	0.8329448329448329	0.03643104536808903	1.0
MFF	0.05254633812798523	0.016127568727500426	13	0.029526029526029528	0.0364187694004848	0.6907580477673935
LIPE	0.04654611937561274	0.010131661676936389	5	0.4	0.03641445769867635	0.9439502395149059
SUV39H2	0.04244358722024801	0.0060367325639492575	12	0.01767676767676768	0.036406854656298754	0.6801635991820041
CIP2A	0.05150687697558474	0.015120709711765008	12	0.04797979797979798	0.03638616726381973	0.7749977043158861
ESR2	0.0845716865553918	0.048203067167801726	12	0.148989898989899	0.03636861938759007	0.8484238225659202
DVL1	0.0428752792900608	0.006513721368746917	13	0.006216006216006216	0.03636155792131388	0.6801635991820041
DCAF4	0.03989008708668598	0.0035320413489311367	5	0.8	0.03635804573775485	1.0
SQLE	0.05225368665489476	0.01589783074021426	12	0.07323232323232323	0.0363558559146805	0.7749977043158861
SSR1	0.05232112051493979	0.015966296570903104	12	0.04797979797979798	0.03635482394403669	0.7749977043158861
EFCAB6	0.03952660505758813	0.00326717106610687	3	0.6666666666666666	0.03625943399148126	1.0
C1orf54	0.05382220961900221	0.017579910027474492	9	0.4126984126984127	0.03624229959152772	0.9439502395149059
UBXN6	0.054036069307846164	0.017823733989717594	12	0.10606060606060606	0.03621233531812857	0.7961699581089168
ITGA4	0.06153861034878927	0.025359333001439516	7	0.11428571428571428	0.036179277347349756	0.7961699581089168
LYST	0.05959411235674966	0.02343593423060271	11	0.17748917748917747	0.03615817812614695	0.8554809646115576
POMT1	0.05191083381799177	0.015761601430070136	12	0.20202020202020204	0.03614923238792163	0.8554809646115576
CROT	0.03812759228887574	0.001999066052018306	5	0.8	0.03612852623685743	1.0
QPRT	0.05131527213837863	0.015195561034728106	7	0.22857142857142856	0.036119711103650524	0.8769897205618501
ATP11A	0.040264779053052834	0.004161379067556167	11	0.030303030303030304	0.036103399985496665	0.6907580477673935
APEX1	0.1014964584221455	0.06539557651609978	13	0.5236985236985237	0.03610088190604571	1.0
MICOS10	0.047385666244051605	0.011314105762847354	13	0.029526029526029528	0.03607156048120425	0.6907580477673935
MMP11	0.10959356287180326	0.07355351524738461	9	0.2857142857142857	0.03604004762441865	0.8981906562246826
ANKRD10	0.07080192057760859	0.03477906994605799	12	0.20202020202020204	0.0360228506315506	0.8554809646115576
WSB1	0.08032258830820117	0.04433989545673627	12	0.26767676767676774	0.0359826928514649	0.8981906562246826
SYDE1	0.06144878555694526	0.02548196214751157	8	0.2	0.03596682340943369	0.8554809646115576
TRIB1	0.05991289167112751	0.023952159225611433	7	1.0	0.03596073244551608	1.0
RIC3	0.06493737335444284	0.028979891463011186	10	0.8412698412698413	0.03595748189143166	1.0
CCSER1	0.09437177873606037	0.05842798714773965	13	0.8329448329448329	0.03594379158832072	1.0
RTL8A	0.06451644225509517	0.028574623536089742	11	0.6623376623376623	0.03594181871900543	1.0
KLHDC8B	0.05784405280358621	0.021962715844333777	11	0.17748917748917747	0.035881336959252434	0.8554809646115576
PTPRG	0.07839609811244921	0.042543578042302424	12	0.26767676767676774	0.03585252007014679	0.8981906562246826
ARL4D	0.049235737176308636	0.013443826686065714	8	0.34285714285714286	0.035791910490242926	0.9439502395149059
PXN	0.04123470506138982	0.005447739265996983	9	0.06349206349206349	0.03578696579539284	0.7749977043158861
KIAA1522	0.05697439392689993	0.021219664115808903	11	0.12554112554112554	0.03575472981109103	0.8053153264879649
IFNGR2	0.06805373021719327	0.03231755369767917	13	0.28438228438228436	0.0357361765195141	0.8981906562246826
ATP5MF	0.046741336463312896	0.011013014639338585	13	0.43512043512043513	0.03572832182397431	0.9439502395149059
BEX2	0.06815777716475493	0.03244793253741826	13	0.2222222222222222	0.03570984462733667	0.8769897205618501
ACOX1	0.043969345864507826	0.008262446819817078	8	0.25	0.03570689904469075	0.8981906562246826
DEPDC1B	0.045610692152095476	0.009911699066410564	6	0.13333333333333333	0.035698993085684916	0.8160532772520154
DARS	0.06746125393237479	0.031781731692797334	13	0.6216006216006216	0.03567952223957745	1.0
CACNA2D1	0.11280905640816351	0.07718197866230012	12	0.7550505050505051	0.03562707774586339	1.0
PGAP1	0.050873129566504215	0.01524896901630223	8	0.5714285714285714	0.03562416055020198	1.0
FEZ2	0.04675461019509536	0.011142787783489648	6	0.4	0.03561182241160571	0.9439502395149059
KHK	0.04381956789439048	0.008211615788622345	7	0.22857142857142856	0.035607952105768136	0.8769897205618501
FST	0.1429538824559188	0.1073560768889372	5	1.0	0.03559780556698161	1.0
EPB41L1	0.07445645336285045	0.03887684800828883	13	0.09324009324009325	0.035579605354561616	0.7961699581089168
ZFYVE21	0.04547690911102038	0.009899051438798639	9	0.19047619047619047	0.03557785767222174	0.8554809646115576
RILPL2	0.05082122831753485	0.015246980191316747	8	0.39285714285714285	0.0355742481262181	0.9439502395149059
PTDSS2	0.04101180720949916	0.005461389063321563	10	0.35238095238095235	0.0355504181461776	0.9439502395149059
NINJ1	0.05140635962783997	0.015864071205292814	8	0.07142857142857142	0.035542288422547155	0.7749977043158861
DPAGT1	0.044766091525191634	0.009256482197470597	8	0.34285714285714286	0.035509609327721035	0.9439502395149059
COX5B	0.08090288177517707	0.04543908256456575	12	0.3676767676767677	0.035463799210611324	0.9439502395149059
PUM2	0.05372761486562307	0.018288484329027226	12	0.20202020202020204	0.03543913053659585	0.8554809646115576
KPNA2	0.0939557695886898	0.05852493267807354	13	0.43512043512043513	0.03543083691061626	0.9439502395149059
PROM1	0.06312422850879792	0.027723204205247782	3	1.0	0.035401024303550147	1.0
TTC39C	0.06823616197663085	0.03284232631330372	7	0.8571428571428571	0.03539383566332713	1.0
DIAPH2	0.04858404732122724	0.013201211237670773	9	0.19047619047619047	0.03538283608355647	0.8554809646115576
WDR35	0.05594736225878526	0.020568639256243398	9	0.06349206349206349	0.035378723002541856	0.7749977043158861
CLIC1	0.06721872543679573	0.03186103602403142	13	0.12742812742812742	0.035357689412764313	0.8053153264879649
GAMT	0.04709518491647909	0.011762797387064589	12	0.04797979797979798	0.035332387529414505	0.7749977043158861
PBX3	0.07232113740000717	0.037005538277070586	10	0.11428571428571428	0.03531559912293659	0.7961699581089168
PIGZ	0.0674830665785537	0.03218617189934423	2	1.0	0.03529689467920947	1.0
ARHGAP24	0.040610640618758805	0.005333604078758982	4	1.0	0.03527703653999982	1.0
CYB561A3	0.03860253527645373	0.00332682005302622	8	0.4857142857142857	0.03527571522342751	1.0
ST6GAL2	0.06076651297696245	0.025500259630290442	9	1.0	0.03526625334667201	1.0
PIK3C2B	0.04355553607097683	0.008293593398489599	7	0.11428571428571428	0.03526194267248723	0.7961699581089168
ARPC3	0.05079838794040786	0.015541724899511913	13	0.06526806526806528	0.03525666304089595	0.7749977043158861
RHBDL3	0.11229941761713716	0.07705771661731367	6	0.8	0.03524170099982349	1.0
RAC1	0.08216691245774699	0.04693565160887757	13	0.6216006216006216	0.03523126084886942	1.0
BRCA1	0.054484267766056964	0.019260165945400583	11	0.3151515151515151	0.035224101820656384	0.9439502395149059
GAL3ST4	0.049896571566692104	0.014673260841579558	11	0.08225108225108226	0.03522331072511255	0.7961699581089168
CDH6	0.09826825353316013	0.06305224443053827	7	0.5714285714285714	0.03521600910262186	1.0
SLC22A23	0.04548537792823955	0.010271813355451707	6	0.26666666666666666	0.03521356457278784	0.8981906562246826
NAGA	0.03795539598883268	0.0027428708211194135	6	0.1	0.03521252516771327	0.7961699581089168
CDK2	0.04172482411937519	0.006512982995038684	11	0.10909090909090909	0.03521184112433651	0.7961699581089168
ARRDC3	0.1270146258492328	0.09181714574186647	12	1.0	0.035197480107366313	1.0
RGS19	0.03874820634642784	0.0035509006576663693	6	0.5333333333333333	0.03519730568876147	1.0
CCNB1	0.07177451777267566	0.036599404029742134	12	0.20202020202020204	0.03517511374293352	0.8554809646115576
TNFRSF21	0.06079174674747854	0.025617818806254338	10	0.09523809523809523	0.0351739279412242	0.7961699581089168
NLGN4X	0.054205571620555185	0.019053691630808084	12	0.20202020202020204	0.0351518799897471	0.8554809646115576
MLLT6	0.05257848221242449	0.01742992637302882	13	0.28438228438228436	0.03514855583939567	0.8981906562246826
EIF4A2	0.14384649473927968	0.1087161289160122	13	0.3543123543123543	0.03513036582326748	0.9439502395149059
NBAS	0.040483205869147824	0.005368549275870318	11	0.030303030303030304	0.035114656593277505	0.6907580477673935
GPI	0.08222397476158168	0.04711945906682802	13	0.3543123543123543	0.03510451569475366	0.9439502395149059
BRSK2	0.08020406500573392	0.04513265020885626	13	0.6216006216006216	0.035071414796877656	1.0
EPHX1	0.06385225455026036	0.02878191776854137	11	0.6623376623376623	0.03507033678171899	1.0
CIT	0.05421481398609	0.019179658955599876	10	0.09523809523809523	0.03503515503049012	0.7961699581089168
JADE1	0.04335545185701793	0.008349237125713081	12	0.10606060606060606	0.03500621473130485	0.7961699581089168
TCF20	0.05948837837430232	0.024486420490807435	13	0.7241647241647241	0.03500195788349489	1.0
FBXL2	0.049215208746814926	0.01424598001717768	5	0.4	0.034969228729637244	0.9439502395149059
AHNAK2	0.11206633907777208	0.07712299054047214	2	1.0	0.03494334853729994	1.0
KIF26A	0.1401764506946336	0.10525996624985182	12	0.8762626262626263	0.03491648444478179	1.0
STAG2	0.05513877931215499	0.02023712244694767	13	0.04506604506604507	0.03490165686520732	0.7749977043158861
MICALL2	0.04070486891233041	0.0058181551113028265	6	0.26666666666666666	0.034886713801027584	0.8981906562246826
GDF10	0.0623739374456558	0.027490498793231666	9	0.16666666666666666	0.03488343865242413	0.8554809646115576
DLL4	0.06117386370049965	0.02630353966401588	4	0.6666666666666666	0.03487032403648377	1.0
ANKRD39	0.06544702417306741	0.030599035225780773	13	0.28438228438228436	0.03484798894728664	0.8981906562246826
TMEM198	0.03733701583589089	0.002492031671344401	8	0.03571428571428571	0.03484498416454649	0.7464093357271094
ZC2HC1A	0.052992612168767265	0.018168502300088617	11	0.24675324675324672	0.03482410986867865	0.8981906562246826
EIF4EBP2	0.06950188461924212	0.03468686717897428	11	0.24675324675324672	0.03481501744026783	0.8981906562246826
PLEKHG2	0.08517708944117879	0.05038584022005255	12	0.4318181818181819	0.03479124922112624	0.9439502395149059
ADARB1	0.0796293723934742	0.044843857729959656	12	0.7550505050505051	0.034785514663514545	1.0
DCAKD	0.051320752356255356	0.01657598561156983	12	0.2828282828282829	0.034744766744685525	0.8981906562246826
EFNA3	0.09499062414652612	0.060249057023952744	7	0.8571428571428571	0.034741567122573376	1.0
FANCA	0.06621785339369536	0.03147714825217426	13	0.28438228438228436	0.034740705141521104	0.8981906562246826
ANTKMT	0.05705196211525798	0.022327977435447465	11	0.16363636363636364	0.03472398467981051	0.8554809646115576
TPP1	0.05330640721059477	0.018600943416849924	11	0.17748917748917747	0.034705463793744847	0.8554809646115576
FAM241A	0.045345683669547464	0.01066801289425639	7	0.11428571428571428	0.034677670775291075	0.7961699581089168
SACS	0.035785228893668954	0.0011498523448030236	5	0.4	0.03463537654886593	0.9439502395149059
CENPF	0.0949825731558057	0.06035788567844495	12	0.26767676767676774	0.03462468747736075	0.8981906562246826
LRCH4	0.043070230954547394	0.00845871996763364	11	0.05194805194805195	0.03461151098691376	0.7749977043158861
BCL7A	0.05968671762617697	0.025077560932739808	13	0.09324009324009325	0.034609156693437164	0.7961699581089168
CPE	0.17857648023756095	0.14397771087865316	13	1.0	0.034598769358907794	1.0
ST8SIA1	0.0677732670679435	0.03318959496556541	12	0.26767676767676774	0.03458367210237809	0.8981906562246826
RNF165	0.09134544276426636	0.05678750140209626	12	0.26767676767676774	0.034557941362170094	0.8981906562246826
TRERF1	0.04318173162123114	0.008626384413231469	9	0.06349206349206349	0.034555347207999666	0.7749977043158861
PCBP4	0.0871317063158119	0.0525939408173056	13	0.5236985236985237	0.0345377654985063	1.0
TOP3A	0.03841594188528403	0.003889701325652614	12	0.01767676767676768	0.03452624055963142	0.6801635991820041
TMED8	0.041814819942630796	0.007296232329148664	10	0.09523809523809523	0.03451858761348213	0.7961699581089168
DCLK2	0.07862270347131146	0.04410783765460348	10	1.0	0.034514865816707985	1.0
CYP51A1	0.059246315429023755	0.024736101781618832	10	0.47619047619047616	0.03451021364740492	1.0
PBX1	0.06965017413934464	0.03514183751105942	13	0.43512043512043513	0.03450833662828522	0.9439502395149059
ZYX	0.07943244873253065	0.04492446119951184	13	0.17094017094017094	0.03450798753301881	0.8554809646115576
PSAT1	0.0408024196028205	0.0063357752905937	7	0.38095238095238093	0.034466644312226805	0.9439502395149059
PLXDC2	0.07053392749528359	0.036081350725468975	13	0.17094017094017094	0.034452576769814613	0.8554809646115576
AS3MT	0.038430464298991954	0.00398851842525567	9	0.19047619047619047	0.034441945873736286	0.8554809646115576
KIF24	0.04539935369527077	0.010959136527838587	5	1.0	0.03444021716743218	1.0
C9orf40	0.043277043717257095	0.008849427783569222	5	0.4	0.03442761593368787	0.9439502395149059
RAD51AP1	0.05629332721535425	0.021916479442890352	11	0.13333333333333333	0.0343768477724639	0.8160532772520154
BUD23	0.04563567228827031	0.011272588503931907	12	0.07323232323232323	0.0343630837843384	0.7749977043158861
CHST2	0.06031432308624792	0.026049167469357454	10	0.11428571428571428	0.03426515561689047	0.7961699581089168
NPTXR	0.07382068321611764	0.03958903745342041	10	0.26666666666666666	0.03423164576269722	0.8981906562246826
C1orf112	0.042531382961085225	0.008312006229274261	8	0.4857142857142857	0.03421937673181096	1.0
TJP1	0.04984214232118307	0.015623427148247566	12	0.04797979797979798	0.03421871517293551	0.7749977043158861
RBM3	0.18849557651317494	0.15427983983218635	13	0.6216006216006216	0.034215736680988595	1.0
TNKS1BP1	0.04504822130661939	0.010836767232455724	11	0.12554112554112554	0.034211454074163664	0.8053153264879649
NRARP	0.04468737112200113	0.010497055628695368	7	0.09523809523809523	0.034190315493305756	0.7961699581089168
TGFBR2	0.10452331111171244	0.07034657105851658	11	0.5367965367965368	0.03417674005319586	1.0
EPHA2	0.08333616433795484	0.0491599423930232	6	1.0	0.03417622194493163	1.0
TNFSF12	0.04006081554924662	0.00589508546256112	7	0.8571428571428571	0.0341657300866855	1.0
SOS1	0.04572817384772696	0.011574428126218719	11	0.12554112554112554	0.03415374572150824	0.8053153264879649
TMEM126B	0.04103053951114526	0.006918594231187772	12	0.04797979797979798	0.03411194527995749	0.7749977043158861
STARD4	0.04987772302785348	0.015783145852507483	9	0.16666666666666666	0.034094577175346	0.8554809646115576
DAPK1	0.04667576451202948	0.012609280608824333	10	0.5476190476190477	0.03406648390320515	1.0
UBE2I	0.0600685674648872	0.02601226025780994	13	0.12742812742812742	0.034056307207077266	0.8053153264879649
COX17	0.040233190564791264	0.006203113026864807	12	0.030303030303030304	0.03403007753792646	0.6907580477673935
PHACTR1	0.09170999804107037	0.057683466935887315	11	0.5272727272727272	0.034026531105183055	1.0
CAPN1	0.0614712514196008	0.02744810218608394	11	0.24675324675324672	0.03402314923351686	0.8981906562246826
HIST1H2BE	0.051474958044216375	0.017461248996350473	9	0.1111111111111111	0.0340137090478659	0.7961699581089168
TCERG1L	0.1251255134718561	0.09111270888057309	12	0.5303030303030304	0.034012804591283016	1.0
STK33	0.050029614825514185	0.016020008837494052	11	0.42857142857142855	0.034009605988020136	0.9439502395149059
B4GALNT3	0.03660951728013872	0.002639443382298623	3	0.6666666666666666	0.0339700738978401	1.0
FAM118A	0.037510822104335276	0.003546588815140899	12	0.0025252525252525255	0.03396423328919437	0.6801635991820041
DLG5	0.0445168574676744	0.010596356797486979	12	0.20202020202020204	0.03392050067018742	0.8554809646115576
ZNFX1	0.046655452441126885	0.01273760722370923	9	0.1111111111111111	0.033917845217417655	0.7961699581089168
FAT4	0.059745204475485945	0.025930870379329552	11	0.12554112554112554	0.03381433409615639	0.8053153264879649
S1PR1	0.1495771917448441	0.11577737099900054	2	1.0	0.03379982074584356	1.0
ARHGEF40	0.04833258544753333	0.014542892637021455	9	0.19047619047619047	0.033789692810511876	0.8554809646115576
ZNF358	0.051277134687190154	0.017491387973865603	13	0.09324009324009325	0.03378574671332455	0.7961699581089168
SDF4	0.0572320769664076	0.023454536665494345	13	0.06526806526806528	0.033777540300913254	0.7749977043158861
CHD9	0.04211113029343766	0.008335628838900768	12	0.148989898989899	0.033775501454536894	0.8484238225659202
SPATS2L	0.0501153685015477	0.016340995557142263	10	0.2222222222222222	0.03377437294440544	0.8769897205618501
RASL10A	0.05502405049693356	0.02125004018423867	5	0.8	0.03377401031269489	1.0
GPR27	0.05533581003663717	0.021574004483937946	3	0.6666666666666666	0.033761805552699226	1.0
KIAA0040	0.051630922959495784	0.017886806573405335	5	0.2	0.03374411638609045	0.8554809646115576
NSD3	0.047616239612801946	0.013913842318889268	13	0.09324009324009325	0.03370239729391268	0.7961699581089168
RNF11	0.07072029338536434	0.03702808240660097	11	0.3151515151515151	0.03369221097876337	0.9439502395149059
HECW2	0.05477948318281689	0.02112845489520183	11	0.7922077922077921	0.033651028287615056	1.0
SLC25A22	0.09080919523573998	0.05718833477440173	13	0.5236985236985237	0.03362086046133825	1.0
CDH22	0.0837032517042517	0.050090589897158935	11	0.24675324675324672	0.03361266180709277	0.8981906562246826
RFC2	0.04140169506848187	0.007793108688583882	12	0.04797979797979798	0.033608586379897984	0.7749977043158861
FLNC	0.08216681170628923	0.048558959055985	11	0.5272727272727272	0.03360785265030423	1.0
CKAP2	0.046216793153352524	0.012609792022939095	12	0.10606060606060606	0.03360700113041343	0.7961699581089168
NUDT5	0.05756616648229069	0.023993811482666765	13	0.2222222222222222	0.033572354999623924	0.8769897205618501
SLC1A3	0.19634125675538963	0.16277975437847622	11	0.42857142857142855	0.03356150237691341	0.9439502395149059
RBM24	0.05255975392146939	0.0190071504071238	4	0.3333333333333333	0.03355260351434559	0.9439502395149059
MND1	0.03875489827358356	0.005211385558534031	8	0.07142857142857142	0.03354351271504953	0.7749977043158861
PRPS1	0.04158348398828783	0.00803997680023807	12	0.04797979797979798	0.03354350718804976	0.7749977043158861
TMEM176B	0.06463316028355424	0.03109505397588	7	0.22857142857142856	0.033538106307674245	0.8769897205618501
PLXNA1	0.051294470525291534	0.017785461159327075	13	0.5236985236985237	0.03350900936596446	1.0
GJA1	0.1356294420485332	0.10213949945024432	10	0.15079365079365079	0.03348994259828887	0.8484238225659202
UBTF	0.06241305281404909	0.02893887550424944	13	0.06526806526806528	0.03347417730979965	0.7749977043158861
B4GALNT1	0.08224479400686004	0.04877711583549365	10	0.6095238095238095	0.03346767817136639	1.0
NRG3	0.061936744812336346	0.02847071672429566	7	0.4	0.03346602808804068	0.9439502395149059
UACA	0.14257993398118485	0.10911623178827254	13	0.5236985236985237	0.03346370219291231	1.0
EIF2B5	0.047335238676882566	0.01388097834354426	13	0.2222222222222222	0.03345426033333831	0.8769897205618501
HEBP1	0.03889430849320995	0.00544679487950109	9	0.06349206349206349	0.03344751361370886	0.7749977043158861
REPIN1	0.05008161190556171	0.01665765684572518	13	0.06526806526806528	0.03342395505983653	0.7749977043158861
FCGRT	0.12609214284152495	0.09267561280351985	13	0.43512043512043513	0.0334165300380051	0.9439502395149059
MSR1	0.05315128494258781	0.01975484899134607	4	0.5	0.03339643595124174	1.0
DAAM1	0.09145385644682136	0.05806104175012057	12	0.4318181818181819	0.03339281469670079	0.9439502395149059
TLE2	0.1126508432118276	0.07927053118337386	13	0.9432789432789432	0.033380312028453735	1.0
WIPI1	0.04455721777328549	0.011181672806516278	10	0.015873015873015872	0.03337554496676921	0.6801635991820041
TIMM8B	0.04243007163920689	0.009058617501843332	12	0.01767676767676768	0.03337145413736356	0.6801635991820041
FARSB	0.04875725552441564	0.015389237795313242	11	0.17748917748917747	0.0333680177291024	0.8554809646115576
DNAJB2	0.06801908588145641	0.03466889659216078	13	0.3543123543123543	0.03335018928929563	0.9439502395149059
KIFC3	0.038793425367776836	0.00545350741548781	5	0.4	0.03333991795228903	0.9439502395149059
TACC3	0.061139546235859744	0.02780825268635232	13	0.12742812742812742	0.033331293549507424	0.8053153264879649
ASAH1	0.06153086688333044	0.028200844925369496	12	0.5303030303030304	0.03333002195796095	1.0
POLR3G	0.04029273054800718	0.006969832089279691	3	0.6666666666666666	0.03332289845872749	1.0
NEK1	0.042177635094399125	0.008866231643331075	11	0.42857142857142855	0.03331140345106805	0.9439502395149059
LXN	0.05672441805626495	0.02343956024147981	7	0.38095238095238093	0.03328485781478514	0.9439502395149059
TMBIM6	0.07205386396082569	0.038785513905119265	13	0.04506604506604507	0.03326835005570643	0.7749977043158861
EPB41L3	0.09391616067381582	0.06065666660915016	10	0.42063492063492064	0.03325949406466566	0.9439502395149059
RHOBTB1	0.0519154607140611	0.018658048143149697	10	0.2222222222222222	0.0332574125709114	0.8769897205618501
MAPK12	0.06105717543286298	0.027820996056431714	12	0.5696969696969697	0.033236179376431266	1.0
KMT2E	0.05270866872241232	0.019474158356489676	13	0.5236985236985237	0.03323451036592264	1.0
KCNH7	0.08240700419393486	0.04917580665093771	9	0.38095238095238093	0.03323119754299715	0.9439502395149059
PDLIM2	0.05691210322047742	0.023699109666494567	9	0.2857142857142857	0.033212993553982856	0.8981906562246826
MAFB	0.06922870878247098	0.03605556529431154	8	1.0	0.03317314348815944	1.0
TMSB15A	0.07906432730607682	0.04591160118810208	13	0.2222222222222222	0.03315272611797474	0.8769897205618501
SORL1	0.11354642150893579	0.08039674004135257	11	0.4121212121212121	0.03314968146758322	0.9439502395149059
RRP1B	0.04898841726821536	0.015855032357383936	13	0.12742812742812742	0.033133384910831426	0.8053153264879649
PPP6R2	0.058998572021820656	0.025877914676122465	13	0.43512043512043513	0.03312065734569819	0.9439502395149059
SPART	0.04564034224560083	0.012529695939864246	11	0.3151515151515151	0.03311064630573658	0.9439502395149059
PDGFRA	0.1362524618551555	0.10314777322112538	8	0.5714285714285714	0.03310468863403011	1.0
GID4	0.03642328475471252	0.0033325039878831873	4	0.3333333333333333	0.033090780766829336	0.9439502395149059
HSPA2	0.05434199995400218	0.021265798791538726	9	0.19047619047619047	0.03307620116246345	0.8554809646115576
EIF2AK4	0.03797993928574133	0.004915607246002769	12	0.04797979797979798	0.03306433203973856	0.7749977043158861
ACER2	0.034908966259943004	0.0018482373771962404	5	0.4	0.03306072888274676	0.9439502395149059
TPX2	0.09775857160549675	0.06472716486386551	13	0.28438228438228436	0.03303140674163124	0.8981906562246826
ZNF114	0.03302580137831088	7.03368e+07	4	0.5	0.0330257310415032	1.0
MERTK	0.059987942745878965	0.02697051143750031	7	0.11428571428571428	0.033017431308378656	0.7961699581089168
ITPRID2	0.038897479016861684	0.005889990511920099	11	0.07272727272727272	0.03300748850494158	0.7749977043158861
MEPCE	0.046768589751071225	0.013768009468824338	13	0.2222222222222222	0.03300058028224689	0.8769897205618501
CENPS	0.0399234231952168	0.0069335454680840205	9	0.2857142857142857	0.03298987772713278	0.8981906562246826
C4orf46	0.06365710469240067	0.03068205486784773	12	0.638888888888889	0.03297504982455294	1.0
YES1	0.04425377887823802	0.011284695420622623	10	0.05555555555555555	0.03296908345761539	0.7749977043158861
SH3BP2	0.05403081411401508	0.021064945506856936	11	0.5272727272727272	0.03296586860715814	1.0
RGS9	0.09599448176568666	0.06303273816792952	10	0.6095238095238095	0.03296174359775714	1.0
OLFM2	0.08656155123167118	0.053615832344542924	10	0.30952380952380953	0.03294571888712826	0.9439502395149059
TMEM86A	0.044545046792670004	0.011636703972446224	6	0.26666666666666666	0.03290834282022378	0.8981906562246826
BEND7	0.04245430099794306	0.009549464896821944	9	0.2857142857142857	0.03290483610112112	0.8981906562246826
SLC25A13	0.045984606359026146	0.01308275227817896	11	0.05194805194805195	0.032901854080847184	0.7749977043158861
ZNF101	0.036999539183266476	0.004108033146766494	7	0.6285714285714286	0.032891506036499984	1.0
MLF2	0.05478849863674834	0.02190004747545434	13	0.2222222222222222	0.032888451161294	0.8769897205618501
RIC8B	0.03760629980392205	0.004722898462341242	10	0.007936507936507936	0.032883401341580805	0.6801635991820041
FYN	0.05988218941683879	0.0270021781747724	13	0.09324009324009325	0.03288001124206639	0.7961699581089168
FAM89B	0.06991114503575017	0.03703493051067406	13	0.43512043512043513	0.032876214525076115	0.9439502395149059
ELAVL2	0.08523908323467015	0.052379503083756385	12	0.4318181818181819	0.03285958015091377	0.9439502395149059
GADD45B	0.14310287034466937	0.11024645620440232	7	0.6285714285714286	0.03285641414026705	1.0
SLC35F1	0.04594587344065887	0.013091267167904786	4	1.0	0.032854606272754085	1.0
OTUB2	0.04453899603618051	0.011700777855839964	3	0.6666666666666666	0.03283821818034054	1.0
SAMD14	0.134687520772986	0.10186450009551869	8	0.7857142857142857	0.03282302067746733	1.0
FXYD6	0.10044452357108827	0.06762911573059682	13	0.28438228438228436	0.032815407840491445	0.8981906562246826
UBXN11	0.047673721435910525	0.014879065047357552	11	0.16363636363636364	0.03279465638855297	0.8554809646115576
GALNS	0.0420798292164735	0.009296981619767586	12	0.04797979797979798	0.03278284759670591	0.7749977043158861
ATXN2L	0.06410140774475118	0.03132486369735872	13	0.09324009324009325	0.032776544047392456	0.7961699581089168
POLA1	0.04373072057799534	0.0109543107650821	11	0.008658008658008658	0.03277640981291324	0.6801635991820041
DUSP3	0.03941456438546256	0.006641331516993875	10	0.06666666666666667	0.032773232868468685	0.7749977043158861
MED25	0.04378872385217629	0.011037617338892284	13	0.17094017094017094	0.03275110651328401	0.8554809646115576
NUDT11	0.05081821658841306	0.018093870984200965	11	0.42857142857142855	0.0327243456042121	0.9439502395149059
MICALL1	0.03994504936617188	0.007231538920410514	8	0.07142857142857142	0.032713510445761367	0.7749977043158861
TIE1	0.060092000648690816	0.02739549408285483	4	0.6666666666666666	0.03269650656583599	1.0
LHFPL3	0.08101060515580638	0.04831521075576702	9	0.7142857142857142	0.03269539440003936	1.0
KDELR2	0.06063341524277431	0.027949267237172903	13	0.2222222222222222	0.032684148005601404	0.8769897205618501
CBX4	0.059813954316020705	0.027147416204392944	11	0.05194805194805195	0.03266653811162776	0.7749977043158861
PLEKHO2	0.05063945086857668	0.017974321573026437	11	0.08225108225108226	0.03266512929555024	0.7961699581089168
SOHLH2	0.04934251827446202	0.01669528815791888	9	0.26190476190476186	0.032647230116543136	0.8981906562246826
TBC1D10A	0.04582977328467708	0.013189076379519741	4	0.6666666666666666	0.032640696905157335	1.0
TRIM67	0.08352531188156508	0.05089770427767207	4	0.6666666666666666	0.03262760760389301	1.0
UBE2T	0.0607464093451162	0.028123167024227874	13	0.43512043512043513	0.03262324232088833	0.9439502395149059
POLR2F	0.048657745961196576	0.016043290172647717	13	0.9432789432789432	0.03261445578854886	1.0
EMP2	0.042629703061651904	0.01001981998673089	5	0.2	0.03260988307492101	0.8554809646115576
TMEM181	0.050176465448882254	0.017581458632489846	13	0.06526806526806528	0.03259500681639241	0.7749977043158861
SUMO1	0.07289999614157489	0.040319920928036976	13	0.5236985236985237	0.03258007521353791	1.0
PPP1R13B	0.05497500251437247	0.022398542324922763	9	0.4126984126984127	0.03257646018944971	0.9439502395149059
AC135068.1	0.09139587717548871	0.05882509088609302	4	1.0	0.032570786289395685	1.0
THEMIS2	0.07576566948346705	0.04319608131174035	5	0.8	0.0325695881717267	1.0
MARVELD1	0.05162170591781087	0.019052706304667492	9	0.26190476190476186	0.032568999613143385	0.8981906562246826
MACROD1	0.04486885858252369	0.012320329102291059	12	0.10606060606060606	0.032548529480232624	0.7961699581089168
MALT1	0.03974596440655374	0.007211423412700871	12	0.010101010101010102	0.03253454099385287	0.6801635991820041
SERP1	0.06075250749013068	0.02823504071639189	12	0.15353535353535355	0.03251746677373879	0.8554809646115576
IFT27	0.04050102688579119	0.007991556169890964	11	0.05194805194805195	0.03250947071590023	0.7749977043158861
HIST1H1D	0.14087118050906286	0.10837436866925336	13	0.43512043512043513	0.0324968118398095	0.9439502395149059
ANAPC1	0.0380503087662959	0.005573233008109468	10	0.17142857142857143	0.03247707575818643	0.8554809646115576
[truncated: 10,957 more rows]
