# Supplementary material for: Spatio-temporal transcriptomics of chromothriptic SHH-medulloblastoma identifies multiple genetic clones that resist treatment and drive relapse
Source: Nat Commun. 2024 Nov 29;15:10370. doi: 10.1038/s41467-024-54709-w (PMC11604656; doi:10.1038/s41467-024-54709-w)
Supplement: Supplementary file 8 — Supplementary Data 6 [file 41467_2024_54709_MOESM8_ESM.csv]

gene	baseMean	log2FoldChange	lfcSE	stat	pvalue	padj	weight
NEUROG1	176.79312382600529	6.7829674202874735	1.2492655016879748	5.4295643409047205	5.649178429630682e-08	2.6431037408842667e-05	1.1967030507312586
ACP7	23.060144957140906	6.656462433914603	2.97577350028788	2.236884774083326	0.025293871942335563	0.16844899170315117	1.262288677202865
GABRA6	194.29928997988387	6.602988654606694	1.6080836676792318	4.106122577649241	4.023560243681971e-05	0.002644053426516722	1.2618979981888068
CYP11A1	148.11123566106752	6.59489914751006	0.9780636954214825	6.742811514610081	1.55350689383023e-11	3.150081222583575e-08	1.2622886772028648
KLK4	378.58981798806803	6.389118183648871	1.3043038761196175	4.898488995261505	9.657644658526654e-07	0.00023321604604806148	1.1967030507312586
NKX2-5	24.3251097485482	6.216862174209487	1.6696894811572434	3.7233642808246286	0.00019658555822701357	0.008135888673125272	1.251226136480551
LHX9	456.7344890200842	6.157770766479793	1.6911745723678666	3.64112071402428	0.00027145381333041566	0.01013515674894325	1.1967030507312586
ISLR2	1655.1889410026445	6.071532475838212	1.1073732596557269	5.482823811120201	4.1858985706884215e-08	2.1746758900446728e-05	1.1495773544057302
WSCD2	169.39338496223428	6.049905596730181	1.317619020924139	4.5915439141785885	4.3997903818085475e-06	0.0006665307016350888	1.1967030507312586
ATP2B3	23.104453908251145	5.987395923469892	1.6386787547237383	3.6537948064624146	0.0002583927940999136	0.009150393535082266	1.337456452642084
TBX5	39.99734300613567	5.906376435192284	1.4877831941097888	3.9699174305610763	7.189754300450497e-05	0.003802180953425358	1.337456452642084
KRT222	63.30867259646166	5.74973114111978	1.1899778101110068	4.831796939628158	1.3530622234112503e-06	0.00028243301578605146	1.262288677202865
CRTAM	86.14658130308774	5.652250374405419	1.1598578157442467	4.8732269573736815	1.0978997113870204e-06	0.00023321604604806148	1.3691619107367063
FBP2	126.1014409928647	5.575931350487348	1.7990768554668817	3.099329155140695	0.0019395940443536824	0.03361375198212891	1.3374564526420842
CCL1	5.92661361475316	5.559775482393505	1.6725144744112255	3.3242017139198214	0.0008867203423954419	1.0	0.0
KCNC2	441.3389755035526	5.542562589897403	1.2553632696331698	4.415106546423807	1.009602516509115e-05	0.0009872235358304943	1.3374564526420842
PCP2	67.27627981360268	5.537617148309825	1.2445496129468143	4.449494894139246	8.607247600894573e-06	0.0009273275953686723	1.337456452642084
PCSK9	192.77718686295006	5.43502723976048	1.2301317392583433	4.418248116284929	9.950415411566304e-06	0.0009668616402316964	1.3691619107367063
TGIF2LX	112.53358194326286	5.40074470668997	2.3400358694075276	2.3079751799092643	0.02100051700836447	0.15166574944217534	1.2618979981888068
FAM216B	103.11657999196458	5.3303008870587965	1.1208604302297733	4.755543815536515	1.9791292787442454e-06	0.0003696299712502063	1.2622886772028648
HMGA2	208.71327276638925	5.327072462807671	1.3024063183233572	4.0901770729010565	4.3104397810930396e-05	0.002781889937678721	1.2618979981888068
ADGRG7	256.5892669381391	5.155031270339357	1.7023228853393375	3.0282335476631768	0.002459878981093893	0.03918351471654458	1.3374564526420842
H3.Y	10.341638697265335	5.109563352531663	1.3591811461351777	3.7592953426853155	0.00017039259650821492	0.071951077644296	0.0347791433781679
MAGEA4	17.19917698622117	5.098120749382426	1.4044197713905622	3.630054812126868	0.0002833610406040847	0.09872244186365345	0.0347791433781679
POU3F4	46.67155401324979	5.072063026656805	1.207300893778095	4.201159009155064	2.655519896211976e-05	0.002059705255094812	1.262288677202865
PVALB	624.382610628615	5.058340249801282	0.9207882293525589	5.49348926121481	3.940690804560705e-08	1.888843309922806e-05	1.3374564526420842
RTN4RL1	80.01988958579784	5.050304363066502	0.9159432269543556	5.513774450693301	3.512186513482491e-08	1.888843309922806e-05	1.2618979981888068
SYT9	63.68358319100609	5.043644755053671	0.9846835868645024	5.12209690740758	3.0215652486399964e-07	8.202469140625903e-05	1.337456452642084
FREM3	381.65787967897955	4.937837555414692	1.2157023380722907	4.061715932244154	4.871333105014578e-05	0.0030203229862576703	1.2618979981888065
NKX2-4	12.534426769851008	4.9094293062818215	1.483597526104489	3.309138239919155	0.0009358361768388498	0.0985886483734983	0.11546103974456735
HIST1H4I	6167.678666917372	4.89831133416159	0.7034735004806343	6.96303603592021	3.3301659099728685e-12	1.0991087609720987e-08	1.1495773544057304
MTUS2	73.73441641880706	4.887509058628713	0.7494901742404837	6.52111158572773	6.978824007861301e-11	9.908850788916329e-08	1.2618979981888068
ASIC2	97.09181652582731	4.750214402514526	0.8369042312704879	5.675935459548722	1.379327804436472e-08	1.0307537704715336e-05	1.2618979981888068
SYT8	819.7110740543708	4.678458354434152	1.2628339716326462	3.7047295681994044	0.0002116163798168491	0.008050100880687857	1.3691619107367063
ALOXE3	5.616135171669481	4.6759019688062144	1.482269673758951	3.1545555114464396	0.0016074279531225683	1.0	0.0
ETNPPL	113.31293698126396	4.65273792217185	1.0308816728236128	4.513357880762276	6.380921356366513e-06	0.000781027714807046	1.2618979981888068
PYDC1	14.854920473194799	4.634095698672631	1.070808881168876	4.327659006352407	1.5070254427858539e-05	0.007835294529273396	0.10348712416875389
GNG13	47.5729348116202	4.564848007225754	1.2737211744275267	3.5838675676232064	0.0003385437831287216	0.013063224933848339	1.0364580231489744
ARPP21	672.5767514728711	4.5388265462149695	0.8688912587185909	5.223699169109683	1.753836293260558e-07	6.318363935186254e-05	1.262288677202865
SCN2A	285.03935701695474	4.5044850985756275	0.9879805250561333	4.559285314171248	5.132799818732491e-06	0.0007125549597201666	1.1967030507312586
NKX2-2	243.35954456494898	4.503819850137155	1.113894978397827	4.043307436949966	5.2702442297018934e-05	0.0030203229862576703	1.3691619107367063
SORCS1	147.40656187872756	4.479484925223371	1.130097463851729	3.9638040686826	7.376480207390682e-05	0.003802180953425358	1.3691619107367063
DBX1	68.05788510868008	4.409796585479028	1.4121146003696825	3.1228319460223495	0.0017911999191768829	0.03781334678921809	1.0364580231489744
SLC17A7	904.2638819728251	4.400532457625545	0.9685407011685868	4.543466735384594	5.533654114164242e-06	0.0007125549597201666	1.2618979981888068
MYOT	4.524029426921521	4.384187568691828	1.7354660466601712	2.5262306785713298	0.01152937500975195	1.0	0.0
SOX3	365.3457849305846	4.37706814493733	1.2271862566164757	3.5667512745828165	0.0003614342342910412	0.011930741529802502	1.262288677202865
RASGRF1	110.09356542304556	4.362023597869742	1.145286475777276	3.808674676708594	0.0001397136318841184	0.006569982941562021	1.2618979981888068
MFSD4A	44.82162479712029	4.333129943600017	1.1654748384206586	3.717909474109167	0.00020087822278046016	0.008448152696962563	1.1967030507312586
NRG4	32.11805144625127	4.32884150035667	1.09714168929632	3.945562859007831	7.961274248723667e-05	0.0041019926705650545	1.337456452642084
SLC22A31	59.45872379725386	4.296391482345782	1.113000065069039	3.8601897854150424	0.00011329899383337567	0.005769758268145315	1.1967030507312586
IQSEC3	262.49907114589627	4.2388771315324245	0.6202136871725119	6.8345430279957435	8.226684200172127e-12	1.8367887856997383e-08	1.3374564526420842
FSTL5	687.5897919386533	4.235824603782477	0.9933420996245014	4.264215324593294	2.006059216581397e-05	0.0016510381531168617	1.3691619107367063
SYNPR	217.4888062103895	4.235733934429962	1.0522660952767329	4.02534487563815	5.689187435485484e-05	0.0034909152979912504	1.1967030507312586
LGI1	226.3177726473443	4.220305822473655	0.8152134991637817	5.176933192105751	2.2556294152260836e-07	6.779104488598157e-05	1.3374564526420842
GRXCR2	116.7164537902388	4.214833111458109	0.9275881493156115	4.54386261248365	5.523266402599624e-06	0.0007125549597201666	1.2622886772028648
DAO	40.256669451464454	4.1633205813996	1.2168531454422828	3.4213829310408537	0.0006230354131420987	0.016898250628710792	1.262288677202865
LBX1	25.440208892402048	4.1503189809970005	1.3807041787310077	3.0059436662323424	0.002647580428483585	0.042607610991625126	1.262288677202865
AQP4	402.71105403635215	4.145509651205233	1.1703097795724433	3.5422327691047224	0.00039675519985232863	0.012683708847002765	1.262288677202865
SHISA8	211.01490250738377	4.142547441642305	1.2200535542575548	3.395381643032211	0.0006853299756774746	0.01812034593144606	1.2618979981888068
CPNE6	47.16535105000514	4.083590047313165	1.0471910983293555	3.8995652787995927	9.63655540179278e-05	0.005080218340456911	1.1967030507312586
ATP2A3	3231.6371794739034	4.069232977750948	1.0328979504426343	3.9396273136248685	8.160828547030588e-05	0.004641559672984343	1.1710712772693823
SOWAHA	47.11137460554683	4.0644106567332345	1.2044260178620303	3.3745623196914547	0.0007393317386562083	0.019007002910500146	1.251226136480551
C4BPA	3.117154659853502	4.05669602119677	2.9595455535091553	1.3707158575027558	0.17046354956218782	1.0	0.0
SLC13A5	53.06534003192464	4.039250819220005	1.331697473780071	3.033159481600912	0.0024200766528756842	0.03887305874234885	1.337456452642084
NT5C1A	40.73982710145119	4.01776206891785	1.0090818075639323	3.9816019264258684	6.84523550319158e-05	0.003810261836163974	1.262288677202865
HPCAL4	484.5158869835514	3.9858214413172988	1.5639342560003668	2.5485863143062732	0.010816051763142334	0.10508603690007744	1.1967030507312586
HS3ST4	59.11841398674018	3.984391278288535	0.767110756947672	5.194023473406107	2.0579717580883425e-07	6.779104488598157e-05	1.262288677202865
ANK3	4110.522958607683	3.972680237877757	0.7649035036598394	5.193701190894858	2.0615392924211562e-07	6.779104488598157e-05	1.217569988911573
CALY	83.19502056876719	3.964863386021064	0.9816933155359399	4.038800431127016	5.372524999231962e-05	0.003043525536245449	1.3691619107367063
VSX2	35.25136250794327	3.962356273211591	1.6071931519090363	2.46538897238647	0.013686458435094313	0.11739816069032484	1.251226136480551
MLC1	189.187140024332	3.954870690037072	1.2527606067157724	3.1569245303818505	0.0015944260674378436	0.029583723300096284	1.3374564526420842
HIST1H4F	2006.6705469835392	3.9433543120273042	0.6322770631674004	6.236750535078749	4.46753568271956e-10	7.00435932564758e-07	0.9523216555318321
DOCK3	188.59273405232526	3.9399547728640734	0.7305138214787181	5.393402091816349	6.913600439877733e-08	3.136672903501521e-05	1.1967030507312586
HOXB3	1076.9703983019722	3.9077879874552246	1.9170114887067815	2.0384791695178746	0.04150203587481066	0.22835985323254118	1.1967030507312586
OOSP3	45.49088526871354	3.8989706712239744	1.2653995500008737	3.0812170521328874	0.0020615630850345143	0.03510822727263032	1.337456452642084
C12orf56	14.43783087754221	3.896122083352672	0.9154530514331471	4.255949638545931	2.0816356333922393e-05	0.0191497495855217	0.0347791433781679
HEPACAM	82.68196087720027	3.876756018456311	1.396683924259487	2.775686002480298	0.005508538018114147	0.06702032621179084	1.2618979981888068
GRM6	29.90190343332632	3.8706239946931347	0.8362176754604385	4.628727792152791	3.679190067787136e-06	0.0005869643121487742	1.337456452642084
VIT	111.60105664676712	3.8392711216473456	0.7378399300320809	5.203392992678529	1.95682448131301e-07	6.774459074042342e-05	1.2622886772028648
VAT1L	4183.790219036153	3.8275787217737838	0.906944392030034	4.220301437893483	2.4397586842566383e-05	0.002047174473930832	1.1929006562986058
HAS3	2558.500646940181	3.8175644198882948	0.9473137936129151	4.029883704457281	5.5804454736713545e-05	0.003319168161589059	1.2656917511127663
COL9A2	1562.5534570318728	3.815266507992495	1.1224640090527218	3.3990101038627536	0.0006763021788658155	0.018545008615468414	1.1967030507312588
KCNA1	114.72925624271433	3.8120545541429336	1.012289989481347	3.765773240626496	0.000166034432593656	0.00691956827971416	1.3691619107367063
GALNT15	485.5337093860583	3.79563383751786	1.0303347445622217	3.6838841527474493	0.00022970667033615988	0.008448152696962563	1.3691619107367063
GRM1	526.539905952464	3.7944539369847123	0.5415163769501788	7.007089902534589	2.4332592657482256e-12	1.0991087609720987e-08	1.2618979981888065
FAT2	301.9057520274902	3.7878269556424042	1.7752593159660495	2.133675301166449	0.03286936922262786	0.1935088208626665	1.262288677202865
HOXB5	52.84259227578608	3.787007405253967	1.9251165357173246	1.9671574863091996	0.04916505755962164	0.24411292915987692	1.251226136480551
LRRC18	511.8414253857833	3.784981649977197	1.332309977037546	2.8409166899682625	0.004498406223698877	0.06117165745254355	1.1967030507312586
CCKBR	14.291285347996784	3.769620220907914	0.9882427514163971	3.8144678678443253	0.00013647669218027906	0.029511761964630182	0.11491940731813316
PPP1R1A	516.8686926578608	3.7677347287465985	1.2048880158505881	3.1270414172779155	0.0017657505027386313	0.03411194883361167	1.1967030507312586
GBX2	251.3211652090158	3.764979181049486	0.8946846407679739	4.208163423726293	2.5745464854099497e-05	0.002084274884662545	1.1967030507312586
MEGF11	724.6412908658189	3.7598804675844812	0.7436585593996901	5.055923071227207	4.2831397434008036e-07	0.00010575401373550066	1.3691619107367063
ZP2	29.624784023191207	3.7574005742640435	1.1534582799321473	3.257508866714342	0.0011239474698371296	0.02487546566166628	1.251226136480551
NRXN3	442.80872374330033	3.74723034152005	1.0089366427887163	3.714039299001618	0.000203977096882665	0.007944244717176592	1.3691619107367063
VSNL1	292.65837230288207	3.718270854592333	0.9029339702770844	4.117987557220051	3.82195326396525e-05	0.002610875216326126	1.262288677202865
GABRB1	121.35445441017512	3.7179003858197994	0.9032898239126897	4.115955131339069	3.855793158816611e-05	0.002610875216326126	1.2622886772028648
RADX	261.315670335877	3.716440261294649	0.9509127919491142	3.9082871665622996	9.295278227691672e-05	0.004823485299780233	1.262288677202865
SERPINF1	9420.469174241232	3.6958713407860326	0.9532422650710496	3.877158489726179	0.0001056835184286067	0.004866776032044127	1.404596000613047
LRRIQ1	33.28636521114799	3.695079566161993	1.3315472820225076	2.7750269299859034	0.005519713704346776	0.06514878702365433	1.337456452642084
PPP1R1B	462.0199053132529	3.693822182842375	1.3141707724711762	2.8107626955486804	0.004942422385265582	0.06068771009025358	1.3374564526420842
SLC1A6	263.14661017833055	3.6840304778751336	1.2689733572072306	2.903158255412852	0.0036941990874856884	0.05096672292912299	1.3374564526420842
MT3	734.4156021925429	3.680200696063505	1.2352150953418741	2.979400680854637	0.002888128415619005	0.04692767095652852	1.1967030507312586
CCDC175	141.9598328978728	3.6764978758844507	0.745998538726896	4.9282909885569985	8.295201003046077e-07	0.00020699247581477788	1.1967030507312586
NKX6-1	806.0778926193568	3.6403480682679845	1.1574308237480075	3.1451970982419164	0.0016597496877901016	0.03029229510484845	1.3374564526420842
SLC32A1	35.544607566088395	3.6380483681177727	1.2000320045404849	3.0316261185974374	0.0024324028278366037	0.040449688587240455	1.251226136480551
PLCZ1	71.13838170634119	3.633452234322941	1.0991012410426688	3.3058394428488183	0.0009469233081344365	0.025067741140237694	1.0364580231489744
NAP1L2	171.82322536185984	3.6286809999646157	0.8699191999966279	4.171285103235658	3.0288661611555023e-05	0.0021393815018051253	1.3374564526420842
LRRC3B	158.05243532028751	3.6228004544375367	0.9506270506066129	3.8109587267959184	0.00013842888022952863	0.006551586712059457	1.2618979981888068
OPALIN	20.550197750038027	3.6210518996410577	1.0403671666012593	3.480551881957743	0.0005003819022791545	0.01486565472886093	1.251226136480551
PNMA6E	9.838451887457424	3.61731385453353	1.1888440070271105	3.042715304238431	0.0023445402949140008	0.17024434980616687	0.11491940731813316
CRYM	146.44320273203815	3.610837286684438	1.1370941559976673	3.1754954219392237	0.0014958088184094513	0.028544643306109407	1.3374564526420842
BNIP5	4.156863931449006	3.6082655629010456	3.8935756228620155	0.9267228666920692	0.3540704418552229	1.0	0.0
PLEKHD1	16.0528920208519	3.592117595414232	1.0614063170319292	3.384300185304224	0.0007135993808004635	0.08358884516967034	0.11491940731813316
CCDC155	23.365395563398536	3.578809460712404	0.8639563863126096	4.142349680389382	3.437656770617154e-05	0.0027135134210073213	1.0364580231489744
GREM2	66.7467134717815	3.5736945704469862	1.0628936004414722	3.362231712527627	0.0007731521599002312	0.020044943466295005	1.1967030507312586
KCNQ4	490.52366394788726	3.564824928777996	1.1641957382054455	3.0620494576565025	0.0021982712790050846	0.03791299186290477	1.262288677202865
NEFL	236.96965015381744	3.54868776291099	1.6590707936856086	2.138961023494131	0.03243882514108784	0.19216969907784212	1.2622886772028648
FABP7	4455.586092679079	3.5467004850113524	1.140742244447481	3.1091164566533593	0.0018764773968087166	0.036375953195167024	1.1495773544057304
KCNJ16	110.48939904412191	3.546331780978519	1.1954713699423776	2.9664715275861893	0.003012382518459055	0.04662806466175075	1.2622886772028648
PHYHIP	337.6521152018904	3.5296194840722546	0.8295969590051309	4.254619602638183	2.0940470620282747e-05	0.0018481384527560066	1.1967030507312586
SYNE1	908.7475487758942	3.5148741582128915	0.7670758936493922	4.582172621134978	4.6016977932414335e-06	0.0006665307016350888	1.2618979981888068
C10orf113	112.0706643863667	3.5136767348813915	0.7851409038056222	4.475218037743802	7.63333744606544e-06	0.0008998688587084217	1.2618979981888068
FLT3	106.69781806537188	3.4945562658832765	0.7810408960945843	4.474229561290584	7.668731823621646e-06	0.0008998688587084217	1.2618979981888068
TWIST2	3448.9064430873045	3.491830177343733	0.9127394298473046	3.8256593975872097	0.00013042251181341106	0.006634149422634297	1.1436203854736575
NKX6-3	23.639682616255943	3.4891542604736485	0.9467198665620913	3.685519216095176	0.0002282368596256676	0.008516810374572739	1.337456452642084
SHISA6	670.5316968438544	3.487516004006199	1.3335718548085795	2.6151691724978674	0.008918327076954644	0.09322450327075622	1.1967030507312586
PIWIL1	16.355091000847953	3.4695524258264117	0.9524722115980674	3.6426809974909	0.0002698131317343636	0.04922388027003325	0.10348712416875389
ANKRD34C	39.28686715597869	3.454704369943423	1.0028460809569277	3.4448999059226546	0.0005712708936562303	0.018220336216593268	1.0364580231489744
SOSTDC1	1621.6271384899558	3.4538805085432247	1.203942834401851	2.8688077289476945	0.004120221787810421	0.058141215375907315	1.1967030507312588
SLFN11	683.1660812145486	3.4520320052687112	0.7673205140396744	4.498813653625613	6.8333721586366195e-06	0.0008613380569093056	1.1967030507312586
PTPN20	40.92797068768499	3.4455740743018284	0.6762115381994328	5.0954085809840715	3.4798991725831667e-07	9.770706565395072e-05	1.251226136480551
SLC6A7	40.574335937782564	3.437011653725622	1.1701338379517554	2.937280798358837	0.0033110415286191964	0.049341720814705545	1.262288677202865
NRK	32.716160872130416	3.4363179556471217	1.06198632696812	3.2357459492510747	0.0012132531341857583	0.02613199788730672	1.262288677202865
EPCAM	211.88235497066032	3.4335976851815175	0.9330415825463005	3.6800049959307484	0.00023322938424645827	0.009189218211235287	1.1967030507312586
TMEM266	63.96159141083785	3.4318790784000957	0.8757046864552798	3.9189913351860928	8.892031088000418e-05	0.005337305483534522	1.0364580231489744
PANX2	89.87824056019738	3.431087500445375	0.9899873891528381	3.4657890979616006	0.0005286778095956083	0.014534316531513332	1.3691619107367063
FAM107A	756.6068576777244	3.4297315196289104	0.8873938313072104	3.864948570328249	0.00011111260969952614	0.005186412968840149	1.3374564526420842
PTPN5	219.3603454723719	3.425757020534573	0.7133728844771691	4.802196852555323	1.5693429818400622e-06	0.0003175155836792101	1.1967030507312586
COL27A1	317.5835395305497	3.425521054717646	0.8186978095226758	4.184109221832196	2.8628645116543482e-05	0.0021393815018051253	1.2618979981888065
SLC4A10	176.85658092251762	3.424542042764105	0.7200829813200914	4.755760282635852	1.9770095474506722e-06	0.0003696299712502063	1.2622886772028648
BRINP3	132.3356393232083	3.424184417914739	1.0402860613204552	3.2915796387470153	0.0009962640430425447	0.0218076404058982	1.3374564526420842
EPHA1	12.319792836015177	3.4240192518064867	1.263144243033004	2.710711203959485	0.006713907471588807	0.3008518523193219	0.11546103974456735
SLC6A17	112.41432154470158	3.4174942969733437	0.8945798699412725	3.820222667426773	0.0001333312501673424	0.005874703965604706	1.3691619107367063
TNK1	15.817885181366321	3.397055345613413	1.0709304000338287	3.1720598700962324	0.001513617991751948	0.2580499049719133	0.0347791433781679
SCN1A	132.08627177543718	3.396122765838827	0.8242653290532728	4.120181507257517	3.785740479735658e-05	0.0024894777400238316	1.3691619107367063
APOD	30930.855777699835	3.3771183412288117	1.1085000814069124	3.0465657133218795	0.0023147187677984935	0.03983854577218168	1.2175699889115728
CAMSAP3	632.7614973502648	3.3745117628772	1.102632029972478	3.0604151440815928	0.0022103038370038883	0.03798206191490922	1.262288677202865
IGHJ6	129.9859506791137	3.3517568093536565	1.7447269972270534	1.921078091117237	0.05472186321988379	0.24875290035238645	1.3374564526420842
CCDC152	109.2330611736651	3.342755090034519	1.1665820300412388	2.8654265229135683	0.004164479051961079	0.058710402885655544	1.1967030507312586
HOXB4	438.54541150280266	3.3393508801651284	1.8405127617107304	1.8143589925783776	0.06962247474807243	0.28401596416497493	1.3374564526420842
MUC19	26.082961773020457	3.326325273396464	1.098165848091645	3.028982625144315	0.0024537879474694295	0.04181609204091531	1.1967030507312586
DOK6	351.8276807268885	3.325228072619257	0.788625074880376	4.216487883198045	2.4813661359495524e-05	0.002012608995107208	1.262288677202865
DOC2B	246.3136250176954	3.311379753355156	1.0194831638155277	3.2480965560646964	0.001161798380062451	0.02431848053638727	1.3374564526420842
BSPRY	29.46059539271809	3.309383313753364	1.5200975464458721	2.177086149169181	0.029474140293683407	0.20347937631339694	1.0364580231489744
LRRC61	102.31405625562182	3.2977254206301954	0.699873400553985	4.711888490146761	2.4543167483467763e-06	0.00041618762537301584	1.3374564526420842
NEURL1	499.9707375064003	3.2891114500799934	0.9588530862894693	3.4302558933277916	0.0006030122746364017	0.01661614402628712	1.262288677202865
PCNT	47816.378090084916	3.2873093846180956	0.7372171476185009	4.459078841610491	8.231264153255242e-06	0.0009645883042856305	1.1495773544057304
RIMKLA	842.5348907681487	3.267704013467131	0.9195458018467783	3.553606581536676	0.00037998718940313557	0.01167266014873314	1.3691619107367063
CCDC30	2435.4952394919915	3.2655772240701997	0.850806855855196	3.838212164837078	0.00012393337844703362	0.005042231241834108	1.5669447392509122
TNR	152.28422701154247	3.2626626309167914	1.1248911626048175	2.9004251605655016	0.0037265681559061764	0.05514136214111698	1.1967030507312586
PAX2	16.86872093902498	3.2587948957472688	1.2500357831705493	2.6069612883254987	0.009134968728851743	0.35053044783406195	0.11546103974456735
TCP10L	264.6776980138108	3.2461019414497834	0.7122978573505764	4.557225475201911	5.18337719615062e-06	0.0007110634145496555	1.2618979981888065
CFAP65	44.23330209109817	3.2425245675145	0.9059975123619135	3.57895526562906	0.0003449705051869133	0.011983497512107255	1.1967030507312586
CITED4	980.1524730013674	3.237203828515509	1.0116670826199297	3.199870673000522	0.0013748926573947608	0.02949636149731536	1.1599336368234967
FOXG1	57.99800029530894	3.22447957564665	1.9142745058744541	1.6844394916985455	0.09209676404055134	0.339892930194707	1.251226136480551
TMEM132E	92.73850877156305	3.220997169389642	0.959525491253774	3.35686461563506	0.0007883170286403648	0.01974053376328209	1.2618979981888068
GRM4	527.4278846349083	3.2128971400950537	0.9555648930083819	3.362301360800277	0.0007729571590934053	0.020044943466295005	1.1967030507312586
RHBG	32.64722079977701	3.202834893110215	0.7649745070439223	4.18685180175072	2.8285037664353767e-05	0.0021393815018051253	1.251226136480551
IRAK3	1627.5546160770598	3.1953164668623386	0.6156680844392562	5.189998552178643	2.1029571575435565e-07	6.925119328240177e-05	1.1599336368234967
IRF6	30.932937402735828	3.1921469351927376	1.1428184061179356	2.7932232436089386	0.0052185663058062276	0.07305989314664878	1.0364580231489744
HMX3	33.61999460703066	3.1874294365268283	1.4486799989356611	2.2002301673721036	0.02779056897336386	0.17680904372418713	1.262288677202865
KCNT1	153.09062723772337	3.183657590397508	1.6521192382851242	1.9270144167693963	0.05397783328808705	0.2552970532560049	1.2618979981888068
ENKUR	202.09859211150598	3.178679033473445	0.8636826976665272	3.6803782709338835	0.00023288821653065216	0.008571005518394736	1.3374564526420842
SHISAL1	74.6699029249921	3.1779847574411244	0.9561754157485608	3.323641985663453	0.000888501800085626	0.021242929413896793	1.2622886772028648
HOXB2	697.1069558180799	3.1592444653656586	1.7259663897532675	1.8304206177602813	0.06718706700572989	0.2872485528671815	1.2618979981888068
GRB7	21.964949932729745	3.14496285790834	1.1939640771573812	2.6340514912273947	0.008437269159420727	0.0904623115796145	1.1967030507312586
FGF17	76.51233180679388	3.1189566177575005	1.082403950255192	2.8815089015724324	0.003957760552470586	0.052902635543282235	1.3691619107367063
NCMAP	0.5633978184055423	3.118332680379594	3.547907759206643	0.8789215763255618	0.3794437989797534	1.0	0.0
BBOX1	37.72775143105933	3.110618040815517	0.9427580313404449	3.2994871827214625	0.0009686165066772606	0.021373270730539712	1.337456452642084
OR10J5	17.62390083316656	3.1092429946479605	0.9461011249345647	3.2863749050747675	0.0010148583934465158	0.11020078650391053	0.10348712416875389
CBLN3	372.1409610642089	3.1088549008642925	0.9617105685417491	3.232630484219674	0.0012265610558315015	0.027396376309070478	1.1967030507312586
OR51A2	1.1814883832289127	3.1088356339086887	2.036136229709245	1.5268308615836685	0.12680307530521737	1.0	0.0
CNNM1	29.456037229286988	3.1087930928869323	0.8814779284611194	3.526796295755528	0.00042062024034871074	0.014992083919927564	1.0364580231489744
TRDN	156.3804541343255	3.0793734169265945	1.2051088474326617	2.5552657948589674	0.010610673985190763	0.10389972093266271	1.1967030507312586
CP	336.08414346598744	3.077841748189312	1.0395664708056451	2.9606974009117866	0.0030694335021923843	0.047114820251857384	1.2618979981888065
RAB27B	21.194731296103285	3.0763659757346256	0.8754036251743583	3.51422576656784	0.00044103779605142673	0.013554478300388516	1.262288677202865
CADPS2	1121.5506971868497	3.0739219444577257	0.808932635349323	3.7999727172959314	0.00014471201887920283	0.00691956827971416	1.1967030507312586
TTC12	352.4345380988761	3.070275979601285	0.44302216222538904	6.930298845950897	4.199525175196775e-12	1.0991087609720987e-08	1.3691619107367063
RIMS3	5767.021239149882	3.0681809164101823	1.0624191713440596	2.8879193816962534	0.003877992522783725	0.05096672292912299	1.404596000613047
BDNF	48.963718801844486	3.0675555196762323	0.7605130336237383	4.033534448528461	5.494412163667147e-05	0.0034133678049168012	1.1967030507312586
TMPRSS3	81.40079629227164	3.0635745640279834	0.9635347660356981	3.179516372442425	0.0014752103544219304	0.028303114288139853	1.3374564526420842
IGFN1	42.94773727174922	3.061679607683425	0.9281590792755057	3.2986582537912406	0.0009714810328509666	0.023292528600302058	1.1967030507312586
HSBP1L1	47.12543638643726	3.0474442761799905	0.8729880290195492	3.490820234502606	0.0004815401389576674	0.01648369961031267	1.0364580231489744
TBR1	11.15223491386871	3.045562248961391	1.0244805093951759	2.9727869110554423	0.002951092527679181	0.36484276524419934	0.0347791433781679
GAD2	92.51874554954938	3.0306233481307667	0.8917928692470365	3.3983489357675616	0.0006779389176441113	0.016898250628710792	1.3691619107367063
HS3ST3B1	113.47060432176087	3.0236742554019385	0.9975966045290436	3.030958848170286	0.0024377847045300165	0.03902425701525145	1.3374564526420842
MAB21L3	26.184001685843345	3.0217137919047974	0.5937683542236538	5.089044861367962	3.5987147982103483e-07	0.00010361508357375759	1.1967030507312586
IPCEF1	74.55088048638345	3.017474302655486	0.8528818846244917	3.53797443356887	0.0004032090975997934	0.012304145144841457	1.3374564526420842
KNDC1	68.94590153718318	3.008429207775015	1.8394983102364337	1.635461794682669	0.10195227743164356	0.34480831680913954	1.337456452642084
MYH14	209.5898017994538	3.0060286534555463	1.2086044379756535	2.4871898191028325	0.012875667872122994	0.11283104009135721	1.2622886772028648
RNF133	123.34763488181832	2.9697034239227262	0.7330223794558929	4.051313448474895	5.0930924320234205e-05	0.003103606689674303	1.2618979981888068
PRELP	914.7942057428082	2.9566335848706498	0.8493716351473555	3.4809657663664626	0.0004996093422305803	0.014809352806713607	1.2618979981888068
ZNF214	370.305987595691	2.9560364471202014	0.5986784237811635	4.9376031099472675	7.908859292983771e-07	0.00017844169518289342	1.3691619107367063
NLRP2	87.41474690025647	2.944579132933742	1.2415268677164262	2.371740160847091	0.017704536569471283	0.13255478397750822	1.3374564526420842
FRMPD4	71.8497680058072	2.943364604162741	0.8064090520601811	3.6499647376764344	0.0002622763115200076	0.009521139254435951	1.262288677202865
NEBL	225.75937695125847	2.9397096079194167	0.8789004148853913	3.344758471075196	0.00082354253815233	0.019595812937773995	1.3374564526420842
NTRK2	959.122840425097	2.9395688542719247	0.9673005198318315	3.0389406332408244	0.0023741163380568914	0.04094716950268824	1.1967030507312586
FOXB1	21.497370606419814	2.935919687869511	1.2987872149772899	2.26050861450838	0.023789702392009664	0.15792594724628792	1.337456452642084
MAP7	321.0216304845448	2.9329693304820026	0.8686287954748808	3.3765508877454877	0.0007340079284274331	0.01887418816351958	1.262288677202865
RNF148	95.43450246882726	2.9319687938749692	0.6729971347145691	4.356584363644391	1.3210778847408393e-05	0.001272334758415072	1.2622886772028648
WHRN	294.1515531985523	2.919437132914185	0.44043412775748025	6.628544313263884	3.390133562081752e-11	5.6769159578829306e-08	1.3374564526420842
B3GNT4	19.68221205642025	2.9147161674005497	0.7979919364567892	3.6525634335885044	0.0002596354308948014	0.009450898009725428	1.262288677202865
GFRA2	85.70522903556994	2.910234767511818	0.7774136409401974	3.7434830240336474	0.00018148686927698434	0.00728514321467179	1.3691619107367063
AL590560.2	13.424753276806415	2.909647035048153	1.0639525538264987	2.7347526208604185	0.006242717249651224	0.5260107783596479	0.0347791433781679
TSTD1	150.51492770632032	2.9024737478932208	1.0725413838846927	2.7061648077210805	0.0068065257071619105	0.07631297606019635	1.2622886772028648
MCTP1	1494.279833511015	2.8959951831208177	0.49361275539039134	5.86693749603455	4.4391792041961865e-09	4.571340478833843e-06	1.1599336368234967
MKRN2OS	0.9951945952110326	2.8945468498846436	2.216008382972075	1.3061985108569507	0.19148505910993108	1.0	0.0
GOLGA7B	900.1945626435379	2.893404950495559	0.7329028962389631	3.947869445384432	7.88497814870619e-05	0.00399936713116069	1.3691619107367063
WDR49	111.51885313026537	2.8912781958527605	0.9454061656863392	3.058239200030784	0.0022264178105773154	0.03940172177534259	1.1967030507312586
RPRML	231.60084753286026	2.8870257185087542	1.0613283627573107	2.720200288446374	0.006524238552580171	0.07044297631902229	1.3691619107367063
GPR37L1	171.6717118461525	2.8737050146560605	1.2304909105176083	2.3354134436045784	0.019521832802504985	0.14489275197213053	1.2618979981888068
BCAN	263.5773048592248	2.870800242487543	1.2855535349807519	2.2331238368307442	0.025540779092060473	0.16437558712473918	1.3374564526420842
KRT9	40.58851923074909	2.8679674293426043	1.2245259838028189	2.342104183396751	0.019175361387261888	0.16138259490422832	1.0364580231489744
NLRP14	53.77128621898357	2.866848452529208	0.7559365698784121	3.79244577754761	0.00014917082841841913	0.006846345210366928	1.251226136480551
CENPVL3	210.85764471523237	2.8647266899664614	0.8299073329597082	3.451863330029816	0.0005567296447623257	0.015281224633078513	1.3374564526420842
SLITRK3	24.363950298916716	2.8641472609433514	0.674474647737068	4.246486166015076	2.1714918126605378e-05	0.0018456456872468915	1.262288677202865
KCNK10	65.69064582236071	2.8638191501767647	0.9940900490402833	2.880844801677232	0.00396610879748697	0.05377659771567391	1.337456452642084
PACSIN1	193.71991468955088	2.858145934286814	0.8430796848348752	3.3901254954881375	0.0006986063486475681	0.01826162017132841	1.2622886772028648
H2BFM	1.6663310901818456	2.851981338269808	1.4097957947418387	2.022974780395101	0.043075747725627125	1.0	0.0
ESRRB	1716.8491040958215	2.8486579394768063	1.3270198793778705	2.146658074792599	0.03182051281139659	0.2003040938263644	1.1495773544057302
SHISA9	29.86566497391489	2.8396901036225133	1.144324413001979	2.4815428836067333	0.013081496871164519	0.12877943224169142	1.0364580231489744
TENM1	653.8218002839667	2.8379803756493183	1.1908040870934253	2.383247090271922	0.017160671578985716	0.1346487481623803	1.262288677202865
ZNF154	888.5958074188138	2.829014217024475	1.070873607438008	2.641781623316591	0.00824712113767548	0.08175963187993188	1.3691619107367063
FAM163B	114.6641443776882	2.8287642494974445	0.9240864807345971	3.0611466658929314	0.002204910598732032	0.03918542713950735	1.1967030507312586
OMG	58.45831488951176	2.825274986778584	1.1253673139034637	2.510535850715975	0.01205480809369423	0.10870816880860223	1.262288677202865
NOG	104.94843570900643	2.8250276147034006	0.9767074891879461	2.8923988460989323	0.0038231226897336122	0.055898116474849095	1.1967030507312586
SCGB2A1	16.816567439535998	2.82091027767541	1.0946613457831278	2.57697075770709	0.00996703822026481	0.3907653385602388	0.10348712416875389
CA10	194.05750241408555	2.817298378385603	0.9707554703433448	2.902171004392237	0.003705861864355046	0.05500224568649781	1.1967030507312586
SLCO1A2	121.51931908804265	2.8170430310014045	1.0620541474377692	2.6524476532553334	0.007991051772307353	0.08483579699787658	1.2622886772028648
NXN	1112.8474937710835	2.8134251325284847	0.6735273570795693	4.177150494268805	2.951837336976717e-05	0.0023145061896933617	1.1599336368234967
HECW1	396.1589621326446	2.8116230905936943	0.6046642697201284	4.649891239472553	3.3211011630595e-06	0.0005869643121487742	1.1967030507312586
TAGAP	229.17623015883783	2.8033247196727893	0.8648475273149568	3.2414091861673153	0.0011894032372238674	0.024679230994406814	1.3374564526420842
REM2	211.18709765890432	2.7960399538104723	0.7448041063347876	3.754060873227328	0.0001739925797376206	0.007529454109679908	1.2622886772028648
PRSS22	11.007544655683319	2.790353233720082	1.2488792290525244	2.234285885142804	0.025464268462321707	0.5754413902653404	0.11706156497228612
PITX1	10.711751844840668	2.787303507995456	1.2691508187278917	2.1961956505604707	0.028077942562638986	1.0	0.0347791433781679
SLC22A15	781.9088526507154	2.786430946921327	0.8687808115373841	3.2072887774656214	0.0013399241734089302	0.027764909220656175	1.262288677202865
TTYH1	377.0001254533218	2.777190115114539	1.0672176596578382	2.6022715141398023	0.0092608501499415	0.08840758559204859	1.3691619107367063
ZNF804B	55.60706301372321	2.774507762323114	0.7265654494945308	3.8186618483624972	0.00013417753986108756	0.007158934527934812	1.0364580231489744
SPHKAP	1450.2986398464486	2.7699965309925885	1.274841641845352	2.172816167961832	0.02979415594833608	0.21526416566525847	0.9523216555318321
ALOX15	7.424606974827072	2.7685975282057855	0.8962489542673132	3.0890942912944586	0.0020076770867293696	1.0	0.0
CFAP46	110.76244426785107	2.7662204051113712	0.953703093333417	2.9005048053716376	0.003725621257133136	0.05129458327865835	1.3374564526420842
PDZRN3	406.40333540441816	2.765141678976346	0.7607310733931687	3.6348478137519664	0.00027814477790265123	0.010359141206505149	1.1967030507312586
ADGRG4	10.138308193601798	2.760127133057392	0.9835816021456844	2.8062004484794874	0.005012949751631956	0.25532882281021596	0.11706156497228612
ZBED6CL	48.72308181710365	2.756430752747686	0.5701319090655119	4.834724576748701	1.3333010699003176e-06	0.00027062625979350186	1.337456452642084
HTR5A	33.18155796103966	2.7529640385767067	1.1331617483705354	2.429453732033768	0.01512159483971213	0.1253818709458058	1.251226136480551
PLK5	93.34922882924644	2.7492027394055687	0.8085598180462508	3.400122882742994	0.0006735557576657692	0.017903539673861595	1.2622886772028648
OOSP4A	19.621973555877837	2.748667502268119	1.2810849118850072	2.1455779213133415	0.031906668501734806	0.6757625072171113	0.10348712416875389
ZNF385B	136.2065917850779	2.7400268067309073	0.992084190705174	2.7618893964869	0.005746794262697316	0.0658380030306647	1.3691619107367063
SLC5A7	47.68490682375461	2.734047072511643	1.0330488424670172	2.646580645676426	0.0081310114924503	0.08840758559204859	1.1967030507312586
PTCHD4	63.4171963179324	2.7323793220715515	0.7653899422568963	3.569917987182608	0.00035709300816879247	0.012234290976340422	1.1967030507312586
RASGRP1	382.1197580318095	2.732375650049744	0.959692099266276	2.8471377977778056	0.004411426252982528	0.060616378225493095	1.1967030507312586
NEFM	564.4535081512961	2.727221682329951	1.5533621504712407	1.7556895418770173	0.07914143349532496	0.3034523845363646	1.3374564526420842
F3	4929.91394297694	2.725807390857555	0.6775891424473689	4.022802639682615	5.7509685292425076e-05	0.0034826198913441835	1.2175699889115728
ZMYND12	83.4037946001459	2.725692335208579	0.8259541197850085	3.300052956837436	0.0009666658571018558	0.021373270730539712	1.3374564526420842
GPR158	258.78501906020233	2.7169535539722283	0.6360697644228134	4.27147100198618	1.9418778139307962e-05	0.001608330499846314	1.3691619107367063
CACNA1E	1359.554047265505	2.7057100065416244	0.6174268695193034	4.382235597631425	1.1746768102913536e-05	0.0012213349881210768	1.1967030507312586
KCNJ3	354.11783576736633	2.698771113085241	0.9371457228169615	2.8797774426937774	0.0039795598256970694	0.05386332415162165	1.3374564526420842
LCN10	14.342494229917223	2.6969332471663474	0.8820378748421823	3.0576161456206097	0.0022310516316204655	0.1641713063105837	0.11706156497228612
KRTDAP	32.7640936476858	2.6956218897610262	0.7704540547663287	3.4987445040815346	0.00046745427821922746	0.013554478300388516	1.337456452642084
FAP	2037.776174931159	2.6917553256442828	0.821227703134837	3.277721045416712	0.0010464875821282345	0.02052471510285704	1.5669447392509122
LIX1	48.80934920617109	2.68595079150301	0.9309948347775097	2.885032968141979	0.003913726746035097	0.05500224568649781	1.262288677202865
CRISPLD2	1110.9027974568685	2.6804302832089184	0.5786915621977923	4.631880708661116	3.6235893091357976e-06	0.0006018498714685411	1.1599336368234967
FHDC1	113.64905089294405	2.6791543048862954	0.7562640982845169	3.5426173356154225	0.0003961771309178246	0.012172745904650558	1.3374564526420842
FGFR3	49.51233743566177	2.6699537538880715	1.0329118296993465	2.584880603667038	0.009741272391255497	0.09215906871756632	1.337456452642084
KCNJ15	18.22966573557972	2.659133871445104	0.9358463613364935	2.841421392767465	0.004491292273299801	0.25773594004255646	0.10348712416875389
HSD11B1	153.41358533917239	2.655472828852891	0.8925160485814162	2.9752661961356943	0.002927344031508974	0.045624322718057594	1.2618979981888068
MRO	67.21427156042364	2.6467627234984343	0.6977290679788978	3.793396097378135	0.00014860082725450606	0.006569982941562021	1.337456452642084
GAS7	1231.0759251888287	2.633244773544261	0.8388151569438792	3.1392431952924733	0.0016938480812268965	0.033154992929346365	1.1967030507312586
ALDH1A1	309.4113485974464	2.6315492225730166	0.7738351810767389	3.4006585470970645	0.0006722373983427399	0.017903539673861595	1.2618979981888065
GRIN1	250.7173589700556	2.627265538944627	1.0306092147324266	2.5492354438405975	0.010795938736504826	0.1015494975048782	1.262288677202865
KCNJ10	100.1103590405006	2.6261132577443296	1.2035337314327816	2.1820022066336247	0.029109369872683366	0.18087878924317188	1.2618979981888068
ERICH5	34.073524816441335	2.62288976774485	0.7554705293334525	3.47186245644686	0.0005168610776246588	0.016986412272928353	1.0364580231489744
UCMA	14.020322237838132	2.6223659919294966	1.5355165178978079	1.7078070872983087	0.08767214359575691	1.0	0.10348712416875389
LCN8	12.193958129353728	2.611857576592635	1.126108202865028	2.3193664427162375	0.020375175576613506	0.5230822641244331	0.11491940731813316
ISM1	20.936746970987834	2.608366351349056	0.9241035251057393	2.8225910631069144	0.004763729125787444	0.06129990421627886	1.262288677202865
OR6X1	8.597241589715026	2.6057689923538665	1.1353239345480417	2.295176656688023	0.021723002393876024	0.5345203040848178	0.11706156497228612
ITGBL1	1160.5388751812727	2.6057303337580855	0.7065196314958817	3.688121628327711	0.00022591566062298804	0.009217434673110198	1.1495773544057302
RIMS1	1094.584230302366	2.604482505968285	0.7707584069486659	3.379116572051544	0.0007271916635006385	0.02217406728324935	0.9523216555318319
ELMOD1	74.43122550787966	2.6036427751628786	0.9637107811227038	2.701684806441292	0.0068989128530405185	0.07676637388433682	1.2618979981888068
NTRK1	1479.2540721298753	2.5839028096611396	0.9392150363275701	2.7511301562680175	0.005939004088740513	0.0940639124506751	0.7868258185877162
BNC1	764.270033138819	2.583439075868831	1.5998686177061088	1.614782018521599	0.10635790848486135	0.3733615994939164	1.1967030507312586
THBD	804.5883332334886	2.5818568538098443	0.8719314456954257	2.961077807843752	0.0030656448037370133	0.04709301224702931	1.262288677202865
ATP10B	28.601368801891752	2.5801449872420807	1.120132450725332	2.3034284789904356	0.021254746934403386	0.15290984931736426	1.262288677202865
ZFYVE28	511.86612801938793	2.579821680004349	0.6169372960823147	4.1816594593758145	2.8938918468736213e-05	0.002084274884662545	1.3374564526420842
LRFN5	213.9787165820616	2.574504452910925	0.8129177438085027	3.1669925678450874	0.001540242547909252	0.029943187156374475	1.2618979981888068
RBM46	46.47692578358607	2.5712483277534184	0.8136408364009935	3.160176103164773	0.0015767380639379813	0.03485510335864609	1.0364580231489744
GFAP	12020.404011827979	2.571208322735032	0.9532449648510192	2.6973216933140383	0.006989970777628467	0.07881229011270273	1.2175699889115728
DHDH	119.22333745630525	2.5711842126802007	0.7391650732777995	3.478497977831098	0.0005042322422317384	0.01486565472886093	1.2622886772028648
HOXC10	152.44680327980257	2.5691043251642944	2.298927831163698	1.1175228253528235	0.26377084570922155	0.5650436092653073	1.2622886772028648
LMNTD2	72.6337517348085	2.568118489445163	0.9983264706039118	2.5724235158180733	0.01009892673415743	0.10993558692029884	1.0364580231489744
ADAMTS8	85.51451149805804	2.568054027190758	0.6188439115412097	4.1497605119764485	3.3282330832226696e-05	0.002268417501903833	1.3691619107367063
CD200	1417.5136957276927	2.5667274613903137	0.7863480345955397	3.2641112439614823	0.0010980804164961494	0.029056692611772565	0.9523216555318319
SNTG2	1484.9385046019352	2.560466366092709	0.738046353602838	3.4692487180426648	0.0005219160407787715	0.018183962141584922	0.9523216555318321
SCN3B	467.9302170840549	2.5570906299900633	0.6298926281437107	4.059565893834624	4.916403269677601e-05	0.002914235894043349	1.3374564526420842
PCLO	654.0589606292797	2.556939860618228	0.5957307162586039	4.292106804021622	1.7698577592235e-05	0.0016005887278463127	1.2618979981888068
HIST1H4D	18235.9006176757	2.5536724027548576	1.120102274668394	2.2798564564212422	0.022616203320837764	0.1486305314370532	1.404596000613047
SPX	783.8586447141839	2.5532713123566793	1.0121860083433423	2.522531719773178	0.011651344159757375	0.10992032391216662	1.1967030507312586
RGS7BP	286.33895968326243	2.5423748746128094	0.7293054854216507	3.4860218734580415	0.000490260915848432	0.014562650203962167	1.2618979981888065
VWC2	85.78076589643837	2.5375085785293736	1.2009533190097341	2.1129119161948093	0.03460830775832092	0.19943815244505086	1.2618979981888068
PPP4R4	25.924923389799996	2.537360752909801	0.9673141427048494	2.6230989922412515	0.008713395139154693	0.10054730340917732	1.0364580231489744
CPS1	246.00724688787315	2.530715959069314	0.81493240026691	3.105430534165096	0.001900022441188305	0.03464377749460765	1.2618979981888065
GSTM1	353.0981792020839	2.5270041221933486	2.1269492457093637	1.188088586171487	0.234798510640331	0.5139227997372035	1.3691619107367063
MAP1LC3B2	33.597655086714816	2.52030032121307	0.8817349060721354	2.8583424608199444	0.004258605119158753	0.05762334838562659	1.262288677202865
SV2C	272.8390878472729	2.5180286332563564	0.729776574052844	3.4504103348678097	0.0005597350704653788	0.015958579013203328	1.2618979981888065
MAP3K9	357.8812170441874	2.514034544272096	0.7106592300522373	3.537609078949556	0.0004037673700899209	0.01331540136190281	1.1967030507312586
SLITRK1	531.7747266592994	2.5125548626797953	0.8960381833815629	2.804071198392073	0.005046176046482397	0.06378069518349425	1.262288677202865
SIDT1	28.445854785120556	2.511108054624278	1.0933817004612671	2.2966435724732834	0.021639110853915147	0.15495567077387465	1.251226136480551
SLC25A21	178.95563968148167	2.509411359869788	0.34800985692743813	7.210747942673972	5.564537454024535e-13	4.165603885727329e-09	1.1967030507312586
KLK10	28.293555419633606	2.506910202841586	0.9136240834492109	2.7439186950690178	0.006071057236448431	0.06845946959031325	1.337456452642084
SCN2B	341.11790416891625	2.5053823362834255	0.5482111750460433	4.5701044603350205	4.874811682375965e-06	0.0006665307016350888	1.3374564526420842
LMOD2	8.2860179447039	2.5016093129949644	1.1771784681639756	2.125089254220458	0.03357916605510169	1.0	0.0
KCND2	713.0156388038592	2.4982651958662703	0.8552061900117853	2.9212431166241237	0.00348637652667263	0.05310062912630973	1.1967030507312586
PABPC1L2A	144.2682481834334	2.4928003650288413	0.7240749793452896	3.442737887839789	0.000575857148841605	0.016314870987664615	1.2622886772028648
ATP1B2	1320.5508816401732	2.4925120514637813	0.6838742011497708	3.6446937861864344	0.0002677103559685794	0.012090247037442103	0.9141249462877556
TDRD6	43.853184403346525	2.4909351990458197	0.5713474270714386	4.359755695083169	1.3020772922544582e-05	0.0013083664289522767	1.1967030507312586
KIF26B	211.28378610846005	2.48443203872757	0.7493887496589865	3.3152780047180115	0.0009155202591881801	0.021373270730539712	1.2622886772028648
FBXO2	152.4974531840031	2.4761642729115945	0.993554701100472	2.4922274235821824	0.01269447254928447	0.1119863845545314	1.2622886772028648
CHAD	63.50263743359549	2.4740353058319506	1.0198786855560469	2.425813325516343	0.015274124597406019	0.12921877810474794	1.1967030507312586
TRIM9	1404.9878392029325	2.470379407541447	0.6197833058523267	3.9858760057181257	6.723161668400178e-05	0.004684803979870947	0.9523216555318319
PERP	69.35827837266606	2.4693577842174284	1.092715825369471	2.2598352900970244	0.023831475273012805	0.16828384699223756	1.1967030507312586
SYCP2L	304.11150017458465	2.4632948995216646	0.6524260261217539	3.7755926356346357	0.00015962768573542	0.007104909927978592	1.2618979981888065
LYPD5	142.22998921444704	2.461398522739998	0.550378584968203	4.472191669452764	7.74219848750469e-06	0.0009273275953686723	1.1967030507312586
PI16	207.2398501625665	2.460619077692666	1.2088556180934196	2.035494595767773	0.041801131773852473	0.22246026559758444	1.2618979981888068
GABRA1	407.72296815505604	2.4598931269483453	1.3298612052709464	1.8497367373365596	0.06435150281384683	0.2737610615308944	1.3374564526420842
FGF14	4394.013906107728	2.454466393565066	0.955625851879001	2.568438671619198	0.010215778695612894	0.10161446738026257	1.1929006562986058
LONRF2	418.9448278739978	2.449053964920838	0.7765142335164661	3.153907371189102	0.0016110021050708397	0.029767594749987823	1.3374564526420842
RASGEF1A	43.59663137430564	2.4489383443230652	0.8800277431965882	2.7827967507338007	0.005389255562670756	0.06820605478795325	1.1967030507312586
IGHD	1113.4884214071794	2.44875164080529	1.9196524940233863	1.2756223579159207	0.20208904672842468	0.5205735813994983	1.1495773544057302
SYN2	322.4603793786696	2.446779232367161	0.593084548050584	4.125515055837327	3.699059811198124e-05	0.002610875216326126	1.1967030507312586
CADPS	951.0536292630504	2.4396917154503646	0.8736500951301914	2.79252727041345	0.005229805912265697	0.06703808880265409	1.1967030507312586
NPAS3	687.5772355495869	2.4393434832259167	0.6107666148499741	3.993904420962999	6.499407189025451e-05	0.003691261219937228	1.2618979981888068
RIMBP2	70.46678236405563	2.431332146282551	0.6824339512647529	3.5627362058651535	0.000367009429244244	0.013614599856009033	1.0364580231489744
GRIA1	275.7880467000756	2.427419539096382	0.7675668736558506	3.1624860613575017	0.001564282240667594	0.03029229510484845	1.2618979981888065
INPP5J	81.52557947781409	2.423982087906105	0.6667946242025734	3.6352753905371844	0.0002776838408536747	0.009856702728184542	1.2618979981888068
TTC9	264.87743364226776	2.4238181245896904	0.45902806652449757	5.2803266321849955	1.2895379164466684e-07	4.9484984035281607e-05	1.2618979981888065
TIMP4	294.42532740488883	2.419952521584499	0.6961721668771159	3.4760834125844253	0.0005087940116566632	0.014076391439576242	1.3691619107367063
PRAME	3726.0313598938615	2.414930474408627	1.8590104173110136	1.2990408509392488	0.19392991020365566	0.5047676752544364	1.1710712772693823
COL19A1	33.42213536156415	2.4096716009482066	0.7038100940808308	3.4237525452021464	0.0006176283363495764	0.01685894820414747	1.262288677202865
ASCL5	21.70463123820918	2.402949029202495	1.0420144128650206	2.3060612209725413	0.021107211756486968	0.1569098822488231	1.1967030507312586
TP53TG5	13.1634094765694	2.4015813125175667	1.0051710792472295	2.3892264332914412	0.01688389276646999	0.4771352661215213	0.11491940731813316
GLS2	63.65855223849683	2.3960230779423974	0.7403995405649975	3.236121778403586	0.0012116568007831759	0.024967254125053073	1.337456452642084
ALX1	43.358487491757735	2.394984636944189	1.3030934467424473	1.8379224014450521	0.06607384062932457	0.286277735813312	1.251226136480551
KSR2	329.32322630647536	2.3913649419043437	0.7558033296088235	3.164004243196478	0.0015561452671684728	0.03131526536036387	1.1967030507312586
CCDC36	364.94298211649385	2.3859281173916957	0.7073683008143188	3.3729644297673893	0.0007436355859318085	0.019003744760077625	1.2618979981888065
TRIM72	45.137424343113445	2.3853517294873603	0.7924098109447245	3.010250121264278	0.002610326337943079	0.0477503514971282	1.0364580231489744
CACNA1S	24.056477332757076	2.3834759094286473	1.0467543432894049	2.2770155430534174	0.022785297467761065	0.15972711411041748	1.251226136480551
GRIN2D	1095.7068966321283	2.3812167609162365	1.0719414947341934	2.221405526900235	0.02632350703121225	0.1799150363425068	1.1599336368234967
LIN7A	369.74262779707624	2.379428326038129	0.5488843271435092	4.335026905251774	1.4574229563826566e-05	0.0013704074185038643	1.2618979981888065
KLRC1	30.335166569884446	2.3710718139714126	1.208120290645886	1.9626123593237463	0.049691233516533075	0.23859493371254195	1.337456452642084
SCN9A	138.55241928440526	2.369938494034317	1.1683311079710832	2.028481889992588	0.04251108979470033	0.21418044710650813	1.3691619107367063
SPTB	404.0353366155774	2.3687051053186687	0.9408379654560431	2.5176546783701585	0.01181390838070222	0.11075608039591882	1.1967030507312586
FRMD5	344.2258018352078	2.363860211080122	0.5409824523433212	4.369569106799709	1.2449193932817639e-05	0.0011554006422601752	1.3691619107367063
OR2AK2	42.823684494717526	2.362378787800905	1.0580396271204409	2.2327885716628137	0.025562890280082393	0.1740458298944521	1.1967030507312586
MARCH10	8.207723815421803	2.3619668988854774	0.8577251745646783	2.7537572277556706	0.005891545268084619	1.0	0.0
GNG8	280.80679710443906	2.3549866469079523	0.9285638447731583	2.5361601791455266	0.011207545745024458	0.09896298842754164	1.3691619107367063
ZSCAN12	316.22280947816955	2.3533017069271875	0.6052437630581232	3.888188281423387	0.00010099527062294807	0.004823485299780233	1.3691619107367063
ERICH3	82.6769064464205	2.351120964896096	0.9210542640109446	2.5526410948445033	0.010690959805519696	0.1043446610518572	1.1967030507312586
EPHA5	96.59277547518785	2.351022224255311	1.259618500796822	1.866455774322208	0.06197762607741044	0.2763789139879145	1.2622886772028648
PDE4A	151.28925435223965	2.3509322563252613	0.44681615466587976	5.2615202735524225	1.428691321856695e-07	5.6290318458184246e-05	1.1967030507312586
ADRA1A	529.6643318064408	2.3472452850394374	0.8398711393822483	2.794768357876793	0.005193691481909135	0.06245635003850705	1.3374564526420842
TMEM132B	336.01215569622303	2.3466578631610355	0.768441549314475	3.0537883658874043	0.0022597143082136945	0.03659760450626864	1.3691619107367063
IL5RA	20.65148419744162	2.344472009052464	1.0516258621453367	2.229378425773684	0.025788736457743076	0.1893844877035739	1.0364580231489744
NAV3	192.73835077066767	2.342227652186692	0.5871605099264252	3.9890755808495832	6.633128611975449e-05	0.003751036617016157	1.2622886772028648
DSCAML1	580.7344532783843	2.33283311561886	0.46206105293754474	5.048755139148639	4.4469827653658664e-07	0.00011692644043810355	1.2618979981888068
FADS6	17.14768743466587	2.3313474083447296	0.9719081944402654	2.3987321247840523	0.016451945260015605	0.4946960114057515	0.10348712416875389
NKX6-2	672.7202155174601	2.3305827698515222	1.635543297123775	1.4249593844137456	0.15416894198658185	0.421888614337552	1.3691619107367063
CDRT4	234.51877366290265	2.3293906835400247	0.6474794043594633	3.5976290023378246	0.0003211312325698846	0.010427686955395444	1.3691619107367063
TEKT1	64.82091174058223	2.325777569487627	1.74416726483149	1.3334601654230267	0.1823808394884161	0.4752706544954354	1.251226136480551
FBXO27	240.30408731711435	2.3209005280460846	0.9521168155615221	2.4376216133493096	0.014784240322703153	0.12268459858581718	1.2618979981888065
VAX1	10.817524008146881	2.3203559861547607	0.9862456800792588	2.3527159946275122	0.018636862368773165	0.8551694799205696	0.0347791433781679
PTPRR	157.2566212663073	2.319788844072862	0.8518327366462887	2.723291491714671	0.0064635001260144745	0.07138263972020499	1.3374564526420842
CRYGD	827.9585086150521	2.31868444259072	1.7575632874344058	1.319260853460024	0.1870819202664725	0.46779530261437385	1.3374564526420842
RPRM	258.19020326147086	2.318199945378759	0.7250676798289241	3.1972187009159287	0.0013875967744709423	0.02718299492404694	1.3691619107367063
NPM2	182.31309792953144	2.3168638545381723	0.8361428074527141	2.770894916379696	0.00559024647180478	0.06456713723791425	1.3691619107367063
RYR2	79.35863135073139	2.314049654104909	0.6105964735307176	3.7898182423559237	0.0001507575548280815	0.0065941976159045994	1.3374564526420842
NKX2-3	8.809164012023555	2.3123992417380133	1.0520666731287946	2.197958837400534	0.027952039396301243	1.0	0.0347791433781679
KCNJ9	342.63990740585785	2.31126058954581	0.6197661454612859	3.7292462753440025	0.00019205337896505454	0.00802017930379885	1.2618979981888065
SLC8A3	29.311684110764904	2.3086521908946738	0.7202002992331318	3.205569608000612	0.0013479543963437353	0.027806544799760767	1.262288677202865
NEUROD1	10786.001474233404	2.299449028763206	0.9615168780451667	2.3914806710810446	0.01678056751657299	0.13568680961865912	1.2175699889115728
MAGEB10	3.1777830727801395	2.2985018460874085	1.4107485132135535	1.629278233901261	0.10325413175590265	1.0	0.0
ZCCHC12	231.10332397824578	2.2982718007880574	0.42983391945260513	5.346883288584842	8.948167439784768e-08	3.5903427754805025e-05	1.2618979981888068
GFPT2	731.3122967585882	2.297465415496326	0.7314685254711965	3.1408944274346564	0.0016843273598109421	0.030571814682665822	1.3374564526420842
TMEM229B	1817.4111773691482	2.297447319868615	0.5558365539216236	4.133314557416765	3.5756881657325503e-05	0.002610875216326126	1.1599336368234967
CCM2L	404.68158138506215	2.2897587120775325	0.5372740183868623	4.261808004326015	2.02779626793084e-05	0.0016584975016289186	1.3691619107367063
FGF5	528.5542947901586	2.2889879204397574	0.9321542793934715	2.4555891348041037	0.014065386646303978	0.12292717515653495	1.1967030507312586
CCDC39	35.457062156951594	2.2878523301896645	1.2170420906277926	1.8798465129579132	0.060128999249451934	0.30058863952216447	1.0364580231489744
PKNOX2	179.33068502229855	2.2862364869572884	0.504817733208448	4.5288355312456146	5.9309640935107724e-06	0.000778931628967751	1.1967030507312586
SLC18B1	191.1138160448981	2.280218507508876	0.5175860555022936	4.405486746152826	1.0554660581999756e-05	0.0010856048939609853	1.2622886772028648
POU6F2	604.7561615050872	2.2790859542640396	0.7317912782587191	3.1143934370017	0.0018432352482114134	0.03201731894881116	1.3691619107367063
NRG3	803.0931049393288	2.2789873579729227	0.5564983229261935	4.095227719626348	4.217536338687857e-05	0.002832373191717278	1.1967030507312586
FAAH	1732.1324469427427	2.2781536431688574	0.7314891690066043	3.1144051609987526	0.0018431619995333331	0.04036937053505369	0.9523216555318321
CHI3L2	101.87170167410272	2.2764266760569156	1.0015564328077193	2.272889076929276	0.023032865213086638	0.1599173911026468	1.2618979981888068
ADAMTS18	77.92519836073292	2.2724683777723116	1.0485075001914832	2.1673363112398367	0.030209219680316177	0.18496084507484917	1.2618979981888068
FOXS1	2147.6461217288493	2.2711778144264567	0.9219196345410293	2.463531233454145	0.01375759083848915	0.12292717515653495	1.1710712772693825
ANKRD34A	110.15115211791282	2.2708952145310954	0.5058049811294076	4.489665581110793	7.133507791318685e-06	0.0008613380569093056	1.2622886772028648
CLU	22511.543281261074	2.2707313613300038	0.7506584302401712	3.0249861586227564	0.002486445061030625	0.0423900545581367	1.1929006562986058
C1orf50	1829.699642226145	2.2656893599380643	0.8160168672170577	2.776522705547701	0.005494379726954475	0.09000991635149523	0.7868258185877162
GNA14	164.48341947407084	2.2640203415806686	0.6648714444659688	3.4052001487282277	0.0006611557695049667	0.016898250628710792	1.3374564526420842
CCDC184	197.59710633086127	2.257973582927435	0.6134436042967462	3.680816895166726	0.00023248791910792063	0.00849821762734766	1.3691619107367063
DGKK	14.868719023319594	2.253788195247946	0.8726298432425774	2.582753973750389	0.00980151908126102	0.6482732456902547	0.0347791433781679
GABRA4	14.85374578462142	2.2517760262189808	1.0279916611213304	2.1904613737457264	0.028490793172675943	0.6099105507623654	0.11491940731813316
ILVBL	829.296532925539	2.251123576858306	0.6069274799477333	3.7090486940089873	0.00020803941960295048	0.008571005518394736	1.1967030507312586
S100B	2267.640929772284	2.2494966075159577	0.8441834395718021	2.664701179943754	0.007705676028092632	0.07210263776523763	1.5669447392509122
MASP1	72.43089498222797	2.248717348053482	0.9658545762826686	2.3282152440673105	0.01990067712784332	0.1477287802745639	1.251226136480551
CDS1	76.00867159830906	2.248066495439895	0.6168276339674201	3.6445619029426206	0.00026784766373646237	0.009627905286682191	1.2618979981888068
NCAN	1853.1369723610103	2.248002750086754	0.8998036495521212	2.4983258861038196	0.012478142352984781	0.11721654539334779	1.1495773544057302
PPP1R1C	21.314794078371825	2.2466089159692797	0.8323012062985657	2.699273891432243	0.006949095909076534	0.07705927933939787	1.262288677202865
AKR1E2	378.71174802640195	2.2453535295631246	0.8142756478403357	2.757485791842564	0.005824774459403204	0.06699552093804627	1.3374564526420842
F2RL2	62.73824058197855	2.2451608189503025	1.070705727237712	2.0968981129320556	0.03600259562783691	0.19685813735976543	1.337456452642084
KISS1R	13.710027327598114	2.244134269604491	0.9241303711720695	2.4283741121485574	0.015166689406317687	0.45563015892910913	0.11546103974456735
ZNF391	189.39173276571745	2.241992588930424	0.5453379059552288	4.1111988813674865	3.936099674756452e-05	0.002610875216326126	1.2622886772028648
AKR1C2	435.8292589634734	2.2387727833040625	0.6842690709480524	3.271772579465342	0.001068755083612008	0.023836413870751513	1.262288677202865
ABCG4	99.44181478521807	2.2340105526895906	0.5388179586708857	4.146132319346361	3.381384666515691e-05	0.0025062368139318293	1.1967030507312586
CADM2	649.7444179578005	2.232738128128318	0.7355905014335669	3.035300379459784	0.002402962339392216	0.0412108541697964	1.1967030507312586
OR51T1	1.6652135740988863	2.2296962318147555	1.5404571431981136	1.4474250333155818	0.14777791872766802	1.0	0.0
SLFNL1	234.00421880532414	2.224151313403759	0.7120617983003181	3.1235369159148516	0.0017869144783224339	0.033154992929346365	1.2622886772028648
BMP2	170.00407369188332	2.2238850585568097	0.8972324628251329	2.4786052118025474	0.013189720475975995	0.11464523640864441	1.2622886772028648
CALB1	149.94304695623148	2.2204739492323986	1.6252271663592586	1.366254512104039	0.1718590929993105	0.47323770783136787	1.1967030507312586
ZNF385D	129.85389479735932	2.2202577225894466	0.9192976992135224	2.415167278770437	0.015727984626976936	0.12292717515653495	1.3374564526420842
SLITRK4	71.66173101670029	2.2183548464208034	1.1761305031480047	1.8861468523120557	0.05927516816489464	0.26128138136778256	1.337456452642084
MYT1L	1942.4546916419883	2.2173007172367747	0.9960474293039705	2.2260995330174245	0.02600751522246659	0.22246026559758444	0.7868258185877162
GABRG2	369.6253396163873	2.216463191882344	1.0314381977048355	2.148905476658161	0.031641893599653394	0.18089524785135078	1.3691619107367063
AQP7	27.29934925397833	2.2128143464920305	0.6755111574481991	3.2757628383979993	0.0010537700942425492	0.023803039264915733	1.262288677202865
CFAP47	31.530068662312143	2.211977989477784	0.7986031664392425	2.7698086890143463	0.0056089226769054125	0.07646695129473409	1.0364580231489744
KCNK9	319.4184721065279	2.207151090590455	0.8298798937896505	2.659603042690297	0.007823279530223244	0.07874417175488141	1.3691619107367063
ARC	266.88315239109124	2.205935785731434	0.8270430699586476	2.6672562359318617	0.007647334247284758	0.07874417175488141	1.3374564526420842
KHDRBS2	15.151339409877906	2.2027110354043646	0.9834625680893894	2.2397507611130094	0.0251071081103358	0.6043293636507592	0.10348712416875389
SLC25A41	68.72912825254687	2.2009637769340054	0.6310606449861973	3.4877214962155425	0.00048715523018928535	0.01385581594658164	1.337456452642084
SCN7A	137.69219409592722	2.200770669597929	0.8055296757018318	2.7320789487742574	0.006293605790537919	0.06897722125035564	1.3691619107367063
GPR83	37.2817195004969	2.1975984185819346	0.538608594629337	4.080139902138568	4.500860381272139e-05	0.00287724609185592	1.251226136480551
GLRA1	63.23907895186928	2.197395664070104	1.003564185770015	2.189591553014704	0.028553872175004335	0.18048641889400235	1.251226136480551
TAFA1	39.84997761008284	2.1942259165635805	0.7422393702600568	2.9562241030070853	0.0031143071764123593	0.047615083668313095	1.251226136480551
LMAN1L	41.219944845104344	2.190281548641045	0.7889396556249132	2.7762345738675536	0.00549925164200223	0.07538797581157634	1.0364580231489744
MPP7	156.23407432636068	2.1838000907966895	0.870258040061519	2.5093707731126687	0.012094646009178856	0.10880742561999991	1.2622886772028648
KISS1	535.6005850975048	2.182956193775861	1.7632989866847624	1.2379954904188486	0.2157177329490178	0.4926536563862124	1.3691619107367063
CEP126	545.2087457661007	2.179964007864883	0.6743898525837204	3.232498234534537	0.0012271289411273415	0.02509773573681288	1.3374564526420842
GRAMD2A	2.4937340624391817	2.1789156736957684	1.4183777894663583	1.536202618144176	0.12448869409891429	1.0	0.0
CLDN3	33.48466618943088	2.1768318758332623	1.1316184458621774	1.9236447442094666	0.054399128492742956	0.2485031277496029	1.337456452642084
SCMH1	1950.6873749556041	2.1760694969519174	0.8160243847378267	2.6666721456504607	0.007660636259246248	0.10992032391216662	0.7868258185877162
SPAG17	52.11240917674226	2.1749890067630555	0.741947107286729	2.931460996885484	0.0033737172738476083	0.056354986147934535	1.0364580231489744
DISP3	949.3723756647832	2.1732801343747123	0.7414580573700549	2.9310897801600775	0.0033777514699342304	0.059447229574270385	0.9523216555318319
DLK2	83.68133521427835	2.169876775872643	0.7018669197300427	3.091578638165818	0.0019909523947493316	0.03561266353373798	1.2618979981888068
ERBB4	1206.2903450630654	2.1644338695695633	1.0303651019034252	2.1006474943407323	0.03567192157725649	0.23934817962792088	0.9523216555318319
PLEKHH1	1704.6519281528315	2.1641235372838348	0.6569206221319999	3.294345563791696	0.0009865113754043483	0.023884357866479734	1.1599336368234967
RTP5	333.7491545792795	2.1636177374219985	1.7546815851440767	1.2330543363195687	0.21755549251853845	0.4946960114057515	1.3691619107367063
ASIC1	3377.19797155507	2.1570538261962198	0.549650281153585	3.924411394221572	8.694205133936524e-05	0.004874299161537981	1.1495773544057304
ASGR1	320.5903559473409	2.155763730534191	0.39368758168819556	5.475823548433836	4.3548147026671696e-08	2.1314654125624875e-05	1.262288677202865
IFNLR1	20.267972125243045	2.155635852994365	1.3403124118049228	1.6083085062918223	0.10776762859231015	0.36612256630167767	1.262288677202865
ANKRD63	44.40803584560123	2.1555276700462427	1.0930098295695887	1.9721027311301107	0.04859788026121132	0.23562538928092852	1.337456452642084
FOXQ1	3.823778011832648	2.155232510986773	1.059334163728698	2.034516194021985	0.041899577526578524	1.0	0.0
BHLHA9	1.8399777257259213	2.1539669724390715	1.398274335642909	1.5404466187593326	0.12345152526838833	1.0	0.0
PRKCZ	1222.3961225791786	2.15213000501583	0.6226591340014963	3.4563533842107876	0.0005475369823141583	0.018798124997456634	0.9523216555318319
ANKFN1	29.905805117521194	2.1499943112508313	1.0166622879493676	2.1147576109933435	0.034450611383495214	0.19237980016018394	1.337456452642084
ADAMTS16	98.18496411236416	2.1477720556284656	0.8872433667919434	2.4207248383206155	0.015489597085607215	0.12650187308365304	1.2622886772028648
RBKS	164.312853856373	2.140854459498921	0.4901970509779759	4.367334432607812	1.2577207080879437e-05	0.001272334758415072	1.1967030507312586
CA11	883.2262352055226	2.1403839466435075	0.44138669560316196	4.849226240765229	1.239439940899858e-06	0.0002495299131192744	1.3691619107367063
DDX43	77.46250952192209	2.1329811656872875	0.9386618298631341	2.2723638032647995	0.02306454607012538	0.16000393603675905	1.2622886772028648
CLDN9	35.8470875292323	2.132743800643192	0.788018166216613	2.70646527209239	0.0068003694603641085	0.07853041518361169	1.1967030507312586
JPH3	847.905294810116	2.1325492784777085	0.7816831712618285	2.728150428306203	0.006369055614630217	0.07044297631902229	1.3374564526420842
XKR7	3033.845528302834	2.130487030624992	0.6452178249911608	3.3019655504002525	0.000960098610909819	0.023836413870751513	1.1436203854736575
C1orf61	2011.1061522046746	2.1288151172313725	0.9407413938705032	2.262912136217121	0.023641106119732053	0.17058511593005726	1.1495773544057302
SLC9A3	13.611557172110038	2.12847260583484	0.8963821480878305	2.3745147205076704	0.01757203552331862	0.4822501772535943	0.11706156497228612
TLL1	297.7507737468936	2.1263715210999448	0.9175956425756256	2.3173295757283365	0.02048578538557013	0.14216741273947026	1.3691619107367063
ARMC4	396.4106979349307	2.1252145237510853	0.4669419462780433	4.551346351920189	5.3303716995262046e-06	0.0007125549597201666	1.1967030507312586
EHF	37.92572903241439	2.1236892352423937	1.062838879598052	1.9981290447763238	0.04570267159961566	0.22642300194223142	1.337456452642084
RSPO3	14.18521119975586	2.1233632527986526	0.8772361227927696	2.4205150672987696	0.015498536988633559	0.46027948060933255	0.11491940731813316
AKAP12	988.6368823755164	2.122725092490208	0.764115888402827	2.778014597925948	0.005469216106125627	0.06875308944302874	1.1967030507312586
XDH	1.2101163170646683	2.1225807180471383	1.9089612913349598	1.1119034878715597	0.26617964890964635	1.0	0.0
ESRRG	407.484043597376	2.1225688050222713	0.8017523387381567	2.647412052907623	0.008111045434923114	0.08840758559204859	1.1967030507312586
VCAM1	250.7003741078642	2.1202727452692653	0.5658158693768582	3.747283984106622	0.0001787596659601219	0.007711950042559496	1.2618979981888065
PSD2	957.6143217739248	2.1189623821614427	0.7173726250790632	2.9537820486639106	0.003139056146796882	0.049341720814705545	1.1967030507312586
ANKRD45	302.34901291732047	2.118256665642801	0.5445054731434027	3.8902394376574616	0.00010014535837216592	0.005042231241834108	1.2618979981888065
VSTM2L	59.24962661379642	2.1126911013495615	0.9028859450877522	2.339931320056408	0.019287286337577123	0.16193038832880743	1.0364580231489744
CCDC177	117.52329412660127	2.10844372116189	0.718100412927021	2.936140521863433	0.0033232374351065703	0.04935651889404451	1.2618979981888068
FA2H	265.32312212414024	2.1080201404882346	1.1336598206083688	1.8594820969812476	0.06295883458828434	0.26997981688896233	1.3374564526420842
PCDHA4	1492.3091689289665	2.1079341047036735	0.9556642969724908	2.2057265416125	0.027403152370542964	0.18049629619637803	1.1967030507312588
TMEM233	53.62422527355277	2.106568162789066	1.0293079114094703	2.046586973089969	0.04069865497899001	0.21184777207413102	1.337456452642084
FGF9	198.53382392931192	2.1063219129409574	0.7668911172419451	2.7465723172230168	0.006022160778615425	0.06724116344404313	1.3691619107367063
ZIC5	912.2362872829531	2.102679423604869	1.1016662749894244	1.9086355562850048	0.05630912178082211	0.2621608319778306	1.2618979981888068
ZNF311	70.58112818254806	2.102534431776826	0.8947092056485131	2.349964008979704	0.01877522640537482	0.14225019310030604	1.251226136480551
FAM9B	5.811958799784626	2.100961173637877	1.5039087815986396	1.3970004027801317	0.16241344999803065	1.0	0.0
CRIP3	45.73661895146679	2.098035197797732	0.5088014234641427	4.123485314788214	3.731822626564757e-05	0.002610875216326126	1.1967030507312586
TRMT9B	4140.19819936847	2.0933678357790977	0.646444933899702	3.238277115346518	0.0012025394188227346	0.027588543552339802	1.1495773544057304
P3H2	265.22844227225613	2.087493882941333	0.6684910350274826	3.122695404367709	0.0017920310333499956	0.03320031003033894	1.2618979981888065
HMX2	8.789900885875742	2.0813542342350706	1.2020743235913587	1.7314688396444116	0.08336817787151624	1.0	0.10348712416875389
BRINP2	45.14699506088351	2.0801150329315785	0.44653527799128656	4.658344223750601	3.1876288138983945e-06	0.0005989540315589641	1.0364580231489744
ITGB4	178.76889363577595	2.0796604908734366	0.8423708662287556	2.4688181586620552	0.013556008513217664	0.1163697536817201	1.2622886772028648
INSRR	753.3174507648896	2.0794275773052515	1.009158077152248	2.060556838798939	0.03934533802574425	0.22182849979526356	1.1967030507312586
EOMES	109.17393222362335	2.0789182388449867	0.7771218024841583	2.675151092402102	0.007469557804796676	0.08062611743447523	1.2622886772028648
ITIH2	3969.7124170530446	2.0745133320326787	1.331912012147456	1.5575453281541616	0.11934106743221623	0.40580239436181814	1.1436203854736575
ADGRB3	1473.6383736439484	2.0720237069797665	0.4500342716339199	4.604146478571421	4.1416089469154185e-06	0.0007125549597201666	0.9523216555318321
SYT3	62.282294105718144	2.0717606609141384	0.7606149818310085	2.7237968096905525	0.006453619753335827	0.07339988762079885	1.262288677202865
HOXC9	118.71134194351059	2.0694195157594923	2.0990533555292807	0.985882283701018	0.32419088150341135	0.6042807976078786	1.3374564526420842
CHD5	124.17432166334767	2.0612546301782473	0.9032677747665134	2.281997307731988	0.02248949920560838	0.1579896465243928	1.2622886772028648
RALGPS2	228.3223888258812	2.0578330183408866	0.7226087232875056	2.8477832498046567	0.0044024897536261345	0.06059071235530869	1.1967030507312586
LRRC73	53.77398604497634	2.056238773553297	0.573122800688024	3.5877804391743235	0.0003335049420249087	0.012897582860970551	1.0364580231489744
SYNGR4	262.83823282188854	2.055141524475459	1.0931240477675417	1.8800624948949025	0.06009956117272956	0.25964652375580577	1.3691619107367063
CPED1	647.0748591392023	2.0518464259844573	0.6674049986419541	3.074364786238619	0.0021095132104250133	0.03702326964634998	1.2618979981888068
LRP1B	100.6698854423166	2.051489122797088	0.9541912576451841	2.149976858790226	0.03155704529933587	0.18087878924317188	1.3691619107367063
MAT1A	8.875211314273884	2.0502971659289435	1.1204096491091131	1.8299531493317867	0.06725694483829188	0.9222124805245218	0.10348712416875389
PAK5	713.0365502387647	2.048936157709842	0.354248761339443	5.783890817183524	7.299232730951951e-09	5.901270348313584e-06	1.3691619107367063
HTR2A	56.1385188281479	2.0486161390965334	0.8926441105706774	2.294997653417363	0.02173325877649092	0.14925147480940845	1.337456452642084
SHOX	65.59246072254427	2.048457959373141	1.0597297209545467	1.9330003857285438	0.0532361502837361	0.2533144685815771	1.262288677202865
CBLN1	5101.58584201924	2.0470287941144334	0.7708251845710606	2.65563299576614	0.007915971241513688	0.08609496819534958	1.2175699889115728
F11R	195.48303579963172	2.046291072474455	0.7898677335157664	2.5906756101635455	0.009578773572942203	0.09762633979977685	1.1967030507312586
PDZK1	88.12395004633457	2.0451593545145106	0.7210813918087309	2.8362392619569854	0.00456482343875361	0.061682663615388746	1.1967030507312586
VASH2	342.05517093186586	2.0445564192450685	0.5579212000773154	3.664597113287215	0.0002477282315383951	0.009217434673110198	1.262288677202865
PRKCG	53.115460307850014	2.042496796792969	0.8420300654869887	2.4256815528453717	0.015279671066798565	0.1207299686942532	1.337456452642084
STPG1	206.91683860008922	2.041614724771513	0.7266220239311534	2.809734163748598	0.004958243548052732	0.06528994251962532	1.1967030507312586
THSD4	478.7117166560242	2.0395560560098644	0.785684771260192	2.5958961285943434	0.009434458150069063	0.0904623115796145	1.3374564526420842
TTR	21.451773481267473	2.038944660738529	1.0139567311376756	2.010879358186025	0.0443382011612154	0.22246026559758444	1.337456452642084
NRG1	2127.149603038629	2.03673637210592	0.6817991827981055	2.9872965874601802	0.002814565253431685	0.03863473462471461	1.5669447392509122
SLC5A8	3.9922387832066777	2.0352773196929514	1.1594619076501518	1.7553636788446028	0.07919712061991484	1.0	0.0
MKX	31.004503314143808	2.031860255946045	0.9494829201440966	2.139965040801032	0.032357592081450635	0.1974692767197916	1.1967030507312586
KIF12	53.42563507717078	2.0316900837085736	1.1518041539078188	1.7639197400143896	0.07774549287508574	0.34284887606702197	1.0364580231489744
SELENOP	4802.206304473567	2.0308542602150363	0.5629216701044166	3.607703110520389	0.00030891968763487943	0.01098036064817445	1.217569988911573
DNER	1173.601995350312	2.027834240033939	0.8857331534087478	2.289441500783628	0.022053713180190802	0.1811873500273908	0.9523216555318319
CNTNAP2	189.70988391024093	2.0224813283777254	0.6035888799393729	3.3507597565098814	0.0008059018618766864	0.01999089955438114	1.2618979981888068
NEIL1	184.2902448842594	2.021224514520001	0.4528663769584941	4.4631807909758985	8.075186266972114e-06	0.0009273275953686723	1.2622886772028648
EFCAB9	8.963529642513679	2.0190243629768805	0.9039475953855692	2.233563508862134	0.025511807210312577	0.5806068332930899	0.11491940731813316
KCNG4	5.489149687574368	2.017704353052244	1.3036523848588675	1.547731877367508	0.12168686384616907	1.0	0.0
RASSF7	91.75477647949776	2.0174697735232496	0.7684530802873237	2.625364938050505	0.008655614097093315	0.08870635195292725	1.2622886772028648
KRT16	39.01763594106292	2.016285105521031	1.1066510813980608	1.8219700313976164	0.06845953299850677	0.29141199974347	1.251226136480551
C7	1514.0415571845306	2.0157419089432684	1.2043229724821733	1.6737552591799505	0.09417870864099251	0.34958833222764557	1.1967030507312588
HAS1	7.103067620541514	2.0154463377618277	1.0237597359599095	1.9686712291649968	0.04899085721595404	1.0	0.0
ZBED9	219.93555375919482	2.014181210465843	1.0587003980695107	1.9025034978154405	0.05710536200833537	0.2640412283039377	1.2618979981888068
THEG	30.69661273801915	2.0102667777552212	1.0535313443446568	1.908122419466975	0.05637539567105032	0.2907362396309135	1.0364580231489744
GABRD	787.276655262457	2.009723849410924	0.8896800594585027	2.2589287329134113	0.02388781834917494	0.16838710157628925	1.1967030507312586
TTLL9	219.69729894440192	2.0083161245741934	0.6279685345957762	3.198115851245553	0.001383286962003884	0.0274532745975345	1.3374564526420842
PRSS55	43.00637433780734	2.00815985926458	0.7849376527772833	2.558368619672232	0.010516454975879403	0.10338281634694785	1.1967030507312586
EMX2	61.18116203056537	2.0069992035681454	1.7464985879029684	1.1491559268753613	0.2504916905566511	0.5539659063974534	1.251226136480551
PLD5	191.7458879431939	2.0059778241427213	0.8414244451295251	2.384026083095233	0.017124388593565652	0.13443837532567818	1.2622886772028648
G6PC2	94.71558301609828	2.0055914877514796	1.022254802190188	1.9619291427680123	0.049770734335843864	0.2509820986590862	1.1967030507312586
ERMAP	242.3962912944779	2.0045619691801613	0.7453987888418159	2.689247687529524	0.007161326122402965	0.07853041518361169	1.262288677202865
TSPYL5	1357.201288956484	2.00098228203549	1.1746067344863569	1.7035338069217683	0.08846821693184695	0.34048960530230754	1.1967030507312586
RNF150	1499.4112305675976	2.000592558309541	0.360917194853043	5.5430790963676175	2.9719852829050808e-08	1.888843309922806e-05	1.1495773544057302
TSLP	26.088721488321784	1.9989170656264017	0.8698246843460967	2.298068911586611	0.02155786732314637	0.1486720783965027	1.337456452642084
SYTL1	77.11966087946723	1.998734990530983	0.655786724523441	3.047843019364962	0.0023049029958879513	0.0370998874138302	1.3691619107367063
CHGB	3130.506679054132	1.9978720493138857	0.4740864505206777	4.214151336997021	2.5071913699454975e-05	0.00204968129527633	1.217569988911573
SYCE1	154.06643043021776	1.9975750170788646	1.3219698655719818	1.5110594190545834	0.13077331271995735	0.40444155964223905	1.2618979981888068
SLC7A4	25.95673948905604	1.997060864655747	0.9129152223082687	2.187564426416574	0.02870134546699418	0.2003040938263644	1.0364580231489744
F5	22.220437216437805	1.994554106582656	1.0205460056692564	1.954399013373887	0.050654047299543176	0.24045996827232802	1.337456452642084
IL16	186.4296148157208	1.9944717937990297	0.6266401573829172	3.1828023951236815	0.0014585712029816667	0.027806544799760767	1.3691619107367063
MAML2	2547.402280979175	1.9927093438031986	0.41385274132315086	4.8150202833795435	1.4718493922550747e-06	0.00029444060239921735	1.2656917511127663
FGF12	184.72040498130383	1.9923166763433535	0.5825968202602252	3.4197177311291482	0.0006268614444815953	0.016340988592689818	1.3691619107367063
PPCS	775.2826215314466	1.991761804451867	0.7154683298239317	2.78385740000821	0.00537166450507131	0.06630062877095819	1.262288677202865
KL	192.96127636657275	1.9895572527527556	1.1152680691413988	1.7839273873271007	0.07443546498653976	0.2907362396309135	1.3691619107367063
SLC30A3	20.185870328219714	1.9874027689899358	0.9323718833265701	2.1315558786470112	0.03304337415022468	0.19406857490007207	1.262288677202865
DNM1	1815.9792932159469	1.9867679794784618	0.42440276434344365	4.6813266698486675	2.850243297706307e-06	0.000589280641513445	0.9523216555318321
COL15A1	652.508343614574	1.9850678174483303	0.8137255810217756	2.4394806599980896	0.014708389950151841	0.1163697536817201	1.3691619107367063
CPLX2	2501.9334050287866	1.9838131267709123	0.6488282902141089	3.0575317949164447	0.0022316796489708405	0.03791299186290477	1.2839503281493023
PNMT	66.84838549028684	1.980722629111763	1.1128817520168823	1.779814095722288	0.07510638999844003	0.3052767509705013	1.251226136480551
ANGPTL4	414.2564234596333	1.9804526840825172	0.6856839774036451	2.8882878255104307	0.00387345252871953	0.05188169532426007	1.3691619107367063
CDYL2	367.29812722446536	1.9795601800992721	0.5713325556903721	3.4648124991009173	0.0005306012784629917	0.014556615072209119	1.3691619107367063
PMIS2	33.95692767447312	1.976722090000708	0.7699704058735839	2.567270215740282	0.0102502700652791	0.0950739893921246	1.337456452642084
VSTM2B	98.93103434882065	1.9763712781608618	0.7819461300693912	2.5275031132713393	0.011487680548903978	0.1054701266850927	1.2622886772028648
ANK1	663.017230762284	1.9744254890051087	0.7050835440063419	2.800271692324945	0.005105961161626303	0.06424283593579817	1.2618979981888068
CTXND1	33.53020317258875	1.9743465942303609	1.276457001950715	1.5467396012659358	0.12192604970094825	0.3932878529837021	1.251226136480551
CLDN1	4915.174029658053	1.9725562824273626	1.1750128186545528	1.6787529898491118	0.09320019394255379	0.3210531758021624	1.404596000613047
NDRG2	6020.115633002692	1.9702332834319063	0.5844471285226581	3.3711061057176934	0.0007486701630193132	0.019797174259429572	1.1929006562986058
C1QTNF7	89.80508733943043	1.9680744374749453	0.5050209385435823	3.8970155240506017	9.738537889433641e-05	0.0049559920072671385	1.2618979981888068
SVBP	4165.943264848133	1.9677514434440138	0.7259283166566959	2.7106690816341272	0.00671476035366788	0.07878343105533941	1.1710712772693823
EGR1	7649.948539623624	1.967266626660465	0.9692407764096077	2.0296985790753452	0.042387187435253465	0.21134582019037024	1.404596000613047
BOK	10345.125162713844	1.967053317146395	1.1158723461979607	1.7627942155288712	0.07793520338126159	0.3151541107525305	1.2175699889115728
CNTN5	81.50929255628468	1.9652515844219642	1.0545987579666571	1.8635064469553442	0.06239104635057617	0.2772632673668886	1.2618979981888068
TMEM271	61.21686120606179	1.963593579413259	0.8404966613366871	2.3362300765007804	0.019479253563540348	0.14462794802588425	1.262288677202865
SYT13	244.18397588138583	1.961993008713761	0.8147347272492602	2.408137204778198	0.016034153801504254	0.12895125979566463	1.262288677202865
ABCA6	259.8823413580695	1.9607501815777215	0.5905644203815713	3.3201292084458043	0.0008997579437213697	0.021320897108425323	1.262288677202865
CHRM3	108.66393946480432	1.960330681271783	0.9945468813417451	1.9710792100892187	0.04871481631754785	0.2485031277496029	1.1967030507312586
ZMPSTE24	5221.702025521361	1.96030727174821	0.7431116167088629	2.6379715074703527	0.008340358916434611	0.09000991635149523	1.1929006562986058
MLIP	51.61088949885953	1.9601359856409806	1.0913797427398952	1.7960164632706885	0.07249189874996076	0.2903501397311888	1.337456452642084
ARHGAP44	316.06078152703515	1.9582240311725498	0.4823113168714371	4.060083109545874	4.9055251702892135e-05	0.00302736147180155	1.262288677202865
SERPINF2	128.96574419108507	1.9578243172805059	0.5823418610018595	3.361984511833427	0.0007738446396583014	0.020044943466295005	1.1967030507312586
CPNE4	120.36326387566287	1.9532142978170284	0.8497533274100774	2.2985662248244876	0.021529583303900625	0.15404417447718532	1.2618979981888068
PCK1	6.399940310647503	1.951152206236663	1.747125031922663	1.1167788055154093	0.26408891313101707	1.0	0.0
ART4	15.301295023885471	1.948694380464108	1.0411114075217798	1.8717443362787682	0.061241982529936866	1.0	0.0347791433781679
SLC1A3	1874.1828510980697	1.9482196295887688	0.5460434870337749	3.567883650021933	0.0003598762307828257	0.012301496523023205	1.1967030507312588
EDA2R	238.04348408382768	1.9464807600741407	0.6838370549849413	2.846410187755918	0.004421519967867862	0.05689924509421256	1.3374564526420842
DNAH6	327.61892803839794	1.9454103587707268	0.7840609126931062	2.4811979876520014	0.013094161992256614	0.11018444522410495	1.3374564526420842
ANGPT1	152.13654809500835	1.9452399125864779	0.42169863664160867	4.612867445051025	3.971515972313491e-06	0.000589280641513445	1.3374564526420842
INSYN2A	66.99124674838535	1.9437869667200298	0.7857882852890136	2.473677710790895	0.01337302756246415	0.11553106674495739	1.262288677202865
IGFBP6	793.2222600803517	1.9432648618457824	0.5007168426872058	3.8809656400148813	0.00010404254091059486	0.005165185926918535	1.2618979981888068
UBQLNL	17.28465877354891	1.9423530027957596	0.812407372638942	2.3908608762207764	0.01680892095878568	0.8208695153944332	0.0347791433781679
FANK1	61.060098579577456	1.9419800768291973	0.7642205341057277	2.5411252251964878	0.011049633620122127	0.10662091622665933	1.1967030507312586
CA13	318.986098117914	1.9419129569154705	0.44416839978912515	4.372019616518013	1.2310246162376565e-05	0.001150665750661515	1.3691619107367063
FGF13	227.93885522413623	1.941650017372573	1.0715033194200556	1.8120802634783053	0.06997379548508557	0.3018281301191808	1.1967030507312586
NTSR2	17.41872583115075	1.941550647386608	0.9893476821884036	1.9624553454170566	0.0497094946230009	0.7814667345621137	0.11546103974456735
DNAH9	36.25851983051047	1.9378828577445402	0.40030999917552157	4.840955413893741	1.2921636472293277e-06	0.00027616726699026715	1.251226136480551
CLDN4	307.30239110247703	1.9368626668371944	1.0692459137228796	1.8114286358069527	0.07007452662006598	0.29375488283431744	1.2618979981888065
DLGAP2	122.78660494862645	1.9358695491583926	1.0721746907625482	1.8055542308889705	0.07098799734055015	0.3034523845363646	1.1967030507312586
CSDC2	413.4921208571053	1.9337561260678369	0.5452591909956227	3.546489739195173	0.00039039994524613444	0.012078346797357104	1.3374564526420842
TRIM59	942.7555433203579	1.9326573329876333	0.58616580066306	3.297117182205865	0.00097682736749292	0.027396376309070478	0.9523216555318319
SPOCK1	1579.9461155849801	1.9326322954127497	0.8554110617264735	2.259302435851278	0.023864578504290364	0.18989546269440924	0.9523216555318321
TRAJ13	37.43170746809943	1.9308245086283011	0.8301412340244647	2.3258988103359273	0.020023949526237025	0.14807200265967133	1.251226136480551
CGNL1	1394.8106597934625	1.9290247930616036	0.5844613453916198	3.300517319531296	0.0009650675681462902	0.027694705426558684	0.9141249462877556
FOXF2	1061.5708742831837	1.928519601139935	0.6852222579825015	2.81444389564646	0.004886170588013893	0.07580769027437405	0.9141249462877556
HEATR4	43.97269587506756	1.9284675427366473	0.7442734376801997	2.5910739858558185	0.00956769195065817	0.09762633979977685	1.1967030507312586
SERPINI1	138.03593105091295	1.9284609318885924	0.7160028466445247	2.693370481592539	0.007073362164815505	0.07794107781597963	1.2622886772028648
C8orf34	110.18160951647785	1.9265728785096643	0.7695758653383402	2.5034216446778204	0.012299891230303409	0.10637400149216515	1.3374564526420842
ZNF385C	177.77689085498457	1.9264324578611918	0.7035841900362614	2.7380269271853694	0.006180901488651147	0.07403220834407784	1.1967030507312586
PLEKHS1	4.896143677598291	1.9247645844185324	1.0766091447771031	1.7878025593188027	0.07380786782915358	1.0	0.0
MYL7	485.6522269113099	1.9242468523420986	1.162283608331439	1.65557428371938	0.09780806159299058	0.3580383059305254	1.1967030507312586
SGSM1	133.62604554464357	1.9242098270751848	0.7183770658190536	2.6785513049213336	0.00739414035620888	0.07636978362108168	1.3691619107367063
ADA2	441.80421223262357	1.9209672929397565	0.6147574207454933	3.1247565757079783	0.0017795225400301408	0.03433370470385576	1.1967030507312586
NANOS2	22.865139693862766	1.9205902372798842	0.6361837442319369	3.018923785295093	0.00253674338796952	0.04735644864614378	1.0364580231489744
KCNAB1	93.0949218534953	1.9192209645297433	0.48783906147316436	3.9341272893034174	8.34995265549498e-05	0.004440315137896528	1.2618979981888068
AIFM3	74.03556655659598	1.9177713094376136	0.6813663666633945	2.8145963805475334	0.004883853033752431	0.06230292903038808	1.2618979981888068
SEPTIN4	1436.6091133342488	1.917463318518236	0.4251050509188059	4.5105634816003795	6.4655648314003836e-06	0.0009578210634211377	0.9523216555318321
RIPOR3	77.71037037160505	1.9172928832735356	0.6291347646874115	3.0475074513266667	0.002307478051803694	0.03902425701525145	1.2618979981888068
TEX37	15.778794352136684	1.9149089100599985	1.3306555363810466	1.4390718391838149	0.15013016978869193	1.0	0.11546103974456735
HCN1	465.50257808510537	1.913618952479868	1.2278661068608248	1.5584915503305536	0.11911676946642574	0.3970196977979408	1.1967030507312586
SERPINI2	29.26263510592933	1.9131866293033062	0.8890643051767876	2.1519102928363267	0.03140442042968671	0.18243876482391805	1.337456452642084
NIPAL2	210.61172654925508	1.9127352076196569	0.6029156675461724	3.172475539413936	0.0015114529112327572	0.03058030391489142	1.1967030507312586
FXYD1	404.00308233484583	1.910908867598968	0.6925245224508904	2.759337475640768	0.0057918688584093405	0.06683010499477034	1.3374564526420842
OR10G4	5.6845684933086265	1.9106458853661297	1.0222976701434183	1.8689721606213627	0.06162668767554587	1.0	0.0
DTX4	240.91637644551142	1.9101067455073504	0.43081933512393084	4.433660678107409	9.264640193370302e-06	0.0009645883042856305	1.3374564526420842
PLPP4	449.59226862035484	1.9086053282854631	1.0385799484872698	1.8377066985217823	0.06610563628281274	0.2850281810753461	1.2618979981888065
INSYN2B	11.70813886324301	1.9067835186161848	0.8816233741569564	2.1628096242792196	0.030555825065210603	0.629776639919363	0.11546103974456735
PDZD7	163.9733321597232	1.905496472731536	0.8486205505310038	2.245404582223725	0.024742171522918417	0.1591050207653458	1.3691619107367063
BMP8B	406.51477722483037	1.9049763991703563	1.0156126666299476	1.875691847652448	0.06069760599846265	0.26128138136778256	1.3691619107367063
FRMPD2	28.661330767746108	1.9045671435513305	0.9425094526725961	2.0207406282777396	0.043306621717165525	0.25181000007752086	1.0364580231489744
GRM8	262.89513193385847	1.9035440559544727	0.7610851428810989	2.501092123213152	0.012381096750360922	0.10676472740104839	1.3374564526420842
RNLS	244.54669699036899	1.9010733942645164	0.6762983279994468	2.810998217144892	0.004938805957236931	0.0627589107484444	1.262288677202865
GAGE10	20.293860560099112	1.8934065439280183	0.5432758333171706	3.485166149149554	0.0004918315421161495	0.01658591844572527	1.0364580231489744
CACNA1A	2011.5677869264784	1.8919894255220355	0.8351921253127099	2.26533436820138	0.02349216853747939	0.18845643732133827	0.9523216555318321
KIF21B	3331.204880356917	1.8876329432535977	0.650206465225347	2.9031285356404237	0.0036945496908967826	0.05500224568649781	1.1929006562986058
PARM1	1730.004695472811	1.887610165961883	1.048147243729773	1.8009017122870337	0.07171837307477519	0.3109370188664105	1.1495773544057302
MYOC	5.840005758151914	1.887425089909471	0.9830406295033807	1.9199868583895394	0.05485955938647253	1.0	0.0
TRPM1	16.381979449136736	1.8869205899189205	1.3047949753651373	1.4461433601021338	0.14813699620070425	1.0	0.0347791433781679
MYRIP	396.83579762905885	1.8851087973712464	0.4982664468422772	3.7833348187861513	0.00015474103190721877	0.007158934527934812	1.1967030507312586
GRAMD1B	518.3723121562138	1.8841039415512775	0.6476649033191063	2.909072163545929	0.003625031742465628	0.05432457881684897	1.1967030507312586
DLEC1	18.22683368573952	1.8816782353064512	0.8095426281507688	2.3243720217732724	0.02010556374967504	0.5142921921824208	0.11706156497228612
EXO5	1669.0570646854371	1.880474645264665	0.7212958891015412	2.6070780017989805	0.009131855517064212	0.10880742561999991	0.9523216555318321
NYAP2	969.9853439349332	1.8797606629855896	0.5230895475074445	3.5935733603219	0.00032617375871486266	0.01151760173961206	1.1967030507312586
IGF1	307.0279362004566	1.878061883042547	0.9168584768651834	2.0483661660235715	0.04052413415855716	0.2247966088417691	1.1967030507312586
MATN2	929.74779034646	1.8778923655318205	0.5600079799584491	3.353331439439764	0.000798450309206761	0.01986109190116312	1.2618979981888068
GUCA2B	7.766659077899457	1.877077501593926	1.2586673646291633	1.4913213406045231	0.13587714866967607	1.0	0.0
SNPH	122.68683231817839	1.8764663295784991	0.4453580477267012	4.2133881697137605	2.5156817072078437e-05	0.002059705255094812	1.1967030507312586
LRIT1	27.743899161537726	1.8764157582537004	1.0339249119353888	1.8148472259375832	0.06954739056427359	0.2924051443159204	1.262288677202865
PHF24	134.62192629707704	1.8735715508910264	0.9476719716293296	1.9770253916761942	0.048038760113820786	0.24057420888453054	1.2622886772028648
ALDH1L1	177.57120886396908	1.8735277028790154	0.768303492988601	2.4385255566016437	0.014747315870339393	0.11787578866332415	1.3374564526420842
GJD2	318.85074931598484	1.873479965147801	0.9312368331197249	2.0118190115735426	0.044239019110433465	0.23795903588523565	1.1967030507312586
DDC	114.95839179972721	1.8728503866155404	1.6548063940514435	1.131764050071297	0.25773364550589806	0.5734978670528168	1.1967030507312586
LRRC6	200.0360843699809	1.8708490250202445	0.6327465130381631	2.95671171072484	0.003109386880333107	0.047573798397753	1.2618979981888068
C1GALT1C1L	39.64255514165196	1.8688531543619131	0.9573874776948046	1.9520342577090455	0.05093413749368061	0.27653459698107913	1.0364580231489744
SLITRK2	494.9447300569636	1.866351901450056	0.8292197886173761	2.250732468121597	0.024402487041291245	0.1579896465243928	1.3691619107367063
CROCC2	12.88836394134355	1.8644831140729268	1.344058645387985	1.387203691201073	0.1653796602238072	1.0	0.11706156497228612
USP53	688.9518557948251	1.862568383164248	0.5099401140676867	3.652523760695988	0.00025967555971197437	0.009450898009725428	1.262288677202865
AKAIN1	766.7174956871496	1.859689148990016	0.7375300233801958	2.521509755585026	0.011685243525657254	0.10676472740104839	1.2618979981888068
GFRA1	5252.162360706635	1.8568110075788566	0.8828993673862474	2.1030834047098668	0.03545847936183201	0.19060585404186223	1.404596000613047
SPATA18	97.39479759833958	1.856635338955495	0.595759214133731	3.116419007728067	0.0018306195875667788	0.03191908587180823	1.3691619107367063
AC087498.1	2.360200411540849	1.856588154069826	1.2448300893063506	1.4914390084387834	0.13584627304810226	1.0	0.0
ABCD2	877.6127639487569	1.8555800255455697	0.8241338813164634	2.251551680634079	0.02435061748833548	0.1700450887457075	1.1967030507312586
ENO4	63.66332271115756	1.8537012091531873	0.7456132157933711	2.486143177036841	0.012913599908186765	0.12792795913482385	1.0364580231489744
TEK	277.9933351923437	1.851683273852942	0.7554565731837996	2.451078380388167	0.014242893520130966	0.11587468951729198	1.3374564526420842
NAALAD2	456.7520876785834	1.850444395727922	1.234985797349667	1.4983527743388272	0.1340416193334493	0.42063862080337183	1.1967030507312586
C2orf15	52.66686409248405	1.8474946956734621	0.5686302966338526	3.2490261363317487	0.0011580083773308667	0.02509773573681288	1.262288677202865
DES	749.1922465585415	1.8465788049841485	1.217482664795158	1.516718766007922	0.12933770424256336	0.40218908770473094	1.2618979981888068
BTNL9	377.9695528709665	1.8463037198976866	0.818864942183509	2.254710911147942	0.02415148033639536	0.16446876345027112	1.262288677202865
DYDC2	93.78746882860855	1.8454432008736692	0.7790750759604517	2.3687616993761327	0.01784774881721099	0.13305187877191424	1.3374564526420842
SLC35F4	51.48114244526824	1.8441974491947568	0.7682248908372268	2.4005958036388457	0.01636840543556994	0.13502327569539865	1.1967030507312586
TMEM47	20.65730631929148	1.8433207769040478	0.6220633827587222	2.9632362681907143	0.003044228051260532	0.04692767095652852	1.262288677202865
NRG2	65.03490733550828	1.8384474005242881	0.5855543756105014	3.1396698190625174	0.001691383510466742	0.036375953195167024	1.0364580231489744
RANBP3L	339.63973224953224	1.8372431362567774	1.0900147560284423	1.6855213437209993	0.09188803041502033	0.3455923557526198	1.1967030507312586
EPHB1	421.3787783026927	1.8368949365340848	0.4758095006838457	3.8605680086127996	0.00011312374867710453	0.005538559589456924	1.2618979981888065
ADAD1	54.86584231954235	1.8364343896940634	1.1273336711777446	1.6290069538821714	0.10331154686107377	0.3469657815211354	1.337456452642084
PDE3A	1456.6300196819298	1.8358731215281987	0.6989910355606793	2.6264616112788857	0.008627772388146762	0.09322450327075622	1.1599336368234967
CFAP43	297.29170744897823	1.833081566800827	0.9100068564204753	2.0143601708796774	0.04397173283059019	0.22182849979526356	1.3374564526420842
PAK6	139.46339078305198	1.831889472900198	0.9342403734793419	1.9608331270011263	0.04989849231227647	0.24455692815924224	1.2618979981888068
RCAN2	269.7691301081906	1.8315620875335596	0.591894151063629	3.0944081542996456	0.001972059830303537	0.03543232107154756	1.262288677202865
RYR3	704.6377039480652	1.830397073507932	0.9694840050285309	1.8880116268179847	0.059024389582828664	0.2692145469418847	1.262288677202865
ATP10A	667.0368418005118	1.8303209456814018	0.4701849769155756	3.89276781595267	9.910699523969099e-05	0.005025593069946431	1.2618979981888068
CACNG3	262.41552892163185	1.8300433493193895	0.9100535424064353	2.0109183295745927	0.044334083936523876	0.22246026559758444	1.3374564526420842
LSAMP	595.3742696252449	1.829929232424261	0.7512532012433755	2.435835520428536	0.014857438610996457	0.12756518579420364	1.1967030507312586
GJA9	4.17895767321472	1.8283964130656905	1.1895274316772173	1.537077972626219	0.12427421636706254	1.0	0.0
CLUL1	27.710857328838735	1.8279382689711412	0.5602569618916797	3.2626783660111935	0.001103646974440968	0.024400670258591474	1.262288677202865
C3	612.2607629561286	1.8271652050030207	1.0636914576571541	1.717758652520783	0.08584064617664376	0.32594085661261657	1.2618979981888068
ZFP69B	1053.5223230215345	1.8252152646447288	0.7892006991222698	2.3127390366920477	0.020736991377836134	0.17542544937268958	0.9523216555318319
KIAA0319	149.29146505660552	1.8251417018049958	0.7704175489064551	2.3690292418645393	0.01783484330949941	0.13302969921503588	1.3374564526420842
C2orf72	169.53651419523706	1.8250213837346703	0.8903596479027118	2.0497575199343347	0.040388098876937534	0.2185235446206081	1.2622886772028648
YBX1	1833.0553902134277	1.8248316636227107	0.7523296884088009	2.4255744412828935	0.015284180827041523	0.13291920402312934	1.1495773544057302
KCNJ5	69.94541329859707	1.8247098949934837	0.4657779412659765	3.9175532659059664	8.945228400318094e-05	0.004852451992712895	1.1967030507312586
DMTN	322.9302975971416	1.8245746434518664	0.7886371352783611	2.3135794167337247	0.020690803831985814	0.1425814028332933	1.3691619107367063
EREG	22.60856723975419	1.8241402445664003	0.6629951385206364	2.7513629264864092	0.005934785158171487	0.07002384944223078	1.262288677202865
PDE2A	621.0860786908	1.8239861850474381	1.2889035182610231	1.41514563286191	0.15702580102968972	0.4257458366131593	1.3691619107367063
MAL2	134.61920450435701	1.822953964791182	1.2527771663624496	1.4551302607823637	0.14563320309857852	0.43836262227071204	1.1967030507312586
DNAAF1	21.588724383376956	1.822441808969697	0.9028150410998962	2.0186214517975056	0.04352657964946715	0.2525792178528421	1.0364580231489744
GALNT14	311.86639144708283	1.8209902921902512	0.8172156870712088	2.228286021670039	0.02586144787730049	0.1703143672419204	1.262288677202865
ARMC3	20.964481331554325	1.8209046451471642	0.784362154846871	2.3215100752823226	0.020259330962496897	0.14831189132467434	1.262288677202865
PDGFD	365.9900873884818	1.819421017758904	0.7410072065075431	2.4553351192548534	0.014075330523602693	0.11348816318926924	1.3691619107367063
RAB37	140.02837488557344	1.817144783913735	0.7663483335125506	2.3711734004625136	0.01773171005470364	0.1371580050462077	1.2622886772028648
ACSL6	452.30756805439364	1.8155690765264194	0.7756210989509553	2.3407938218571114	0.019242790415732028	0.14342145101333448	1.2618979981888065
STRC	68.56545402661908	1.8146874488613243	0.5889560113259861	3.0811935254310496	0.0020617259932480805	0.03659760450626864	1.251226136480551
SLC26A5	45.56939689934766	1.8110893282153382	0.8539892405715027	2.120740217995404	0.03394367003299496	0.19790643722424617	1.251226136480551
UBXN10	55.39048093070088	1.8099812645037567	0.7905798062011542	2.2894352351358025	0.022054076862930344	0.16096975115514311	1.1967030507312586
DYNC1I1	1453.5336419718726	1.8077409445227877	0.7898860658732941	2.288609740854408	0.022102037428774923	0.1641713063105837	1.1599336368234967
CTTNBP2	1235.4133783192408	1.8044070749183567	0.5933397097942114	3.0411028372670037	0.0023571330884623594	0.04878584797638312	0.9141249462877556
CSGALNACT1	325.89913072790944	1.8038445216980727	0.45922152626211327	3.9280487053398256	8.563787018520369e-05	0.004277352589758354	1.3691619107367063
SERPINA3	360.33462612448386	1.803441026840098	0.9687052769283632	1.8617024907292463	0.06264503732024893	0.27787104931349704	1.262288677202865
SMAP2	2831.575612145879	1.7993810970741175	0.5917168551702569	3.040949537522258	0.0023583335230409177	0.04181609204091531	1.1495773544057302
RAMP1	205.98922163989397	1.799373100783684	0.8237228409124295	2.1844399735116444	0.028929933603023993	0.18049629619637803	1.2618979981888068
GPR34	241.28514853505493	1.799148177223724	0.5562263632055836	3.2345611359646242	0.0012182983501269307	0.024679230994406814	1.3691619107367063
KCNJ11	171.56532912315504	1.7990548961677089	0.6676886000883211	2.6944520183955993	0.007050447701079939	0.07501992206350983	1.3374564526420842
METTL7B	136.6532940696476	1.7978041356323087	0.723269261361783	2.4856636824954705	0.012931010578874485	0.11315877158053118	1.2622886772028648
KRT4	3.978097184301062	1.796867211478368	1.5580031898255202	1.1533142057813104	0.2487814414147565	1.0	0.0
CPEB2	735.8220037067347	1.7953413288274944	0.5166481873885721	3.474978472105264	0.0005108943496749316	0.0149827780135245	1.262288677202865
RARA	1081.413340397792	1.7937404616588921	0.4936702116134089	3.6334792326168603	0.00027962496301778576	0.01065564456028855	1.1495773544057302
MYT1	1173.4822901195134	1.7907974802980466	0.593433015150807	3.0176910191674415	0.0025470845803676656	0.04304161320155037	1.1967030507312586
GOLGA6L7	1.955487264743581	1.7864749406961289	2.86637670985545	0.6232519733200805	0.5331189527024673	1.0	0.0
FUT2	21.928062296830632	1.786381588922457	0.9331279850981131	1.9144014727354137	0.05556887753324402	0.26786074255973924	1.1967030507312586
LRRTM1	87.63976600631176	1.7852035895424712	1.0956835263891813	1.6293058593530187	0.1032482863860263	0.3684056383977037	1.1967030507312586
KCNK1	1882.8415512284278	1.782604473207893	0.5092963543040182	3.5001320118301673	0.0004650278024132866	0.0149827780135245	1.1495773544057302
FAAH2	86.73607781369289	1.7772255907124273	0.5763657984631162	3.0835028647629907	0.0020457914051676468	0.03493130891126104	1.3374564526420842
SVOP	499.7872851630887	1.7765152128080668	0.46667063816168664	3.806785916093055	0.00014078451300039385	0.006777560287123684	1.1967030507312586
NHLH2	2224.569760081976	1.7741409970027897	1.6548811114234796	1.0720655307236702	0.28369059960695114	0.5829430172184029	1.2656917511127663
ARX	19.42483203034716	1.774136701001709	2.39110599540357	0.7419732560631512	0.4581035393690107	1.0	0.11706156497228612
PTPRZ1	460.01363388269306	1.7711935753099795	1.1146071607819887	1.5890742834159985	0.11204362295608972	0.3733615994939164	1.2618979981888065
SSTR1	72.56531500609586	1.7700670028982461	0.9830359268315002	1.8006127289808087	0.07176394146566162	0.3050674185995784	1.1967030507312586
TNFRSF10B	262.9325151569509	1.7696125606668451	0.4882958943444818	3.6240578328893815	0.0002900167113823511	0.009786291779366645	1.3374564526420842
OMD	288.71326359140323	1.7691749584517258	0.7991157289827505	2.213915825063074	0.026834569911311102	0.16658447228607615	1.3691619107367063
SLC22A13	107.85119689195801	1.7681704530936129	0.3821288794548824	4.627157349677307	3.7071886113952558e-06	0.000589280641513445	1.2622886772028648
HTR1B	7.688806217788445	1.7672931091409319	1.1249642498776862	1.5709771304582205	0.11618796102286688	1.0	0.0
ZNF684	774.0522670984091	1.7665997874774937	0.6776182197082569	2.6070724430020333	0.009132003770768917	0.0885845629615022	1.3374564526420842
SLFN13	68.7145700789197	1.7661225805556153	0.72652968529804	2.4309021589821334	0.015061281093823873	0.12863492374863286	1.1967030507312586
LIN28B	72.63736411844756	1.7660257502010415	1.3563696240816674	1.3020239607597617	0.19290819482891766	0.48602827314831426	1.262288677202865
GRM3	276.07376996585936	1.7652893485950871	0.722004891793128	2.444982532197144	0.014485915772901975	0.12543821287040602	1.1967030507312586
ADGRG6	346.4229469897206	1.765131816764261	1.1825949708403196	1.4925920203347445	0.13554401340139535	0.4000669237877615	1.3374564526420842
SPINT2	751.012583467851	1.7607716941463618	0.750119128872415	2.3473227469790934	0.018908867687869816	0.13759332882479097	1.3374564526420842
PCSK2	471.2504329476118	1.7598378268671415	0.7243715506102223	2.42946844804248	0.015120980984394315	0.11790747430305543	1.3691619107367063
SIX6	0.8492786940240549	1.7590450427817417	1.563297493696267	1.1252145224276209	0.2604981406579696	1.0	0.0
SLCO1C1	196.57024513930577	1.7581853058313237	0.5374223492885102	3.2715150535867616	0.0010697289338542663	0.023836413870751513	1.2622886772028648
CHL1	835.0738523620917	1.753533617273772	1.257501028649795	1.3944589923370303	0.16317904453663107	0.4621852937813681	1.1967030507312586
IL2RA	96.7320385888563	1.7534269016508723	1.0014879582431355	1.7508217519927338	0.07997661853417866	0.31337027604391376	1.2622886772028648
PCP4L1	49.28059695252907	1.749272834405401	0.8135623452050391	2.150139869077321	0.031544152789923174	0.21184777207413102	1.0364580231489744
LEF1	2215.3508513736033	1.7472990382444074	0.835942770472673	2.0902137083575947	0.03659860666561965	0.18210679057336626	1.5669447392509122
TRIT1	2170.7745347316204	1.7463366054647365	0.684538267583071	2.5511161145608456	0.010737854462021943	0.1002960863928388	1.2839503281493023
KCNN3	111.83628074479246	1.7451225639916863	0.681586537313038	2.5603829718693363	0.01045568716112739	0.09970086471564354	1.2618979981888068
OR2L13	10.457468025686468	1.7451151533321334	1.1586932902989997	1.5061062042413382	0.13203991218757447	1.0	0.10348712416875389
ARRDC4	648.1279855473183	1.7427807719651254	0.5719014409656772	3.0473446071798214	0.0023087286219241557	0.03902425701525145	1.2618979981888068
GJB3	4.614593408991163	1.742615733861911	1.0758577340293334	1.619745509785403	0.10528695576868902	1.0	0.0
TENT5C	64.82747466477144	1.7425205016708694	0.609708743351088	2.8579555741543228	0.004263800825523557	0.057927633198221834	1.251226136480551
SNCG	157.9707698984343	1.7392992707230344	0.7765232614650103	2.2398546921075155	0.025100357872854702	0.16819552647317523	1.2622886772028648
ZNF691	665.5605669501415	1.7390057634945109	0.6577364431646165	2.643924905738083	0.00819508351975295	0.0886535619324017	1.1967030507312586
PLPPR3	1062.9560871206543	1.73898791515079	0.776680489533859	2.2390003850804594	0.02515589110199197	0.1750518752151831	1.1599336368234967
PCSK5	626.5098002276807	1.738624008514302	0.7176561364067515	2.4226421545274555	0.015408096060980522	0.12134735293265957	1.3374564526420842
IGF2BP2	60.55517571285825	1.7378516240373252	0.6579527866984201	2.641301411242276	0.00825882086737409	0.09751929336203526	1.0364580231489744
WNT10B	15.656972029839864	1.736508620469018	1.098142526398976	1.5813144275209607	0.11380616239917009	1.0	0.11706156497228612
SLC9C2	16.758110901157973	1.7364518570931309	0.8209081564777818	2.1152815249681693	0.03440596013354785	0.6621302717034916	0.11706156497228612
EIF4E3	585.0694019585777	1.7351927052224883	0.6377277436767772	2.7208988826773464	0.006510467292355593	0.07044297631902229	1.3691619107367063
PABPC4	7823.643344211836	1.7315469378182193	0.7413918426092352	2.335535459527391	0.019515465730282438	0.15374328352579777	1.1495773544057304
HLA-A	3428.890463894465	1.731426190939103	1.6681054267532653	1.0379596895797425	0.2992888224160072	0.624867272584154	1.1495773544057304
ID4	2302.0214170452355	1.7313877453297237	1.0925501139277547	1.5847215823403524	0.11302960603145032	0.39534306539828157	1.1495773544057302
DEGS2	124.71335747958693	1.7311841109067507	0.9255758530506254	1.8703859928939413	0.06143023567086321	0.2752499614852955	1.2622886772028648
CAMKK1	1557.276094667878	1.730798307658872	0.4962827605902642	3.487524542662556	0.00048751417717691624	0.01544362475259763	1.1495773544057302
PRKCB	1409.132773676523	1.728389119717749	0.5805369231408238	2.9772251355982826	0.0029087032956242216	0.05581969036153592	0.9141249462877556
SPOCK2	2290.092918322167	1.7275093485366593	0.7328994466753511	2.3570891701080594	0.018418823387037795	0.13866747175259891	1.2839503281493023
CRTAC1	3195.5512146401857	1.727442825767774	0.8861819386875577	1.949309448041934	0.05125848095952358	0.26210654320191684	1.1495773544057304
C1S	1424.856070384751	1.7262486454361041	0.4479923100950574	3.8532997253230072	0.00011653658997539839	0.005874703965604706	1.1967030507312588
GABRB2	595.2068574079666	1.724902915328614	1.074191351528954	1.6057687607272833	0.10832472687333772	0.367425607549615	1.2618979981888068
OPCML	1600.0801021849009	1.7246136772447478	0.957646052662009	1.8008884101289475	0.07172047010763312	0.30496921230288054	1.1967030507312588
ACP6	869.4847940954066	1.724506997441131	0.4770734330315926	3.6147621687559597	0.0003006234676641929	0.009856702728184542	1.3691619107367063
LCE5A	16.306773870574187	1.7238972818020173	0.7281560540068708	2.3674832782283657	0.017909529331835775	0.48954780539174475	0.11546103974456735
OR2L3	14.34692238597578	1.7219747511621732	0.9505774552023681	1.811503882969308	0.07006288854755445	1.0	0.0347791433781679
TMEM40	0.686117918392725	1.72102644897331	2.066461743164324	0.8328373146351806	0.4049364868466997	1.0	0.0
TSPAN1	19.422037628036136	1.7209318795675674	0.6691561417040386	2.5717941931835684	0.010117301546234731	0.39424605510578253	0.10348712416875389
DAB1	270.41955504382855	1.719719100836358	0.6600523094538546	2.6054285034761877	0.009175942200303017	0.0950739893921246	1.1967030507312586
NR4A3	178.41618850461043	1.7169759820209425	0.6362908089384693	2.6984139294505787	0.006967075149732065	0.07339988762079885	1.3691619107367063
DRP2	183.47819720662255	1.7162321090502248	0.7187382972699254	2.387840074153842	0.016947714879933323	0.1273863408568901	1.3691619107367063
USP43	275.89074765072843	1.7156264539683685	0.7642313652938788	2.2449045300681143	0.0247742620732039	0.16150075038816103	1.3374564526420842
SLC7A9	115.54202063487509	1.7150912307139514	0.6077688167614476	2.821946739309486	0.004773310387472968	0.05959441993536781	1.3374564526420842
GLYATL1	114.34871792533677	1.713895314337261	0.7313269018194248	2.343542005734183	0.01910161116639118	0.13660581402367167	1.3691619107367063
SAMD12	432.74110555125634	1.7122537746822901	0.6441483418902295	2.6581668589842904	0.00785669835136479	0.08674796293491942	1.1967030507312586
PMP2	274.6426253767882	1.7100818508961004	1.8009673244036815	0.9495351901858219	0.3423484830463308	0.6367329059507536	1.2618979981888065
ARG2	478.76231762604175	1.7093773785605946	0.33030442497027834	5.175157367977764	2.2771896347796698e-07	6.779104488598157e-05	1.3374564526420842
PKIB	464.18525846596555	1.709221475391755	0.7302339971587429	2.340649000241211	0.019250255397876493	0.13720637922595288	1.3691619107367063
SOD3	269.8753861502518	1.7071842308246457	0.5542409239321913	3.080220454874804	0.002068474274184985	0.03781334678921809	1.1967030507312586
SPINK6	16.115348985292712	1.706621237304396	1.0213299068134418	1.6709794023647748	0.09472574634046196	1.0	0.10348712416875389
HPSE2	10.018828807524361	1.706404196879466	0.7932692620842845	2.15110338751303	0.031468040198102586	1.0	0.0347791433781679
ESPN	14.021719108940502	1.7052688130365956	0.9053037786654918	1.8836426547896796	0.059613328047889554	0.842960585753147	0.11491940731813316
GPR119	3.003492948083253	1.7044268576083843	1.1556820344540897	1.474823356939615	0.14026003999291278	1.0	0.0
PRRG1	415.5029311072063	1.702391805419477	0.5592517419640046	3.044052754205009	0.002334142059100952	0.040494438752455425	1.1967030507312586
FOXA1	9.453888138670502	1.7022181980076505	1.127330272714172	1.5099551916665666	0.13105485812341783	1.0	0.11706156497228612
FBLN2	1379.867450241754	1.7010949286414114	0.750339128329885	2.267101453748962	0.0233840287995396	0.18797418986353484	0.9523216555318319
FSIP1	191.07241217165313	1.7008435450116381	0.486408312025264	3.496740296089546	0.00047098010100759445	0.013597849222594115	1.3374564526420842
MAF	1463.6607750778421	1.7002063857257859	0.4476022217691518	3.7984761983658277	0.00014558840688008216	0.008032561294971081	0.9523216555318321
CHST6	23.237379208292047	1.6992861564320791	0.9550875703879064	1.7791940855663302	0.07520794770111734	0.29504236450368704	1.337456452642084
CCDC157	225.57854907524234	1.6991108849895422	0.4540977723986011	3.7417291787507048	0.00018275840583867973	0.007813504822651118	1.2622886772028648
NUDT13	124.96927712523134	1.6988835212156623	0.7041083255936311	2.412815556162242	0.01582982797625416	0.1216387734560536	1.3691619107367063
SMOC2	657.1479870230813	1.6977127405501466	0.674004152715236	2.518846113500763	0.011774010217549518	0.10190209249549671	1.3691619107367063
GPLD1	399.65897422047743	1.6973207151386676	0.5523347928746996	3.07299257087307	0.002119237635490828	0.038227901747832305	1.1967030507312586
MMD2	33.1116972868926	1.6972025903372123	0.8212555405722942	2.066594995699526	0.03877233275822731	0.21281391337571612	1.262288677202865
CEBPD	2154.2023931417853	1.6963294942175615	0.5008614902329307	3.386823557604052	0.0007070684574772878	0.018220336216593268	1.2839503281493023
MINK1	3611.6848007343638	1.695662033850311	0.31057444447972404	5.459760337624988	4.767777408573537e-08	2.3100176266434007e-05	1.1929006562986058
RLN2	153.9857549201839	1.6903048099759097	0.959616130224248	1.7614385135240596	0.07816421126994982	0.30973406727457153	1.2622886772028648
NPAS4	167.5047570343087	1.6874827613138568	0.8555956653685303	1.972289984179628	0.04857651234994674	0.24159000836635344	1.2622886772028648
P2RY14	273.15419170133936	1.687391574858259	0.6858886843113222	2.4601536859476143	0.013887753126337075	0.11256442819692541	1.3691619107367063
PROSER2	17.603017097004425	1.686621540489177	0.497118346399909	3.392796811269498	0.0006918293534027154	0.16819552647317523	0.0347791433781679
MPPED2	793.7664022802281	1.686427990715198	1.1958275755535144	1.4102601622433726	0.1584628770669581	0.4460191336228027	1.2618979981888068
TGFA	35.36692318583407	1.6863460551976404	0.7261982372672574	2.322156635278401	0.02022450303238653	0.15336850345721356	1.1967030507312586
HNF1B	0.7703809539995983	1.685663602426081	1.7677656823736423	0.9535560166337657	0.3403084285292892	1.0	0.0
GFOD1	458.8779751716822	1.6849646554960975	0.6066741830008933	2.777379856781571	0.005479909488557193	0.06690829592190828	1.262288677202865
MISP3	29.30037424181379	1.684176856066401	0.4947312603840422	3.404225669425123	0.0006635191129964139	0.017769866903621156	1.262288677202865
AKR1C3	128.40041620827125	1.6840731415887837	0.36884358911886866	4.565819201607571	4.975474620672575e-06	0.0006665307016350888	1.3374564526420842
TMCC2	2928.986672648312	1.6820901833768083	0.4369614457295309	3.8495162440898354	0.00011835133502953213	0.005675410029297774	1.2839503281493023
DIRAS2	510.31058072703803	1.6808708590446686	0.9430711118851508	1.7823373421805848	0.07469423664640175	0.29099637188988686	1.3691619107367063
ABCA7	137.7643054262825	1.6803437454076078	0.45188366546281544	3.7185317236165503	0.00020038413011973322	0.008196726720611499	1.2622886772028648
RFTN2	3375.5748065109933	1.6800608889137947	0.7005246625166351	2.3982894233561676	0.016471844415336334	0.13580187071201394	1.1929006562986058
GPX3	430.52211001822036	1.6793843445943202	0.484366413224825	3.4671775307732	0.0005259543930794784	0.015844210138579833	1.1967030507312586
ANXA3	54.97182472930237	1.6786491998587176	0.6097509821725421	2.75300778340314	0.005905049231909689	0.07228962323709434	1.1967030507312586
C4orf50	22.418240353019975	1.6782348473435043	0.901037848441881	1.862557549880497	0.0625245414759057	0.30549651680963175	1.0364580231489744
CEMIP	365.0730573611937	1.675350856003554	0.6611791207068823	2.5338834871439926	0.011280623262715036	0.10061507422478631	1.3374564526420842
OPRM1	99.3427221154827	1.674017736579357	0.8798312205443282	1.9026578024177032	0.05708521147672892	0.2640412283039377	1.2618979981888068
ALOX12B	4.1204171071651405	1.6725614883003568	1.0602920658506558	1.577453554703804	0.11469120097732811	1.0	0.0
NRIP3	225.47927764054177	1.6684188122890637	0.8986730502910687	1.8565359356761442	0.0633772058111159	0.2710322793326935	1.3374564526420842
CCDC40	620.5561323542072	1.668330935394889	0.44580276322945894	3.742307300451126	0.0001823383455457658	0.007813504822651118	1.262288677202865
ZBTB16	1075.8437072427434	1.6664540670638053	0.658378481086872	2.5311490501827616	0.011368952559352942	0.11088448224241122	1.1495773544057302
PPP2R2B	255.87177805257934	1.6654612775934001	0.8949807630944269	1.8608905870054797	0.06275962932996289	0.2696434668936783	1.3374564526420842
SPEF2	993.0864542812345	1.663367601974915	0.7929764588436566	2.097625450824215	0.035938245020181475	0.21526416566525847	1.1495773544057302
NRAP	1.7246031474678005	1.6630968229689846	1.6852057887754173	0.9868805543194232	0.32370119818430715	1.0	0.0
SLC22A14	85.87116467322704	1.6625472333858282	0.3599801018377526	4.618442033040922	3.866319520447133e-06	0.000589280641513445	1.3374564526420842
PWWP3B	32.03296932757661	1.6614756701456317	1.0069528257830955	1.6500034833841608	0.09894222361330678	0.35052164668912783	1.251226136480551
TNNC2	100.63870812750018	1.6600700875461887	0.4074848714858644	4.07394287177549	4.6223824738271845e-05	0.002914235894043349	1.2622886772028648
IL33	108.45182315294117	1.6598921449100814	0.6360711168043548	2.609601506902942	0.009064774830057513	0.08715842632503012	1.3691619107367063
LILRB5	111.00458884883285	1.6576155726016477	0.9362338731101102	1.770514419751929	0.07664148441124305	0.30661892071185093	1.2618979981888068
HS6ST3	98.71337314262401	1.657174099645682	0.7321006700349296	2.263587737963163	0.02359948272609532	0.16220078474785132	1.2618979981888068
IL11	148.2843226975695	1.6571490412046155	0.46179028513351716	3.5885316225859643	0.00033254566279553504	0.011265328803459504	1.2622886772028648
PPP1R3G	55.08394847853583	1.6566692673638437	0.7255161102594062	2.283435534975931	0.022404726092197874	0.15243319973236266	1.337456452642084
TRBJ2-6	7.825141458051245	1.6565349968979972	1.0209309744144044	1.6225729637090978	0.10468072394131485	1.0	0.0
GLRA2	187.82082742719018	1.6543450966349753	0.7605720125915125	2.1751327543569365	0.02962016957162929	0.1823993212346818	1.2622886772028648
MS4A7	1097.9849948040196	1.654130442323803	0.5156717860127037	3.207719497539183	0.0013379192101799914	0.029205104960150052	1.1495773544057302
SLC39A12	25.484184815420637	1.6529527063795908	0.614937819760599	2.6879997509717333	0.007188145026408708	0.07612230819329684	1.337456452642084
STK32A	110.93338841484322	1.652530363905523	0.904237934692994	1.8275393018836228	0.06761872257732646	0.28029415893416204	1.3374564526420842
LRRC38	22.655123714921952	1.6475948935766627	0.7739602441588099	2.128784916294215	0.033272059439708124	0.20062352610264836	1.1967030507312586
SLC28A2	0.42417205948913056	1.646486147756024	3.7927676276656093	0.43411205467639236	0.6642070721422504	1.0	0.0
CLMP	1529.0404544779922	1.6431011488133414	0.8599221926705076	1.9107556041909488	0.056035995432352964	0.3032280091035627	0.9523216555318321
TENM2	293.5707862295898	1.6422556078998707	0.8715482384982585	1.8842968585761788	0.05952483211686438	0.25798982696298317	1.3691619107367063
DSTYK	1745.4431352249485	1.6422497408934635	0.38451367474273307	4.270978768160184	1.9461693806019074e-05	0.0017876065058296579	1.1967030507312588
RORC	90.1603513539255	1.641882063695572	0.9538375183390099	1.721343553936426	0.0851885005110661	0.310405915055928	1.3691619107367063
PABPC1L2B	27.327923418	1.639370537216279	0.4752180289321958	3.449722942750947	0.0005611621553939612	0.01812034593144606	1.0364580231489744
NAT16	79.27701264718617	1.6377589307384695	1.0752340410152454	1.5231650675717847	0.12771741323708125	0.40004185925986024	1.2618979981888068
C10orf71	69.69948366262659	1.6356836940517552	1.2057134551491562	1.3566106333692762	0.17490496129720273	0.45493205933022285	1.337456452642084
IFITM10	1337.200660438227	1.635527771836142	0.3791636526648859	4.313514126001053	1.6067986817401893e-05	0.0015421114576562027	1.1967030507312586
DIPK1C	34.0976254085409	1.6353958328293603	0.895599442457869	1.8260348938373674	0.06784500595387609	0.31887445985978163	1.0364580231489744
ADGRD1	391.7906446989054	1.6352481228219993	0.470073255082945	3.4787091270135284	0.0005038351424776436	0.014209555411478163	1.3374564526420842
PTEN	3372.358834374128	1.6348066757252573	1.0215907569409874	1.600255938709215	0.10954181715296706	0.3805005351451355	1.1929006562986058
LRRC2	22.274310918135324	1.6346212731158745	0.925833930992116	1.7655663919815812	0.07746862255545202	0.30973406727457153	1.251226136480551
CD163L1	81.06963627980313	1.6343556306547036	0.8629687338924449	1.8938758340442954	0.05824149283195315	0.25456060064699876	1.3691619107367063
EFCAB6	251.66372201156238	1.6324809606200057	0.4138573980909424	3.9445494224589863	7.995016400076291e-05	0.004299320465020049	1.262288677202865
CPNE9	141.50238507439127	1.6319743823125459	0.5935467723831682	2.749529537090994	0.005968088374915186	0.06699552093804627	1.3691619107367063
LMTK3	1323.6426715496962	1.631390979419885	0.5120537070183088	3.1859763088514343	0.0014426641048788337	0.03561266353373798	0.9141249462877556
OGDHL	348.65428853333844	1.631369032386493	0.38507330262640566	4.236515544598092	2.2701521136522026e-05	0.0018114301637492524	1.3691619107367063
LGI4	50.757632508074344	1.6303522151535896	0.6394471437383703	2.54962780132559	0.010783797820220577	0.11429608424326583	1.0364580231489744
STK31	171.68268931095585	1.6286676864868634	0.5548408545649809	2.935378087404557	0.003331414915098704	0.047615083668313095	1.3374564526420842
CCDC195	33.70633518544354	1.6282560047723111	0.7914936955300076	2.057193903082175	0.03966757778866389	0.21694676259251283	1.251226136480551
GPX2	14.902710168457114	1.627747027646226	0.5424147543247464	3.0009269008041874	0.00269159170894214	0.1822954288925937	0.11491940731813316
ANKK1	0.7896356020860645	1.627389282221026	1.7020468980425003	0.9561365694991502	0.3390032412153529	1.0	0.0
TEX36	0.4482892237955164	1.6261674374613588	2.8791426084387166	0.564809618215885	0.5722032642433639	1.0	0.0
FBXO15	98.85536326498502	1.623180774054192	0.4935692937655361	3.288658339481839	0.0010066614288488664	0.023836413870751513	1.1967030507312586
FGF11	216.87531843930077	1.6218866619966565	0.7425677884408567	2.18415973227451	0.028950512713967598	0.17485592822953155	1.3374564526420842
SFTPD	21.171797319220904	1.6206747239025723	0.567105320538056	2.8578020082141267	0.004265864737324195	0.059578723059729846	1.1967030507312586
TUBA4A	263.822600307688	1.6176987121479893	0.8946475009492643	1.8081967595410848	0.07057588279281088	0.29465722905655384	1.262288677202865
ARHGEF35	31.268309840362303	1.6163879438952025	0.8150752521332033	1.9831149819170868	0.04735458748823978	0.23143603920808886	1.337456452642084
BRINP1	1320.650313185832	1.615108156142576	0.5595424624482185	2.8864800520694036	0.003895774419925287	0.056354986147934535	1.1967030507312586
KCNIP2	1172.3487961112392	1.6150333225624076	0.5486895640029767	2.943437288618899	0.003245895769928578	0.059458031263734244	0.9141249462877556
SHISA7	47.95805462140863	1.6121885137068923	0.9859637874288921	1.6351396818650032	0.10201976924128668	0.35753244644275645	1.251226136480551
TRPM2	195.09405023788648	1.6120378572174918	0.5375457815086736	2.9988847697644534	0.0027096976785409587	0.04492747223538957	1.1967030507312586
TPO	24.60358600139524	1.6117994136731846	0.7421756539048436	2.1717222940323473	0.02987661590197077	0.17841424069656997	1.337456452642084
ZBTB8B	242.3831134970645	1.6097717482684153	0.7482848396019232	2.151282056074784	0.03145394370474782	0.19427699850499616	1.1967030507312586
SYT16	46.05321429208109	1.609695896691016	0.6887973107856099	2.3369660007166293	0.019440952000844662	0.14925147480940845	1.1967030507312586
SLC6A1	1743.5243754927337	1.6088370406164791	0.509806071991582	3.1557824219932877	0.001600682166250888	0.03708776911196217	0.9523216555318321
ITGA10	760.1999797281334	1.6076877736045676	0.3628651955363788	4.430537272190355	9.39985979929972e-06	0.0009645883042856305	1.3374564526420842
MS4A8	10.617009241249121	1.6048235988684263	0.854604667715549	1.877854942166761	0.0604010117398701	0.88591894248251	0.10348712416875389
C1orf53	73.75631762109595	1.603519723977119	1.135574441171604	1.412078033671419	0.1579269858307598	0.4312061205793138	1.3374564526420842
TRANK1	209.97694823542125	1.602656664726805	0.3333147215713823	4.808238463549477	1.5226606794968545e-06	0.00029927889127197955	1.2622886772028648
SGIP1	366.60803709249603	1.6022703901588784	0.3914394045323692	4.093278222904057	4.2531686967816464e-05	0.002610875216326126	1.3691619107367063
PRL	320.29534086434046	1.6014716375913218	1.1785250344109586	1.3588779116531515	0.1741852792808741	0.4643215192776709	1.2618979981888065
DNASE2B	27.33148336803779	1.6003110123600255	0.39630535652366994	4.0380756555947395	5.389147383711874e-05	0.0032550585573651197	1.262288677202865
RIC3	1256.7784946795346	1.5996864672065496	0.6415578221148807	2.493440828035141	0.01265116689271608	0.13587121184337808	0.9141249462877556
KLRC4	10.328659755425713	1.599270814368928	0.8394450010578348	1.9051525857603433	0.056760239484187874	1.0	0.0347791433781679
SORBS2	293.4761956239106	1.5981947675303028	0.40124258756892806	3.9831135005223106	6.801825035470687e-05	0.003802180953425358	1.2618979981888065
PCDHA11	1064.4717561809641	1.5980702646878673	0.5959597964440931	2.6815068301973652	0.007329141825281226	0.08275390514065953	1.1967030507312586
LGI3	84.88108667724626	1.598055289535492	0.9652899021854916	1.6555184985540305	0.09781936721020773	0.3470138117208899	1.2618979981888068
TRPV1	557.8286146655618	1.597899324196147	0.3791532340435994	4.214389277798966	2.504549825740261e-05	0.0019166554592041191	1.3691619107367063
ITPR3	767.523870227105	1.597757092453533	0.9870701674837761	1.6186864369799672	0.1055147465612857	0.3501386508910048	1.3374564526420842
IL13RA2	12.981609581701445	1.5970424393143996	0.8629963772914129	1.8505783817156363	0.06423023216759069	1.0	0.0347791433781679
SMIM32	9.695709897824123	1.5956651987943309	0.9323948180022188	1.7113621482938506	0.08701428015239239	1.0	0.10348712416875389
TBC1D30	936.6010680764738	1.595208670818807	0.43943414838804495	3.6301427111899103	0.0002832645597518868	0.010482051882725876	1.1967030507312586
OR2L2	24.29945253445535	1.594314953709397	0.9127244027766395	1.7467649039066564	0.08067812675927948	0.3473037134132143	1.0364580231489744
DEPTOR	272.95781212392114	1.5934465128937771	0.5035645041480187	3.164334459176647	0.0015543805829302101	0.030140669061128424	1.262288677202865
ZNF648	49.29714136775726	1.592823440771969	0.8493618347995137	1.875317886337505	0.060749004127155636	0.27502327979683133	1.251226136480551
PLA2G5	122.2008570455457	1.5901692891841859	0.8852498103435383	1.7962944138526162	0.07244770582047848	0.2903179603816345	1.3374564526420842
DNM3	672.3664611753828	1.58859499506227	0.5889167753773019	2.6974864046698332	0.006986513750750469	0.07339988762079885	1.3691619107367063
MOK	675.9940721817339	1.5856065354073055	0.73406116038029	2.160046902067208	0.030769038888627743	0.1871142441744592	1.262288677202865
HCAR1	658.604388741846	1.584887338470721	0.9825162010757161	1.6130902846543331	0.10672489427449756	0.3521518333288771	1.3374564526420842
GALNT9	2194.7077758405935	1.5844159103627147	1.0634162001907852	1.4899301986169273	0.13624259024435184	0.4082476796059688	1.2839503281493023
FNDC9	14.180122046820088	1.5837820476723063	0.7150188469290253	2.2150214004492064	0.02675859566507109	0.5885072145051111	0.11706156497228612
GDPD1	952.4001973778146	1.5833100993680398	0.34132217161319156	4.638755495679752	3.505134295385295e-06	0.000589280641513445	1.1967030507312586
COL13A1	922.8318471028784	1.5824031559397578	1.0874499380896578	1.4551503480882926	0.14562764319890203	0.4271113622758474	1.262288677202865
HDC	4.247545102632117	1.5819612389275677	0.8658677914006268	1.8270240037091448	0.06769616039537912	1.0	0.0
TTC23L	185.90992633899396	1.5812257227369366	0.8070716750202376	1.9592135019449008	0.05008778855617775	0.24478913627983	1.2622886772028648
ID2	1182.6703824308415	1.5801032704801428	0.7040814676961217	2.244205170817119	0.02481920350163084	0.17463898681758794	1.1495773544057302
WDR81	1544.8124657140763	1.5785103998982786	0.43049233880963667	3.666756078082715	0.00024564691064886456	0.011109630365438215	0.9523216555318321
PKD2L1	3.666480447163259	1.5776537528445136	1.0423412954622442	1.5135673504568155	0.13013560717558761	1.0	0.0
SNAP25	6483.500226453327	1.576956325791497	0.3886137028450618	4.057902009750338	4.95155345640745e-05	0.002832373191717278	1.404596000613047
TNFSF4	23.435804412623074	1.5758585297750096	0.6006080027368823	2.6237721152466404	0.008696194788151375	0.09207860797809624	1.1967030507312586
TMEM132C	161.07650968503137	1.575683873301167	0.6084892665664204	2.589501507877742	0.009611500190060344	0.097826699548675	1.1967030507312586
PROS1	655.6046855291006	1.5753193145355946	0.47290470995064326	3.331155899673762	0.0008648615147992736	0.021373270730539712	1.1967030507312586
MID2	170.37218972175566	1.5745595166641497	0.5128460969436334	3.070237886274113	0.0021388833552368125	0.03592134670349569	1.3374564526420842
TMC2	7.1065439068397245	1.572425624897685	1.0332704116742302	1.521794882667597	0.12806048412269364	1.0	0.0
RHBDL2	88.96447013137933	1.571695002307769	1.098097902676856	1.4312885931904755	0.15234752174127653	0.4239503042450688	1.3374564526420842
SUFU	1348.3965429267625	1.5712835767911113	0.8056025128647438	1.9504452278873676	0.05112307562419846	0.25515967527807254	1.1967030507312586
BMP15	3.0409530197306394	1.5710011847095582	1.170157625297035	1.3425551829487694	0.17941605056077933	1.0	0.0
MSX2	19.15675999186429	1.5690042336734393	0.8512107601314479	1.8432617480436295	0.06529080323270511	0.8743259221013956	0.11546103974456735
NME5	585.2202477305686	1.5677841865061894	0.4616971976799105	3.3956978608155137	0.0006845387762706172	0.01738942474794762	1.3374564526420842
BMPR1B	256.0510661440246	1.5672839560169955	0.9065099590271408	1.7289208357942278	0.08382326442402775	0.30795066041212	1.3691619107367063
TGM3	96.44920317242523	1.5665114783283236	0.8929775969154842	1.7542561915767592	0.07938661868328997	0.3210531758021624	1.1967030507312586
PRICKLE2	1335.2010889712462	1.5663283912580164	0.752764888149463	2.0807670707231747	0.03745523159689455	0.24875290035238645	0.9141249462877556
URAD	4.022667630229908	1.5646680658849328	0.8103527351334663	1.9308481332234038	0.05350183590956252	1.0	0.0
NSG1	2422.061376176827	1.5645888557543468	0.842279589770726	1.8575647264351236	0.06323085154534933	0.2920957144876148	1.1495773544057302
PPT1	1759.4944602800463	1.5632904950614563	0.753249164170267	2.075396255877006	0.037949824918573	0.21694676259251283	1.1967030507312588
ZDHHC2	602.4629342797954	1.5627821473558845	0.6067576076258309	2.5756284350036616	0.010005810518114003	0.09714299942540987	1.262288677202865
HAP1	654.2657048451264	1.5626069701240417	1.0082457016712498	1.5498275544680158	0.12118291156792463	0.4000469056754884	1.1967030507312586
PPP1R3F	726.2937224624372	1.5622578239217337	0.3893622939665899	4.012350060932676	6.011726298898497e-05	0.0033696666698561453	1.3374564526420842
RSPH1	98.76910597443695	1.5616082873793768	0.7557418250470734	2.0663250803700164	0.03879779479091175	0.2030848459389967	1.3691619107367063
TMEM130	420.53171572866773	1.5614756772055058	0.7349718469024336	2.124538080997801	0.0336251752501676	0.19012021232214338	1.3374564526420842
TCAP	458.38549091000965	1.5606468672634266	0.5032740062208232	3.100988423746758	0.0019287583083526544	0.03493130891126104	1.262288677202865
FOXR1	1.105246523566777	1.5570558584837146	1.598633519009813	0.9739917498090173	0.330060635634116	1.0	0.0
TRIB1	1080.4294351855347	1.5568984781141921	0.6147007214732836	2.532774769456422	0.011316363962119807	0.123782740506978	0.9523216555318319
SMPX	12.183828406303157	1.5555042475006826	0.8027021323379473	1.9378349512665758	0.05264336212902827	0.8001063289349162	0.11546103974456735
SHC4	55.56537590026031	1.5545379835814699	0.34743053513134753	4.474385024890718	7.663154758409087e-06	0.0009273275953686723	1.1967030507312586
BHLHE41	160.5402884322986	1.5545237307399018	0.795974493958191	1.9529818386637325	0.050821747232763066	0.24057420888453054	1.3374564526420842
COL26A1	47.948894480524004	1.5535717539728668	0.7803145171643833	1.9909558515179937	0.046485741090768556	0.2630430114085629	1.0364580231489744
FGF20	17.714512572239112	1.553064063902847	0.8765269140192211	1.7718384216879737	0.07642138263788488	0.9234776199785655	0.11706156497228612
EZHIP	79.92247227871012	1.5526386434409918	0.7434670353315098	2.088375905931962	0.03676393915413777	0.19976002069240653	1.3374564526420842
MFAP5	17.471590748026795	1.5525785775581653	1.1542112097283304	1.345142521985729	0.17857921362578455	1.0	0.11491940731813316
KLHL3	553.6176644134688	1.5518251844336732	0.5342271991764052	2.904803774173338	0.0036748340821550485	0.05310062912630973	1.2618979981888068
TCHH	64.05367898527729	1.5494783542289623	0.7111032208334067	2.1789781129285104	0.029333294191764222	0.18157806775805846	1.262288677202865
VWA5A	191.56690448857833	1.5475091352906747	0.7121912596628031	2.1728841997069224	0.02978903395276454	0.1893844877035739	1.1967030507312586
CHRNE	277.9514804250025	1.5457585285978608	1.0711238797860225	1.4431183523857722	0.14898713431841393	0.4441717711441129	1.1967030507312586
RIT2	172.58386125815724	1.544424207201363	1.1740291372664147	1.3154905258973117	0.1883450993347816	0.4692901830937257	1.3374564526420842
GNAL	82.52005890414023	1.5439033518185135	0.5580003341605043	2.7668502280402256	0.005660075186414278	0.06816311630271717	1.2618979981888068
ATP4A	27.800130822469843	1.5435320404887438	0.8816253361569628	1.7507800390776616	0.07998380620774662	0.30448678152268044	1.337456452642084
APBA1	789.049735170725	1.542985149713824	0.5510816424815057	2.7999211564475344	0.005111508963282681	0.06094976171842657	1.3691619107367063
OCM	40.40556105507191	1.5419872536768695	0.5573144419322139	2.7668173254774926	0.0056606464381049985	0.0703327953247269	1.1967030507312586
STAC	77.78806601286388	1.5419066394386833	0.8355077691797298	1.8454725333702995	0.06496883040872017	0.27503243847481246	1.3374564526420842
DPP6	1098.2572369417237	1.5402829660639454	0.6032906357590921	2.553135876418635	0.010675783956341552	0.10638985801869112	1.1599336368234967
ZSWIM5	1132.6910648442292	1.540122548447535	0.7026979525542265	2.1917276731053024	0.028399176311224184	0.18859047225435727	1.1495773544057302
HBG2	69.81453224248403	1.5400049435985377	1.1589658718606066	1.3287750579973594	0.18392219333338328	0.47517336540244376	1.262288677202865
SLC24A5	16.0267405231331	1.5399821830194869	1.2181742324562654	1.2641723507107387	0.20616817255778913	1.0	0.11706156497228612
EFNB3	1201.5587697062417	1.5382518754837953	0.5168527515097596	2.9761897774375083	0.0029185419411572808	0.0477503514971282	1.1599336368234967
ZFHX2	2012.7682875442365	1.5365129653632013	0.2959785407434465	5.191298536386282	2.088324701379748e-07	6.925119328240177e-05	1.1495773544057302
NEU4	57.57284929097249	1.5364985519297296	0.787016078237097	1.9523089736253687	0.05090153270466653	0.24057420888453054	1.337456452642084
MNX1	11.236010487956051	1.5359222694187815	1.0738488530445565	1.4302965124599827	0.152631935339698	1.0	0.10348712416875389
CCN4	97.86744749946708	1.5348854110816104	0.7257332411443591	2.114944340514642	0.03443469144229107	0.19012021232214338	1.3691619107367063
IQCF1	58.34107588419376	1.5348519908536118	0.8080018074731049	1.8995650463377223	0.05749022290024459	0.2936819222270175	1.0364580231489744
OR2A7	38.94215748757947	1.5344131129499121	0.6022949455018048	2.5476108083083924	0.010846340079356045	0.10188854491766894	1.262288677202865
ATRNL1	2339.9268592717735	1.5319978826230867	1.1128230145067253	1.3766770300865556	0.16861212346610358	0.47368880983017536	1.1710712772693825
ITGA9	707.4310279658225	1.5296389207020418	0.660294159018124	2.316602229189272	0.020525409832757607	0.14925147480940845	1.262288677202865
TXNIP	4356.764817261734	1.529184885169802	0.6482511338235194	2.3589390058608197	0.018327267807929853	0.1459662079514764	1.1710712772693823
HTR2C	3.93247052487064	1.5282130959164562	1.025708157804705	1.4899102481423652	0.1362478365830474	1.0	0.0
ECHDC2	2307.7906046910884	1.5277600613098201	1.049852497278665	1.455214008891673	0.1456100238070921	0.44753243702286943	1.1495773544057302
VIPR1	169.38515686965792	1.5273947258013651	0.5374486110223283	2.841936316285148	0.004484044764835759	0.05737317725161179	1.3374564526420842
CPXM2	42.16247682604721	1.5263498626519	1.027612097157213	1.485336604030252	0.1374546800687654	0.4577112074670971	1.0364580231489744
REEP2	3697.534630701506	1.5255584417150791	0.5367648192546289	2.8421356746769	0.00448124165760326	0.06263983294239008	1.1495773544057304
SOX10	118.87312821059821	1.5245793965996015	2.0788500518440447	0.733376317953872	0.46332893912885725	0.7485643827432856	1.1967030507312586
ASTN1	702.4559445371644	1.522722455708369	0.42411374415088104	3.590363379420807	0.0003302172788718503	0.010617343543050614	1.3691619107367063
ANKRD30B	226.47632852022008	1.5224030420376486	1.8210673030047844	0.8359949352369702	0.40315775234697815	0.687255509892005	1.2622886772028648
COL9A1	625.5646633834449	1.5223783733441005	0.6815057651476684	2.2338451869357736	0.025493261176795238	0.17395507493391674	1.1967030507312586
SEPTIN12	77.6441530220254	1.521802666393334	0.8066367954212893	1.8866020928273284	0.05921386507619135	0.26128138136778256	1.3374564526420842
LCN6	29.30805450447441	1.521730100771983	0.49065518827119237	3.101424660633366	0.0019259187369655855	0.03939987331171975	1.0364580231489744
ADIRF	229.65617299345865	1.5217193093173584	0.7717451227276299	1.9717899919328874	0.048633585307815155	0.23571319354435602	1.3374564526420842
BLID	353.7975550098612	1.5193694655727525	0.8226779142120734	1.8468582167152758	0.06476769180707424	0.2902105421154809	1.1967030507312586
ICA1L	2942.688208745142	1.5191321689771604	0.3148620281587771	4.824755077201941	1.4017541570702873e-06	0.00029927889127197955	1.1495773544057302
PDGFRA	1720.275481725397	1.5190190936543029	0.7326123031973006	2.0734283153926425	0.03813243603601762	0.24652474278274145	0.9523216555318321
MBIP	652.1309023239363	1.518829419431539	0.8894956946284688	1.7075174490484015	0.08772591738572688	0.3191756692298949	1.3374564526420842
PPFIA2	906.087822718343	1.5119647832737464	0.646601889414597	2.338324103325167	0.01937044156960765	0.13761329067678107	1.3691619107367063
NFATC2	137.5430504351922	1.511555281581495	0.5042641288644208	2.997546712246708	0.0027216214577146856	0.043516684241243934	1.2618979981888068
PNLIP	7.023588795029226	1.510448105726848	0.7558897900388378	1.9982385337540287	0.04569080576411129	1.0	0.0
WNT2B	95.57542426244991	1.5083678084776035	0.4420118715256364	3.4125051964585507	0.0006436869971930012	0.016581411940330283	1.3691619107367063
TUNAR	59.46433515086584	1.5080434247170609	0.5556353900085129	2.714088144554572	0.006645848054748954	0.08548003965005084	1.0364580231489744
NKAIN2	146.2594024032242	1.506586905076132	0.969410269103988	1.5541272390983114	0.12015406895817551	0.3991441973585597	1.1967030507312586
LGR6	82.8849551764563	1.504982114856524	0.8648007344328892	1.7402646123369065	0.08181256480625336	0.3044094458243916	1.3691619107367063
ANXA2R	34.17605213491808	1.5030429136582732	0.6957172324334492	2.1604221421984846	0.030740004868663226	0.20912831721764363	1.0364580231489744
DOC2A	409.0136672068451	1.5026625810920249	0.5174197323542031	2.9041462610153554	0.0036825608140670252	0.05313685806542595	1.2618979981888065
HDAC9	1323.1324973115265	1.4998748413641863	0.6018073816086137	2.4922838888334407	0.012692454432186341	0.11739816069032484	1.1599336368234967
LINGO3	13.207396744322063	1.4998526273876576	0.8075749676732381	1.8572302107245722	0.0632784085850477	0.9004898638184304	0.10348712416875389
GRIP1	535.7579707660949	1.4994463672490947	0.5221838960855686	2.871491017799188	0.004085403923041809	0.05793710136641207	1.1967030507312586
SAMD15	239.97236116194344	1.4984040642550673	0.8647699728286884	1.7327198114358007	0.08314548148176763	0.329651344659843	1.1967030507312586
FBXL13	366.61080482562267	1.498314105707686	0.7149239510307978	2.0957671141767933	0.036102854943932935	0.2043986702260669	1.2618979981888065
MS4A14	21.57637995197891	1.4972685345250891	0.5391616802947925	2.777030692734768	0.005485799841818352	0.06890370863237696	1.1967030507312586
CYP2C18	6.650350535193008	1.4972616507030145	0.7525679098802728	1.989536932210166	0.046641969540223586	1.0	0.0
RYR1	72.46965283787245	1.4968593917969197	0.7994462903751086	1.8723701764812462	0.0611554080941213	0.3033849742517469	1.0364580231489744
BICDL1	255.27595489761597	1.4964116883466616	0.5277224264928643	2.8356037439824355	0.004573915701049884	0.059924671825820904	1.2618979981888065
PLPPR5	21.53568622640418	1.494714969955186	0.6356674126314142	2.3514104077911613	0.018702392903936643	0.15908363415034574	1.0364580231489744
C6orf132	10.986708951293338	1.4943387407172775	0.7866250669996137	1.8996836020202892	0.05747465353670484	1.0	0.0347791433781679
NEGR1	1573.8959836778158	1.4909594452914379	0.7068048267121134	2.1094358568928055	0.03490697717887749	0.21119983679995946	1.1599336368234967
PIH1D3	5.372906484640444	1.4880348888310568	1.0263876836930221	1.4497785899739097	0.1471202717816321	1.0	0.0
HNMT	287.7574038502227	1.4874204771584438	0.5505199576778534	2.701846602314887	0.0068955567677764906	0.07676544299786564	1.262288677202865
XK	21.51219862297085	1.4854970874463405	0.7238662046059078	2.0521707989601268	0.0401530663006333	0.24210546841076358	1.0364580231489744
ALKAL2	30.869797165611367	1.483886599311802	0.6854174015373309	2.1649386140234768	0.03039238659528966	0.17999392507553444	1.337456452642084
RHOV	35.937995201323794	1.4831000108760983	0.5943040034965719	2.4955241797974077	0.012577118309290211	0.12558103722333253	1.0364580231489744
ALDH1A2	121.09862859519771	1.481062161556543	0.7811998706345873	1.8958812171249346	0.057975753160122524	0.2660192892106457	1.2618979981888068
SYT5	279.590929489843	1.4803951861702977	0.5570252270527954	2.6576806835177402	0.007868040195658628	0.08371771139846684	1.262288677202865
TSHZ1	2362.765095369556	1.4803090654765836	0.5707805986018127	2.5934817495597375	0.009500958160125023	0.09303998084216714	1.2839503281493023
GCKR	12.979342408264811	1.4790420376223077	0.7714527683853365	1.917216579205448	0.05521042265862943	0.8536101765302393	0.10348712416875389
CYB5D2	1112.6077762732716	1.4782084372400723	0.4626652194273414	3.194985002481293	0.0013983810706818603	0.03399117749236599	0.9523216555318319
SHROOM2	17728.600473580584	1.4775682213466228	0.7255248588068457	2.036550785835984	0.04169507887326886	0.2267401169089042	1.2175699889115728
CACNG7	1112.2869483893187	1.4775557216898545	0.9254481446099457	1.5965840228818102	0.1103584626822806	0.4275834805462727	0.9523216555318319
CALN1	1078.6291069481613	1.4771077702827877	0.8086854396222058	1.826554180291473	0.06776682793878064	0.3407493652116217	0.9141249462877556
PTPRJ	385.1056751103431	1.4755377430576684	0.4317975862121452	3.4171977569432874	0.0006326930289251786	0.01658591844572527	1.3374564526420842
SYT12	35.30197853324954	1.4753203086783806	0.576771916688489	2.5578920644210075	0.010530877294990557	0.11258177937510987	1.0364580231489744
FAT3	364.4699078758585	1.4731659810646223	0.7706346559303243	1.9116269554295988	0.055924059370508164	0.26128138136778256	1.2618979981888065
SH3D19	935.2852170671171	1.4718982944629215	0.4638897102854853	3.172948788963418	0.001508991388066314	0.030571814682665822	1.1967030507312586
STX3	1293.5670935896742	1.4701106819829302	1.0555681627501305	1.3927198013937525	0.16370453832588372	0.514524003702168	0.9523216555318319
SMCP	11.598843589512782	1.4697651787006656	1.0169370885722333	1.4452862376808355	0.14837750190263319	1.0	0.10348712416875389
DPH1	1153.7802307989589	1.469628614886701	0.1961898644873564	7.490848819977713	6.842960282409618e-14	1.057002879196524e-09	1.1599336368234967
DYNLRB2	55.571526339778735	1.469536994425352	0.9897615485933683	1.4847384165548076	0.13761313095364894	0.41471102003681454	1.262288677202865
AGAP2	3844.201953842071	1.4692691771629949	0.518655195076195	2.832843845220034	0.0046135917576807335	0.06391661012965924	1.1495773544057304
SCN4B	288.243383016389	1.4686225082588646	0.6357870702900125	2.3099282399513985	0.020892127314406903	0.15098986171622483	1.262288677202865
ZFP92	46.90468381097571	1.4685956356591938	0.4655948350537074	3.154235238648616	0.0016091931755795163	0.03201731894881116	1.1967030507312586
EDN3	208.91755095985894	1.4677739106843974	0.8607351341020985	1.705256184546887	0.0881466554732277	0.3304620996304087	1.2622886772028648
FIBIN	202.53171362397669	1.4670025279132115	0.5507090237887043	2.6638432721161838	0.007725354637989711	0.08576341136411655	1.1967030507312586
NUPR2	2.7769448541638977	1.4655440225313567	1.046350702096417	1.4006241115861677	0.16132650681333838	1.0	0.0
PIGZ	192.19396206658527	1.464442609075653	0.92434193296176	1.5843083136814013	0.11312357482421463	0.36445270086202197	1.3374564526420842
PCDHAC1	265.6608844347712	1.464250138363098	0.4739441346991968	3.0894994391953587	0.002004940850511887	0.037059148916767225	1.1967030507312586
C10orf62	22.308438430032027	1.4616699518241694	0.8341440896470254	1.7522991171018025	0.07972238778756582	0.3041831211384821	1.337456452642084
C17orf107	53.752278562601276	1.461161830793525	0.5639581074091432	2.590904912257027	0.009572393676339322	0.10662091622665933	1.0364580231489744
PIFO	125.08239966108113	1.4597044848664469	0.7513293055787141	1.9428291616312028	0.05203680321004336	0.24057420888453054	1.3691619107367063
MPP2	650.5667941041465	1.4584378337205197	0.3599291202140236	4.052013998904265	5.0778626015253064e-05	0.003103606689674303	1.262288677202865
SLC22A7	35.45036362700915	1.4579939494873713	0.6232162054015296	2.33946732586648	0.019311260681539703	0.14462794802588425	1.251226136480551
KLRG1	359.54196674012064	1.4575684189180993	0.4796772682146654	3.0386439289547647	0.002376455553018737	0.039696463025910636	1.2618979981888065
CDKL2	101.15590476793531	1.4563435084117524	0.810006552873122	1.7979404033782818	0.07218645252261895	0.2859944536644707	1.3691619107367063
ICA1	448.7949054065944	1.45597159189763	0.6339980267384179	2.2964923083244093	0.021647748448485174	0.14700818066386187	1.3691619107367063
PENK	27.35389865642353	1.4558512207187388	1.0971454233410263	1.3269446235170739	0.18452700161270802	0.487967352363826	1.1967030507312586
PNMA8B	78.26526006593953	1.455817066919205	0.39675716161344804	3.6692899530760736	0.0002432250875923845	0.009409711299046325	1.1967030507312586
ZIC2	3389.2111357685694	1.4553558091972945	0.9376953601346736	1.552056105927914	0.12064879946809842	0.4067019430479558	1.1495773544057304
INA	6834.185958691499	1.454503228962156	0.5869780761582919	2.477951542043482	0.013213909020407852	0.10777261724666086	1.404596000613047
ITPR1	491.6543243257161	1.4544052902110074	0.5271449642083897	2.7590233976626877	0.0057974383937376035	0.06608528071589587	1.3691619107367063
OLFM2	1519.5390072356251	1.4539621607802222	0.7731694969019248	1.8805218863473279	0.060036986413304516	0.3127179254537625	0.9523216555318321
ASCL1	23.786187979300074	1.453386347924674	1.044468203726447	1.3915084659727233	0.16407129422724487	0.4402384124666131	1.337456452642084
EPHB2	3814.2800752187936	1.4512528337802468	0.6420045416427643	2.260502441410732	0.023790085080787057	0.17099365730170235	1.1495773544057304
WNT9B	7.475227813693838	1.4507921680909504	1.0199055941051338	1.4224769198995098	0.15488784706068828	1.0	0.0
TRNP1	248.5039346368192	1.4501798423212977	0.7518147647334993	1.9289057761925605	0.053742560625816276	0.2546933397625483	1.2618979981888065
ALDH5A1	671.8791053913002	1.4492829932386508	0.4794848625765405	3.022583414731473	0.002506269987121873	0.04094716950268824	1.262288677202865
KCNC1	176.9919386237578	1.4478819005473167	0.6291636220195446	2.3012803821997503	0.0213757878976655	0.14569055162776434	1.3691619107367063
OR4D5	6.407555977842161	1.4473858433935722	1.0001693924598796	1.4471407086691388	0.14785751852153864	1.0	0.0
C17orf97	369.55738053204846	1.4452674129332401	0.9380134712354327	1.5407746874143682	0.12337163205087909	0.3942242747049271	1.262288677202865
ATP1A2	5222.331411379393	1.4423458297893654	0.7397971918276799	1.9496503173065969	0.05121781173020445	0.2359456255205057	1.404596000613047
FAM181B	153.77746592849508	1.4423327591795296	0.891616900057006	1.6176597360226272	0.10573594774838145	0.36315600708171375	1.2618979981888068
SCGB1D2	183.58420804432637	1.4409665853167704	0.9747073490269775	1.4783581828486736	0.1393119319734761	0.4007586113533919	1.3691619107367063
WBP2NL	35.28036285482276	1.4404902446530203	0.9345886173425967	1.541309425262316	0.12324149606135001	0.3812384013952441	1.337456452642084
BMP5	2460.6311739193347	1.4383975587668432	1.7327358857009085	0.8301308760538525	0.40646479179866785	0.6845000446541493	1.2839503281493023
TRIM7	55.31831313984628	1.4376131417229923	0.8172218625328794	1.7591466988747533	0.0785525947813716	0.31185756893110333	1.251226136480551
OR51Q1	4.1020953321322855	1.4369822051801466	1.2843551782760878	1.118835528898572	0.2632103114326712	1.0	0.0
EFCC1	154.91300397960828	1.4368397101370296	0.521953604810266	2.75281116347368	0.00590859667095211	0.06979445495275327	1.2618979981888068
CFAP54	30.41724595058198	1.4362799053786255	0.7322619262746005	1.961429174237875	0.04982897951182743	0.24439373763279312	1.262288677202865
MYOZ3	390.5075339671056	1.435748970708739	0.7342797857351421	1.9553159416901338	0.050545790717986615	0.24024752565799948	1.3374564526420842
IGF2BP1	24.555026640563796	1.435443734254578	1.0345438360026358	1.3875136889326756	0.16528517990335334	0.45494251232454197	1.262288677202865
DLX3	31.133588818186904	1.4347404215864903	0.8153818898906563	1.7595931910860698	0.07847680683058493	0.3191756692298949	1.1967030507312586
FAM81B	41.530858742472134	1.434523283651208	0.7071961643005541	2.028465871375321	0.04251272310224944	0.24875290035238645	1.0364580231489744
TSKS	10.279375189542092	1.4341909220151403	0.7122946360413972	2.0134798852139437	0.04406416899402881	0.778390157290534	0.10348712416875389
EGR4	12.895900113089134	1.4335022751737512	0.8774603750643486	1.633694598537997	0.10232299310696158	1.0	0.11546103974456735
FBXO39	14.151146249477923	1.4334863954750596	1.1104492872201088	1.2909066735173829	0.19673604104806822	1.0	0.10348712416875389
ARID3A	191.3821415198317	1.4330140358711692	0.5541823280548409	2.5858169113782363	0.009714851925450777	0.09069431474892677	1.3691619107367063
CNTN6	103.46555058049516	1.4325076917802817	0.9355360619515724	1.5312158986068405	0.12571604276905263	0.4067019430479558	1.1967030507312586
OTOS	13.704363106108401	1.4316547876478973	0.9190771678114203	1.5577090126796074	0.11930224305229112	1.0	0.10348712416875389
PTH2	10.089049707462976	1.4305979977308807	0.6880869724358726	2.0790947293573527	0.037608644453965646	0.7278430873799164	0.10348712416875389
RAB25	48.15695852503206	1.428832171937983	0.6735014094493719	2.1214984139471063	0.03387988127176328	0.1907773813779299	1.337456452642084
SGCZ	24.63129628572523	1.4280928275835822	1.0187519999263155	1.4018061586007915	0.16097313890455575	0.46002762244517403	1.1967030507312586
AQP6	176.5267775413783	1.4275437453490447	0.9520814558413251	1.4993924486088936	0.13377185145170428	0.4082083212844967	1.2618979981888068
HS6ST2	74.99330403714322	1.427365264121141	0.9306151904716363	1.5337867667921383	0.1250821195842332	0.3965585593336619	1.2622886772028648
SLC12A5	1046.3307884746275	1.4267372890964236	0.5337131161680229	2.6732288300129765	0.00751249857457467	0.08589047419492442	1.1599336368234967
KCNS2	41.0910739203307	1.4264417923883077	0.8050395392500869	1.7718903517671587	0.07641276030979871	0.3075822918135617	1.251226136480551
ARFGEF3	537.1140183046024	1.424175192788582	0.8681764328770512	1.6404213923073283	0.1009175804074215	0.3525547855520837	1.262288677202865
PCDHB4	893.8279887318575	1.4238611169705386	0.57931522060935	2.4578348130968437	0.013977745049608638	0.12245840299355952	1.1967030507312586
SORBS1	1667.2986668631613	1.423340002522049	0.311188056918391	4.573890195584593	4.787508105981717e-06	0.0007110634145496555	1.1599336368234967
RXRG	58.0281047736594	1.422779984727624	0.934764147962538	1.5220737635571404	0.12799059909842847	0.41014532259633507	1.1967030507312586
THBS4	532.2455953492787	1.4225130695849089	1.030392119682945	1.3805550745308695	0.1674158047330516	0.46779530261437385	1.1967030507312586
SOX1	211.44638203020435	1.4197261882237584	1.3930815723205068	1.0191263860154784	0.308142968925523	0.5903857256193503	1.3374564526420842
P2RX5	12.820856816580337	1.4196218357885924	0.7265198100498096	1.9540029275888076	0.05070087096587938	0.7835444149629108	0.11706156497228612
CAMK2A	37.79029916440405	1.4173375910567283	0.9863425540411996	1.4369628332972908	0.15072855450608766	0.4465221252669739	1.1967030507312586
TBC1D12	844.7103457505598	1.4172942570199512	0.40924446687491134	3.463197115022102	0.0005337971927819125	0.01544362475259763	1.2618979981888068
NLGN3	316.2937535293464	1.4166055914202031	0.4825304397471913	2.9357849261538718	0.0033270490942586472	0.047615083668313095	1.3374564526420842
RLN1	47.73879205310315	1.4165258912524283	0.7247721786568255	1.9544429725180488	0.0506488528607029	0.2536239938310398	1.1967030507312586
WNT7A	15.041051488988908	1.4160698290795226	1.218919147500275	1.16174221397995	0.24534019290770423	1.0	0.10348712416875389
TCEAL2	1441.841248276973	1.4159561460686305	0.942809630254297	1.5018473513966073	0.1331365361833164	0.5101341686231682	0.7868258185877162
IL17RB	744.5507525371905	1.4150166962761188	0.775894589280962	1.8237228559454768	0.06819398166747112	0.2812869214554619	1.3374564526420842
KCTD8	111.48450190505957	1.41439429216796	0.7669939250560688	1.8440749606518265	0.06517221647809769	0.2909281090326511	1.1967030507312586
COX6B2	32.85687682228755	1.4135812487010215	0.5306207024651527	2.6640145062825837	0.007721423291028677	0.09322450327075622	1.0364580231489744
SYN3	260.8030539775875	1.410409576627182	0.632023140374318	2.2315790143251113	0.025642799910974422	0.16446876345027112	1.3374564526420842
KCNC3	445.39673571234886	1.40997291492038	0.7241247906708189	1.9471407871759245	0.05151785826624937	0.24875200186648988	1.262288677202865
SEMA3E	40.994153170382326	1.4097770890282626	0.925996577612338	1.522443087925165	0.12789809540233246	0.410048672948687	1.1967030507312586
C19orf33	22.505389480240986	1.4095624438453545	0.7414938283042959	1.9009766366752483	0.057305072869146455	0.2932560630137574	1.0364580231489744
AC104389.5	21.579873185241173	1.4093362770253137	0.676002227738312	2.084810107417107	0.037086540885167434	0.2078983354385094	1.262288677202865
C7orf61	281.3735427817688	1.4086790044838795	0.8087773866345359	1.7417388613517486	0.08155414916426748	0.326390303789312	1.1967030507312586
ARHGAP26	378.0913231207507	1.407933335593138	0.4766378456036782	2.9538849014600217	0.0031380101802809487	0.045244132858581546	1.3691619107367063
ITGA3	292.62836348040094	1.407200027327945	0.550214163932159	2.5575496226255847	0.01054125170731024	0.1002960863928388	1.2618979981888065
ELAVL4	6430.407137787709	1.407103848065521	0.3903985730495297	3.6042750798861203	0.0003130253909657088	0.01151760173961206	1.1495773544057304
PRSS51	17.672411350003255	1.4068981788563795	0.9443231054923243	1.4898483058114849	0.13626412643480987	1.0	0.10348712416875389
MST1R	112.69186586948486	1.4061075473212803	0.5107493618991608	2.7530284954108146	0.005904675655298133	0.06743473853497069	1.3374564526420842
CFAP52	15.842332330818943	1.4057528052526784	0.8639770715098901	1.6270718883731239	0.10372183069013297	1.0	0.11706156497228612
TUSC3	2818.2390048688635	1.405415873361213	0.583662393028179	2.4079260376355274	0.01604343091522693	0.12889280897790684	1.2656917511127663
ADGRL1	1497.38895047334	1.4048791925136594	0.43170445617163716	3.254261503279705	0.0011368757528383354	0.026765915849504968	1.1495773544057302
ASB9	40.16030021858067	1.4045987103805824	0.6712786357173127	2.092422781904359	0.0364007126071779	0.20543692388208923	1.262288677202865
SLC7A8	186.2941572777079	1.4044307806825416	0.5081982435852	2.763549064582879	0.0057176495488157975	0.06647334399925882	1.3374564526420842
PRRT4	55.612901950901204	1.4039962806438502	0.7344199075912252	1.911707820187941	0.055913680722117345	0.25186206590818855	1.337456452642084
HCAR2	195.4368742016542	1.4034096789825894	1.015098496316068	1.3825354722480192	0.16680734660677315	0.46696898618628563	1.1967030507312586
CTC1	1367.3531267522533	1.403208446503406	0.2332777204751287	6.0151841489423825	1.7968232281709613e-09	2.000342725695636e-06	1.1495773544057302
HORMAD1	41.5112913813401	1.4016628009928438	0.5997846695668082	2.3369433600315066	0.019442129365470514	0.14925147480940845	1.1967030507312586
TMEM232	116.15608507041557	1.4002805941771916	0.6283803262999678	2.2283966183701693	0.025854078402935996	0.1703143672419204	1.2618979981888068
GDPD5	542.2974434028959	1.3992974252316017	0.7422969039344839	1.8850912859999016	0.059417514322344205	0.25773594004255646	1.3691619107367063
CYP4X1	39.05454338264811	1.3983324880081667	0.6504344579842789	2.1498438018515382	0.03156757214351206	0.18283157151167545	1.337456452642084
SFXN3	818.0554426670135	1.3978752193877348	0.751467861801096	1.8601929509498234	0.06285823200749768	0.26988587881071985	1.3374564526420842
AQP1	684.9585962880958	1.3975794515012978	1.0288302745327882	1.3584159468246264	0.1743317369846233	0.45400552786243203	1.3374564526420842
LIPJ	36.739174548617626	1.3973654379837932	1.119483586158391	1.2482232479879218	0.21194931252964788	0.5226978032604529	1.1967030507312586
ITPKA	40.55680928810654	1.395572593118928	0.7986951227371903	1.7473157821925744	0.08058257695892652	0.30549651680963175	1.337456452642084
LUZP4	2.796980181197075	1.3954473501588598	1.1975348998319608	1.1652665407535683	0.24391111839023824	1.0	0.0
PLAG1	29.22319908546579	1.3942444479046083	0.7842251593498185	1.7778624305557114	0.075426451902215	0.30549651680963175	1.251226136480551
DCN	17850.92424559683	1.3918312123839114	0.9776688913112395	1.4236222761646857	0.1545558438497492	0.41672192326685936	1.404596000613047
MXRA8	2234.411611091999	1.390629874237015	0.5063741985025462	2.7462494699560063	0.006028090644707955	0.0747431832567214	1.1495773544057302
MYLK2	841.9385170687016	1.3906191967157198	0.8584867264958378	1.6198493858978282	0.10526463459491762	0.3719971240237613	1.1967030507312586
LYVE1	422.0020566422078	1.3903760980686042	0.6398697586778785	2.1729048438567378	0.02978747983920738	0.18283157151167545	1.262288677202865
SHANK1	938.8748580538812	1.387799880937584	0.735883708001389	1.8858956460753231	0.059309018362598116	0.27757822315955943	1.1967030507312586
DLG4	2898.705774145821	1.3842627281578255	0.3161494838790946	4.378506999831797	1.1949510384042855e-05	0.0012522159165526436	1.1710712772693825
UNC13C	442.51387791760305	1.3839397819835164	0.7596985151759457	1.8216960469680488	0.06850111810647559	0.2792563856613232	1.3691619107367063
PEX5L	46.17734203195895	1.3831606892609045	1.1272354017510213	1.2270380145197133	0.21980830336159674	0.5033614648105509	1.337456452642084
FAM43B	82.94692286298002	1.3830263611529026	0.5505096450127703	2.512265450173575	0.011995881774949325	0.10327592033737715	1.3691619107367063
CFH	1270.582867635009	1.3827474860778082	0.7155708547773869	1.9323697672230922	0.05331388282550865	0.29478831759114915	0.9523216555318319
LRRC34	192.18299055067567	1.3816777342830866	0.5499586089503461	2.5123304041374386	0.011993673819433021	0.10836340815212	1.2622886772028648
CXCL2	65.38830961158479	1.3813589766743786	0.7852403922332877	1.7591542543369185	0.0785513118158462	0.3437715422690633	1.0364580231489744
CACNA1G	20.16861577317561	1.3808057656982808	0.7675634964919089	1.7989466304861415	0.07202712335826451	0.2894117224401796	1.337456452642084
SFMBT2	472.3527579341885	1.3793591273165258	0.365495033842975	3.7739476589143752	0.00016068448715768035	0.007124595420305037	1.2618979981888065
SSTR4	36.97545864998461	1.3788999408503397	1.1836274354257383	1.1649780155310137	0.24402789189428475	0.5446998432255188	1.262288677202865
ARHGAP6	185.54905940645605	1.377838588375391	0.5978322110735915	2.304724574644545	0.021182003670483313	0.1525411519639154	1.2622886772028648
POU2AF1	31.139602258948702	1.3748321947308437	0.5111205085075923	2.689839620689808	0.0071486365583408856	0.07853041518361169	1.262288677202865
RNF43	470.63122487597997	1.3746499706075237	1.3129129087951044	1.0470229680878658	0.295088985143576	0.593441552125875	1.262288677202865
TSPOAP1	1539.7967193350098	1.3744282088460964	0.556197575055651	2.4711150686131207	0.013469247077718398	0.1540873243845597	0.7868258185877162
TRAJ39	85.27601670741018	1.373467278074062	0.7315686815947394	1.877427660079781	0.06045950342789409	0.28029415893416204	1.1967030507312586
TRGJP2	26.511839690141898	1.371691056101728	0.9537173587594804	1.4382574077144978	0.15036103199284012	0.4746921486172147	1.0364580231489744
BAALC	934.2473787322407	1.3716463830348053	0.6278620191624473	2.1846302868654934	0.028915965397261347	0.18049629619637803	1.2618979981888068
CCDC96	103.25266204827186	1.3707111805429661	0.42834316718012694	3.200030455876408	0.001374130663916704	0.028976676872381816	1.1967030507312586
ABI3BP	75.90756801550081	1.369449245638264	0.6122949599514538	2.2365842203679773	0.02531352719370988	0.16844899170315117	1.2622886772028648
DPYSL3	15680.955529663792	1.3686612474946767	0.4592393057502389	2.980278975160359	0.0028798597930473173	0.04753063044778444	1.1710712772693823
OR2AG2	7.970229166761022	1.3672980973362991	1.0036008797510465	1.36239228653872	0.1730741167231686	1.0	0.0
KCTD16	110.65938269246638	1.3670061856324869	0.7244607586887623	1.8869292356244385	0.05916984423932762	0.2695315346803633	1.2622886772028648
PATE2	24.451337118255385	1.3669099150106303	0.43837285476224336	3.1181445204949787	0.0018199353826818061	0.0335048900865451	1.262288677202865
SV2B	2003.8534739201136	1.3667766750815564	0.9848474860523186	1.3878054160042281	0.1651963051766926	0.47323770783136787	1.1495773544057302
SCGB1D4	15.556614792002746	1.3657703968201373	0.9431772943713232	1.4480526672670746	0.14760232167569323	1.0	0.11491940731813316
GLIPR1L2	57.691717400321394	1.3653624629616217	0.43021735396395805	3.173657339438721	0.0015053128920863965	0.02863563141246723	1.337456452642084
CLEC4E	26.473070061205846	1.3653103891743654	0.8116565973531573	1.6821281236753252	0.09254399793561502	0.34048960530230754	1.251226136480551
EBI3	87.04075174473245	1.365228901531328	0.5462288362124028	2.499371712042779	0.012441373597438783	0.11427720837618192	1.1967030507312586
ABLIM1	3596.203226512282	1.3643401672114084	0.5244589870155811	2.6014239454168706	0.009283764765490305	0.09829771247831134	1.1495773544057304
GRIA4	7738.940659364962	1.364314083509867	0.6426696587009274	2.1228854747361954	0.033763449919191946	0.20300284792143458	1.1929006562986058
KLHL32	117.2951288710315	1.3639875878131513	0.5768008343309721	2.3647462115675206	0.018042430087802135	0.14250727018183879	1.1967030507312586
NDRG4	3014.1187145470362	1.3638542714555146	0.5314262866689796	2.566403479971337	0.010275921956125103	0.10061507422478631	1.217569988911573
CCDC8	766.4628202385298	1.3638528308456135	0.8404174082015955	1.622827915671231	0.1046261964263007	0.3486583154557702	1.3374564526420842
CA12	57.75707943106244	1.363826931028436	0.7603175476963632	1.7937596405088991	0.07285154136592191	0.3316742254855028	1.0364580231489744
OGN	2227.1370391592473	1.3630333453146444	1.158660495856864	1.1763871731094453	0.2394401950662425	0.5355673815543506	1.2839503281493023
CBFA2T3	5392.057096665609	1.3629202980316624	0.589125109346747	2.3134649608517623	0.020697089082052342	0.15374328352579777	1.2175699889115728
OOSP1	0.47862850508848503	1.362221482507897	3.9493642255431136	0.34492171517064	0.7301532249484053	1.0	0.0
VILL	757.1809000144565	1.3618946556956457	0.6746335245156458	2.018717727781791	0.043516566350606876	0.22784091171625892	1.262288677202865
SELPLG	147.4879868634884	1.3607600249517364	0.5337280242835618	2.5495382723781894	0.010786567090437578	0.09681356440654783	1.3691619107367063
KCNK18	3.1257408201682986	1.3601137270400423	1.0717574160848726	1.2690499796199541	0.20442323888150937	1.0	0.0
OSBPL3	820.0506184070871	1.359832395792865	0.9227109965565259	1.4737359811117856	0.1405526910620582	0.4196387956549727	1.2618979981888068
SYT2	186.6889491987041	1.3576244495667076	1.1025988779410618	1.231294967487966	0.2182125634222699	0.5161885689749546	1.2622886772028648
CRISP2	13.924196507145384	1.3572069955343546	0.6491776150825568	2.090655875991283	0.036558923028616755	0.6845000446541493	0.11546103974456735
RHCG	108.70959170029333	1.3558983453214766	1.1832730678531178	1.1458879460356206	0.25184151940443644	0.5380782448501513	1.3374564526420842
P2RY13	124.52371481134645	1.3553211566159695	0.4741428634018378	2.8584657942374845	0.004256950016604059	0.05762334838562659	1.2622886772028648
ASPHD2	444.8213153564954	1.3537446450092503	0.5576246355406715	2.427698775712559	0.015194957655682954	0.12895125979566463	1.1967030507312586
ADAMTSL3	105.44632515876356	1.3536200588409995	0.5139593961905954	2.6337101118762822	0.008445756188126891	0.0904623115796145	1.1967030507312586
NFYC	3559.870791865445	1.3524356905155117	0.621515732049344	2.176028088711579	0.029553160305123675	0.18880448932573857	1.1929006562986058
ERN2	1.6634951574212467	1.3512096964796239	1.930095056109678	0.7000741710634386	0.4838809852360383	1.0	0.0
NR1D1	337.03465171406276	1.3503883123431153	0.48924958335476687	2.7601215377303974	0.005777986157100159	0.06597848883190932	1.3691619107367063
PDK4	278.7217045198532	1.3502745240990444	0.38758394433960003	3.4838247141526	0.0004943031044866242	0.01522775792821454	1.1967030507312586
ERC1	3277.300635601231	1.3497466556164754	0.3818706784259645	3.534564793453129	0.0004084472815169743	0.013673306917463102	1.1436203854736575
CACNB4	585.8036415070231	1.3494199780765552	0.4722647298348995	2.8573380412047777	0.004272105915268711	0.0576443764629916	1.2618979981888068
ABCG1	544.7272787448601	1.348011216894933	0.5817983335326989	2.316973320823667	0.02050518512728507	0.1541179615017189	1.1967030507312586
CYP4F11	11.513292031777132	1.3469880263651393	0.8909481301411011	1.5118590867369734	0.13056971412384044	1.0	0.10348712416875389
OR56A1	6.096878788358715	1.3468527569184487	0.8616155643112055	1.5631713407999455	0.1180122991210506	1.0	0.0
XPNPEP2	15.32723186514608	1.3456930830812903	0.754576438127919	1.7833754343296402	0.07452520936505636	0.9198746740663466	0.11546103974456735
CX3CR1	70.95294282383578	1.3449741092801373	0.7149530342759247	1.8812062398508067	0.059943869253138764	0.3000970801761912	1.0364580231489744
ECM2	342.13988580773633	1.3442379717964241	0.5631000721384504	2.38720973110782	0.016976803159630897	0.13379774915449807	1.262288677202865
PANK1	638.1259914000415	1.3436965303703508	0.4027991985274278	3.3358967328701237	0.0008502474055967347	0.021320897108425323	1.1967030507312586
GABRA3	37.674583582931774	1.3432154481126326	0.7909784394621313	1.6981694836410772	0.08947577836568135	0.3329901625804822	1.262288677202865
RAB15	722.3473834924823	1.3417297683157359	0.48012517898028495	2.7945415634426256	0.0051973359284679796	0.06690829592190828	1.1967030507312586
C9orf129	16.691562965368714	1.3417155243461274	0.8299555326285082	1.6166113383169471	0.10596220289540144	1.0	0.11546103974456735
KANK4	39.830964602670186	1.341315627058474	0.7785368636048662	1.7228672009797563	0.08491254284158356	0.31337027604391376	1.337456452642084
ARRDC2	417.49136112049285	1.3409321106968144	0.348500403507946	3.8477203963014652	0.00011922200830307264	0.005769758268145315	1.2618979981888065
SPATA17	544.8937831906509	1.3396244090627272	0.647189338696754	2.069911120230025	0.038460668390829886	0.21207068358518694	1.2618979981888068
ATP7B	639.5425056389033	1.3395828742005662	0.46054297340477146	2.90870331664621	0.003629310986640932	0.05267347074733637	1.262288677202865
SGCA	83.56672559375288	1.3380317240410982	0.8466643981375085	1.5803566643223679	0.11402520993335662	0.3881723090444726	1.1967030507312586
GDF6	9.765704454459355	1.3376918842727379	1.1765212038682027	1.136989184618716	0.255542806962969	1.0	0.10348712416875389
KLK8	6.686424326037287	1.33726169692299	0.9185235440757558	1.455881785010291	0.14542530184378044	1.0	0.0
TMTC2	911.8011125958632	1.337068683461364	0.7810686531107831	1.711845275234366	0.08692518593172036	0.317296445802434	1.3374564526420842
GLRA4	58.53086409607682	1.336203828128534	0.6111301061887427	2.18644739409362	0.028782889418260498	0.2005362183406484	1.0364580231489744
PRNP	2156.5324326178093	1.3329805397002297	0.48959069619335366	2.722642709643724	0.0064762055719123635	0.0781846465818399	1.1495773544057302
SOX13	2960.910239356542	1.3328222601040978	0.8529301864860881	1.5626393358113806	0.11813745061842146	0.4028129897151706	1.1495773544057304
FOS	8600.37530163737	1.332545214896566	0.797824369877157	1.6702237550123233	0.09487510173661726	0.3515901236673614	1.1929006562986058
TMEM252	4.009717545721571	1.3325152193896674	1.254496309887466	1.062191422076961	0.2881487932069798	1.0	0.0
GAB4	2.421821174385418	1.3318714645253518	1.2871346615346841	1.0347568939968774	0.3007824585008379	1.0	0.0
BICC1	599.4515012941855	1.3313491944923317	0.55404852714169	2.4029469067641043	0.016263548506962273	0.123782740506978	1.3691619107367063
ERC2	977.5793648551426	1.3312975486074903	0.5314350335756002	2.505099333873901	0.012241700759262153	0.11587468951729198	1.1495773544057302
SH3GL3	289.5167464242994	1.3306664589934363	0.7351597937894293	1.810037042605974	0.07029004294948564	0.2939218822715164	1.262288677202865
SLC30A8	40.9861284411107	1.3301574947119588	1.0655330346043497	1.2483493721110848	0.21190314088680695	0.5103510159293614	1.251226136480551
SLURP2	8.24910165807436	1.3295668523594022	0.8712736078715734	1.5260038182579516	0.12700891358690275	1.0	0.0
DUOX1	104.65853414643935	1.3287981093697248	0.9398916410028282	1.4137779839726508	0.1574270997253381	0.455898167934911	1.1967030507312586
RERGL	225.358423482031	1.32785376470501	0.8230686623941756	1.6132964664727907	0.10668011387152375	0.36445270086202197	1.2618979981888068
CHRM2	17.722954160752987	1.3270297630266104	0.9287694973968931	1.428804204644899	0.1530605167462322	1.0	0.0347791433781679
OTUD7A	427.8866709429391	1.326748698264247	0.4522425338246741	2.933710562435957	0.003349363837559964	0.04765978644223142	1.3374564526420842
CXADR	720.0963462064294	1.325397868970923	0.5411050701983842	2.4494279243862844	0.01430833431595719	0.12007103982985903	1.2618979981888068
MRC1	286.4281160313628	1.3243795643799066	0.811184595287998	1.6326488102374614	0.10254287928719984	0.3426678104050001	1.3691619107367063
ZBBX	47.76522686305032	1.3240513365663409	0.6555587413169081	2.0197295118154366	0.04341145217072083	0.22737443350123446	1.262288677202865
TMEM269	35.62773965514445	1.3237895692523993	0.7483781408801186	1.7688779200519902	0.07691424965954875	0.31547405094358555	1.1967030507312586
JPH4	1095.0733671786663	1.3232917097162238	0.5384951946139094	2.45738814933158	0.013995138395299771	0.1409554781393621	0.9523216555318319
CD163	1395.3123429193927	1.3231858420547002	0.7538174761371992	1.7553133005553625	0.07920573266964574	0.36927817519479916	0.9141249462877556
OBSCN	4410.996018774785	1.3197543661593123	0.6431897706467431	2.0518895454948964	0.040180398104975555	0.22701133352590902	1.1710712772693823
CNTN2	3561.3391478005537	1.3192276227277129	0.9621439779632367	1.371133274170033	0.17033341402564017	0.4795490264361413	1.1495773544057304
TMEM38A	383.7825274071116	1.318613966128427	0.5478689500856402	2.4068054338949265	0.016092740914157938	0.12921877810474794	1.262288677202865
GPR149	55.83058241222111	1.3183999492988216	0.6911440897926828	1.907561634064312	0.05644789783349894	0.2624385175555089	1.262288677202865
TEKT3	65.29688596882804	1.3176840283568048	0.5123702605356694	2.5717418239286594	0.010118831952118653	0.11000641175534902	1.0364580231489744
KDM6B	4899.263986954063	1.3176595052676612	0.35424925709538674	3.719582974066371	0.0001995519853944293	0.008448152696962563	1.1929006562986058
SPATA6L	309.1593690460197	1.3173991122631425	0.6926207956476104	1.9020496071466573	0.05716466957989596	0.2640412283039377	1.262288677202865
GABRA5	38.13649449114189	1.3166096132212437	0.5646563343209786	2.3317007765520215	0.019716437943359075	0.14102552264031104	1.337456452642084
PCDH20	233.36252485507757	1.3164085575226798	1.2970814589759712	1.014900450864487	0.3101532832698922	0.6076579216682649	1.2618979981888068
PCDHA5	705.0566329844714	1.3163708905398188	0.915630575034362	1.4376659391156938	0.15052886179280445	0.42186952687357976	1.3374564526420842
KIAA0753	1284.8365614369184	1.3162588486784472	0.3879300256790941	3.3930316334092967	0.0006912365523403591	0.022029838451839586	0.9141249462877556
FBXO36	692.3950181691348	1.3150321590720166	0.4827742165846137	2.723907188696223	0.006451463345618063	0.07339988762079885	1.2618979981888068
ANGPTL7	33.07918755517297	1.314791378994677	0.9818792637975639	1.3390560606296198	0.18055242328378268	0.4740583150751731	1.251226136480551
NIM1K	71.57971350544958	1.312540065838422	0.566538636411853	2.3167706163013624	0.02051623048428897	0.14925147480940845	1.262288677202865
TTC6	12.33811470572856	1.3122552220338655	0.66556396476069	1.9716440365062426	0.04865025639538835	1.0	0.0347791433781679
LTBP2	718.1793008875128	1.3117531443250154	0.8079277600245373	1.6236020214049542	0.10446077377161843	0.3606867914986183	1.2618979981888068
OOSP4B	9.367790171569855	1.3106699820921144	0.9758576952760255	1.3430954005249565	0.1792410847212236	1.0	0.11546103974456735
SYNM	517.8517538508623	1.3106635690133948	0.6219625028280025	2.107303194411136	0.03509130664651703	0.19427699850499616	1.3374564526420842
MRGPRF	240.1051939992905	1.3103029732643763	0.6736655004811374	1.9450349948580523	0.05177076662276515	0.24875290035238645	1.2618979981888065
PPEF1	38.447901101815035	1.310294184882222	0.7134461827108701	1.836570461283454	0.06627333132558011	0.2864074827752569	1.251226136480551
DACT2	26.844650002020206	1.3102859654521535	0.9465147480059859	1.3843270463693473	0.1662583360586071	0.45610371794067056	1.262288677202865
ABHD14A	934.5839011002117	1.309563887317913	0.3146281615973817	4.1622589683936635	3.151146870222722e-05	0.0023006773941930776	1.2618979981888068
FOSB	946.9610360952457	1.308819310773087	1.0503318217154	1.2461007880685988	0.21272739555610598	0.5236678391828414	1.1967030507312586
GRID2	771.2870123851837	1.3084985517321552	0.9203231996450125	1.421781556997444	0.15508967524304568	0.4405829404247681	1.2618979981888068
CEP170B	781.1828811205537	1.308420399147561	0.5671921471830859	2.306838001276508	0.021063852881412572	0.15676989581067918	1.1967030507312586
CHRNB3	17.711238637288552	1.3079264019495442	0.6213512490435092	2.1049710674323574	0.03529382664010195	0.7084653586548167	0.10348712416875389
NPY1R	144.8555388181263	1.3076524580966404	0.5315562626196787	2.460045248365831	0.013891949994954838	0.11256442819692541	1.3691619107367063
BEX5	433.2312583828473	1.3076339909142807	0.7139747282503195	1.8314849800339492	0.06702818754958724	0.28673961751229166	1.262288677202865
HES5	155.09473882879567	1.307129647108695	1.054822546593877	1.2391938827336806	0.21527370545659155	0.5122429509526338	1.2618979981888068
ARNTL	267.0608150911557	1.307063643468842	0.35330992063155525	3.699481863210676	0.00021604007772002356	0.008520652747918392	1.2618979981888065
GRHL1	91.69086028219971	1.3070626378247283	0.5499689588363342	2.3766116556656396	0.017472472446929798	0.1311299172551373	1.3374564526420842
CACNB2	321.05829101389025	1.3066823354863664	0.6214487266231082	2.1026390102796584	0.03549733715180905	0.19553200257958395	1.3374564526420842
MCF2	28.409089330827147	1.3064013890281205	0.5731797982298201	2.279217434150236	0.022654143234276267	0.15357484726537005	1.337456452642084
PLEKHB1	757.6817837854908	1.305032904167184	0.6575392461955556	1.9847224507403174	0.047175359568897374	0.24422820971135753	1.1967030507312586
LEMD1	110.7924729237537	1.3037475536953633	0.8239887070118725	1.5822395896944959	0.11359488573201404	0.3762625599895767	1.2618979981888068
LHPP	406.9212607404363	1.3014587932973807	0.4811373128741445	2.704963340970014	0.006831192771574308	0.07339988762079885	1.3374564526420842
MEGF10	77.06930915527572	1.3002533211183975	0.6649249723125121	1.9554887773222083	0.05052540671356438	0.24652474278274145	1.2622886772028648
PCDHA6	910.7342710951316	1.2991326980268636	0.4936336115916642	2.6317752023367316	0.008494004386039346	0.09069431474892677	1.1967030507312586
FAM240C	97.37915743705265	1.2990639316566341	0.7847400556867108	1.6554066817958573	0.09784203153058153	0.3470138117208899	1.2618979981888068
KCNN1	317.76729863351017	1.2985246398198804	0.9243078329076442	1.4048616636029607	0.16006241830586063	0.4587722148765713	1.1967030507312586
AMHR2	14.642319140026894	1.2975747126095651	0.9378568862417892	1.3835530043493618	0.16649536679800175	1.0	0.11491940731813316
MAGI2	690.4769902593906	1.2970909197730789	0.7007553633003473	1.8509896430391488	0.06417104310505893	0.28851856325415015	1.1967030507312586
WIPF3	61.99474736490053	1.2964917379280252	0.9638407474514544	1.3451306570677282	0.17858304452058	0.5150545889885426	1.0364580231489744
TRBJ2-2	20.485468782454912	1.2964835559628516	0.9769756003955321	1.3270378046677578	0.18449617737676408	0.5239486247866513	1.0364580231489744
DUSP4	1076.849542407125	1.2963560525252191	0.9812269315015003	1.3211582467895573	0.18644860495402538	0.5591223173849555	0.9141249462877556
NUAK2	1316.9125911584906	1.296322958407108	0.4600570659384347	2.8177438287201166	0.004836237846102609	0.06552921282295635	1.1599336368234967
DALRD3	768.3470708077268	1.295188554018994	0.42933629041868526	3.0167227483983163	0.0025552340434244186	0.03998918596773575	1.3374564526420842
PCDHAC2	568.9425171840434	1.2951103646548245	0.3486119639981539	3.715048530754621	0.0002031646984491361	0.00849821762734766	1.1967030507312586
FOXA2	40.76933992021487	1.2949075406570458	2.0383056953290932	0.6352862299430397	0.5252417527654802	0.77414096417327	1.251226136480551
FBN1	2203.8582677172694	1.2937852354303097	0.551820235709257	2.344577367242435	0.019048658052987822	0.14244164667212084	1.2656917511127663
EVA1C	181.09335436239266	1.293336321345695	0.48759377140870586	2.6524873720374247	0.007990111663002496	0.08483579699787658	1.2622886772028648
KRT5	5.384249683938795	1.2933294069860328	1.7085359865113716	0.7569810745554494	0.44906120089580864	1.0	0.0
GORASP1	997.2626124594021	1.2915478845628146	0.40292041530442335	3.2054664780065703	0.0013484375241553626	0.029311548845948682	1.1495773544057302
KCNH7	1198.8105367763758	1.2911607288059042	0.5830380206570346	2.214539503531648	0.026791688364171687	0.18089524785135078	1.1599336368234967
SEC14L2	243.53089603084126	1.2898047430591388	0.34053332948188497	3.7876020682661293	0.00015210820578277854	0.006569982941562021	1.3691619107367063
KCNIP4	655.3115359431022	1.2896250597114438	0.9417285123985969	1.3694233982857216	0.17086696438441543	0.460786954792576	1.262288677202865
APLP2	5802.76060363468	1.288692489816236	0.37406522315581053	3.4451010413214833	0.0005708459620963773	0.01661614402628712	1.1929006562986058
LMOD1	223.0212825403359	1.2875245212682904	0.5952357865424089	2.1630495853537828	0.030537366045220858	0.18048641889400235	1.3374564526420842
CAMK4	730.0437375230913	1.2875040751521751	0.6706707523021018	1.9197259918264966	0.054892519341228185	0.24652474278274145	1.3691619107367063
CES4A	104.08854091118205	1.2871077989267081	0.9148773030444308	1.406863843537935	0.15946776675632784	0.4470659480714337	1.2622886772028648
KCNQ3	886.9811108383416	1.286313807367518	0.8123573560567916	1.5834334456098558	0.11332270491095892	0.3759077268530375	1.262288677202865
SPEF1	21.198557087693334	1.2856187314330818	0.7461282216275236	1.723053349501741	0.08487887788421883	0.3252415466648736	1.251226136480551
CMTM7	727.3328195621748	1.2843055940032233	0.9543156445017078	1.345787006010803	0.17837121718221563	0.45390518283590897	1.3691619107367063
XAGE5	7.164733773800459	1.2818490619692955	1.028290855742461	1.2465821851967718	0.21255073720248327	1.0	0.0
FAM181A	28.832053875356557	1.2811984803096126	1.1132977431995597	1.1508138664033531	0.24980881891059104	0.5533266613969199	1.251226136480551
MLPH	58.0840192334997	1.281148660995193	0.7725504157831112	1.6583366403298494	0.0972495373976801	0.34630348085421303	1.262288677202865
GJB6	14.470964126330433	1.2811300624606674	1.1229154059948405	1.1408963272043253	0.2539130680170991	1.0	0.10348712416875389
CATIP	33.36286475427079	1.2809622185637601	0.6974011299611617	1.8367653327936206	0.06624454574497693	0.29343527549954335	1.1967030507312586
CTNNA3	142.1059432099119	1.2809449762962652	0.659051965806972	1.9436175639470559	0.05194158618949471	0.24233994379818913	1.3374564526420842
CDH15	1199.5636759971767	1.2807121782162256	1.0017292255577042	1.2785013609872469	0.2010727051953823	0.5684427012852805	0.9523216555318319
CPEB4	1502.1578091992308	1.280008701813619	0.44842895317467746	2.8544292083544716	0.004311423927031558	0.060930215849213966	1.1599336368234967
DKK4	17.383075347384022	1.2799817973830978	0.8779754568310097	1.457878790829873	0.14487395560475594	1.0	0.0347791433781679
PLXNA2	282.8042306267178	1.2795743844791871	0.496359929974902	2.5779163611049096	0.009939805357154914	0.09322450327075622	1.3374564526420842
TMEM238	231.39883070304074	1.2789264788008607	0.4106972011411147	3.1140374836920897	0.0018454604315153462	0.03510822727263032	1.1967030507312586
PTCHD1	252.80573505376563	1.2788580873585749	0.8803880871665766	1.4526072149322535	0.1463328416948177	0.410048672948687	1.3691619107367063
RCVRN	10.318425634093927	1.2787960429305878	1.032190701374949	1.23891451572577	0.21537715741683422	1.0	0.11706156497228612
EFCAB10	76.71526335615572	1.2786606560551885	0.7504091043013535	1.7039514162686606	0.08839016412280337	0.33096087334411534	1.2618979981888068
FOXL2	77.62972276159171	1.278192140174913	1.0317306721373274	1.238881594483391	0.21538935078933316	0.5123861953574359	1.2618979981888068
KSR1	1746.365247891161	1.2773295282705515	0.43381850635493285	2.944386902723536	0.0032359519085060485	0.06497939980101647	0.7868258185877162
WDFY4	128.83435794818328	1.2773115353352553	0.5913448054697641	2.1600114239957846	0.030771785204839235	0.1871142441744592	1.2618979981888068
KRTAP4-7	0.9946554685862742	1.2764492967719896	1.626714688809928	0.7846792713882816	0.4326416391789316	1.0	0.0
NPHS2	5.759391192605385	1.2751455243090544	0.978520324407533	1.3031364730018455	0.19252817360990046	1.0	0.0
SPARCL1	2382.174636551606	1.274675358743698	0.3910477707181675	3.2596410315873428	0.0011155330386141663	0.021320897108425323	1.5669447392509122
SEMA3G	119.2208509024107	1.2737983625783782	0.7086954848476068	1.7973846169660406	0.07227458115648472	0.29005803099502064	1.3374564526420842
MSRA	6603.646541475893	1.2735114806533767	0.7081397626363023	1.7983900182532853	0.07211522345512128	0.28243795686779755	1.404596000613047
SHTN1	4403.431166900145	1.2715933363950276	0.34188062820960985	3.719407393903006	0.00019969074423145983	0.008419840554176944	1.217569988911573
FOXJ3	4521.869433371627	1.2713796398361448	0.6373712728110544	1.9947237882700104	0.04607301342058806	0.24422820971135753	1.1710712772693823
NUTM2D	329.2620100876432	1.270993874187296	0.3002939439326961	4.232499189101728	2.311087466834919e-05	0.0018328351882391772	1.3691619107367063
SLC16A11	57.56252868098671	1.269831593001972	0.9227676897666132	1.3761118936913994	0.16878699382817963	0.44668614369858006	1.337456452642084
TRBC2	119.36991788025277	1.2685182207183425	1.0495193793363906	1.2086658385673874	0.22679125102141404	0.5047676752544364	1.3691619107367063
C1QTNF1	569.6345572073938	1.268428938016844	0.6684841406242168	1.897470502190839	0.05776586835935722	0.26560808083699716	1.262288677202865
FAM227A	340.6055082256884	1.267876144521962	0.589333763622035	2.151371977620317	0.03144685117376751	0.18946615061785896	1.2618979981888065
C2orf73	53.02251248760409	1.267578651897541	0.665635457648305	1.9043135958770971	0.056869354585354664	0.2646578331390434	1.251226136480551
ATP8B4	99.60759221350503	1.266864626531381	0.47512013050671625	2.6664090725439653	0.007666634230094135	0.07878343105533941	1.3374564526420842
ZNF30	1010.3022751221487	1.2668549573686616	0.3662425334471825	3.4590601627960846	0.0005420638098745068	0.01658591844572527	1.1495773544057302
MACF1	8959.246239561706	1.2662052553040677	0.41777298989859996	3.0308451860695818	0.0024387025329163058	0.04176574688246066	1.1929006562986058
NPIPB15	450.95426938432837	1.2646939431741442	0.9500883624125339	1.3311329695300558	0.18314526232934208	0.4746921486172147	1.262288677202865
PNMA8C	859.2458683437644	1.2643067264297208	0.5104252978591289	2.476967210936817	0.013250407430651097	0.10946733368165554	1.3691619107367063
CT47B1	1.1651771897620347	1.2642596830159374	2.373896384072887	0.5325673401325338	0.5943331153201417	1.0	0.0
ANKRD55	26.078481604631744	1.2635379875816488	0.637089142027879	1.9832985750781424	0.047334088483889716	0.2393712552449364	1.262288677202865
VWDE	95.06710295247352	1.2628899528441568	0.807143985824975	1.564640231511318	0.11766728998425686	0.38301089884019146	1.2618979981888068
FAM160A1	32.90892591947192	1.2627710227018472	0.9325586970101701	1.354092805900963	0.17570677109461066	0.45563015892910913	1.337456452642084
HORMAD2	31.040210564928415	1.2618768570675767	0.7319340599566396	1.7240307919846376	0.08470228455040356	0.31337027604391376	1.337456452642084
ADARB2	781.7349234752115	1.261769514537148	0.7230945372617588	1.7449578851961232	0.08099220011215795	0.31535933810952466	1.262288677202865
CA4	247.97610941650072	1.2608526162740101	0.977924551980824	1.2893148185308412	0.1972886613343371	0.4738877823291132	1.3691619107367063
FUT1	100.38270140233924	1.2606073678240692	0.7575820750106624	1.6639878495096747	0.09611485756768177	0.3445100914634233	1.2622886772028648
CNGA4	33.87215830022977	1.2601518166788128	0.821291096812805	1.5343546539943027	0.12494242688500247	0.4364360635916912	1.0364580231489744
GSC	19.414677651302803	1.2601120493975366	0.6784229684287002	1.8574136018951277	0.06325233278365582	1.0	0.0347791433781679
NTN1	677.3311766846024	1.258356688625927	0.6171248878919671	2.0390632646891613	0.04144371392101332	0.22830416491253477	1.1967030507312586
RPAIN	3541.0514985424934	1.2572079830706486	0.273084361694775	4.603734813917406	4.149808161794443e-06	0.0006627784599125112	1.1929006562986058
ACRV1	34.85587099667571	1.257126539594173	0.618264206064207	2.0333160601304807	0.04202060164305031	0.21584416988323804	1.337456452642084
FGFR1	2604.4730080821155	1.2562889194393503	0.6070555627028742	2.069479297489357	0.03850113206856223	0.18797418986353484	1.5669447392509122
ARHGAP23	2050.024359287916	1.2553261879766933	0.47810184571490716	2.625645977374549	0.008648471590235464	0.09394998180671528	1.1495773544057302
SPTBN4	4572.138332099665	1.2541175234430324	0.6386984476195116	1.9635518578716527	0.049582085016242464	0.2536239938310398	1.1710712772693823
CYB5D1	172.6244610950232	1.2539680231929657	0.6067619673639794	2.066655609020309	0.03876661684967438	0.20300284792143458	1.3691619107367063
AL391650.1	26.39522661193424	1.2531893957962217	1.0786198399899085	1.161845303909806	0.24529830789834564	0.5972089920307118	1.0364580231489744
SHANK3	1306.449083866234	1.2528827468950718	0.4458289032701504	2.8102322162273237	0.004950576655386256	0.06524636986949765	1.1967030507312586
GPIHBP1	69.84120970177825	1.2525028194820726	0.5441380014066993	2.3018109675194833	0.021345834785684095	0.1706132970755878	1.0364580231489744
EVI2A	175.05546269810844	1.251529527258779	0.45105679132478277	2.7746606443569033	0.005525933537606993	0.06705958133599281	1.2618979981888068
ENO3	879.1712057371	1.251302335990389	0.6220015969861806	2.0117349248834646	0.044247886971765286	0.23795903588523565	1.1967030507312586
PPP1R13B	1517.194780925584	1.2506485341648363	0.5110105434051269	2.44740260314615	0.01438900090322172	0.12829694208291503	1.1495773544057302
AC011195.2	10.951908291434341	1.2491426930350251	1.2031197881252749	1.0382529697907006	0.299152297821878	1.0	0.10348712416875389
TRIM34	93.22094177226478	1.2485240468946752	0.594492886706002	2.100149681878557	0.03571567610034058	0.19613544991101164	1.3374564526420842
TMEM61	9.013404501284104	1.2470996272764394	0.9247576999464131	1.3485690655495002	0.1774754223957658	1.0	0.0347791433781679
LIPN	9.507438631993496	1.2461948792212183	1.0638562807140368	1.171394014222297	0.2414404371799588	1.0	0.11546103974456735
NEK5	53.035791824687315	1.2455807133775123	0.7190272741840485	1.732313582667634	0.08321774490349851	0.32128743388639164	1.251226136480551
HSPA1A	4532.824634248968	1.2451581345181284	1.0251216688959497	1.2146442439941365	0.22450180641935574	0.5378765197422456	1.1929006562986058
OSBP2	313.3166134883689	1.2449908489343429	0.4178732507943402	2.979350428790848	0.002888602163931965	0.045244132858581546	1.262288677202865
TNXB	930.8944926133593	1.244384640407298	0.3826501298773524	3.2520167726224214	0.0011458925965555648	0.024967254125053073	1.2618979981888068
ATP8A2	738.8540167450939	1.2442888126743916	1.0220122305660073	1.2174891605605187	0.22341815808305376	0.5065124449583907	1.3374564526420842
NOXO1	42.65335478239004	1.243517645473832	0.49623305914396776	2.505914554783947	0.012213513068038164	0.11000641175534902	1.251226136480551
CCDC180	294.9928627133873	1.2427094689454914	0.5667152624225594	2.192828659022229	0.02831972627043599	0.1785829606653837	1.262288677202865
PLCD3	354.05749276409915	1.2411058646438453	0.4735122633942082	2.621063825775934	0.00876558494049864	0.08666170927905265	1.3374564526420842
SLC30A4	528.2664132216131	1.2410411380059538	0.2869967089937507	4.324234735503456	1.530622527135557e-05	0.001420423053471859	1.2618979981888065
TBC1D3B	1894.5725606337285	1.2409312359777172	0.5178643502391924	2.396247657141398	0.01656389440069956	0.1556610707306675	0.9523216555318321
P3H1	2122.804310515326	1.2397808527405376	0.5842781118243187	2.12190192932183	0.033845974408421874	0.20573385820692686	1.1710712772693825
ARHGEF19	93.92359573260077	1.2393379053820819	0.8722481064409107	1.4208547960499807	0.15535897676709817	0.440946708143829	1.2622886772028648
NSG2	3651.4362318281796	1.2391811819413985	0.5551376827075284	2.232205127739914	0.02560140867642667	0.17846817584878252	1.1436203854736575
C10orf120	6.640853467164323	1.2378450477899523	1.2166220380990789	1.0174442094802372	0.308942159927498	1.0	0.0
ARHGAP45	239.3234213000262	1.2372361739390256	0.4723365218084404	2.6193955301233216	0.008808574847272327	0.08689434668171904	1.3374564526420842
MICA	218.50760554946652	1.236055133463049	0.5275066252713201	2.3432030504399655	0.019118974825920197	0.14800862605196344	1.1967030507312586
DIO3	19.14423284378139	1.2359760923099088	0.690284827196407	1.7905305804414502	0.07336865566571475	1.0	0.0347791433781679
SHPK	1204.8778545885878	1.2353289260985383	0.3421227305030352	3.61077711580926	0.0003052809277597375	0.013237957145201412	0.9141249462877556
CHRDL2	75.68049357429628	1.235306495937636	1.024616684822186	1.2056279330957933	0.2279609837779807	0.5408913781426735	1.1967030507312586
LRRC9	31.144454215542314	1.2347271577938348	0.9707669306329048	1.271908960669723	0.2034054677211243	0.5007178170770371	1.251226136480551
SPRY3	426.5722419580498	1.2346677299336994	1.0273721921904198	1.2017725799073002	0.22945165185412467	0.5075153461440757	1.3691619107367063
MCF2L2	735.2919956968674	1.234434674674879	0.6680321322376908	1.8478672134226892	0.06462155459248228	0.2818820692683303	1.2618979981888068
PRSS3	23.12949315325837	1.2344249681941273	0.8834585207201106	1.3972642056674518	0.16233413545553127	0.46127567110430656	1.1967030507312586
CADM3	8134.787897332526	1.2340357970950413	0.38186573541723173	3.2315960366193024	0.001231009497501047	0.0274532745975345	1.1929006562986058
NOL4L	1604.0592607998117	1.2338712079304466	0.3875393219038676	3.1838606773341023	0.0014532494031775833	0.03051551176642087	1.1599336368234967
PRSS53	363.3085600013809	1.2335576409542208	0.3720162577127795	3.315870248623937	0.000913582346515413	0.021373270730539712	1.2618979981888065
CLK4	698.8334185455792	1.2334058304877569	0.37049301936095386	3.3290933054965546	0.0008712920982974786	0.021068715330706797	1.262288677202865
TRIM58	18.10419183204294	1.2327362275774507	0.6221134697819859	1.9815295560301116	0.047531918217114735	0.7670848878992336	0.11546103974456735
TSTD3	629.4683550948686	1.232600874952	0.5372553842813537	2.2942550433454625	0.021775853262593802	0.14936834924798856	1.3374564526420842
PLCB4	2599.0302468865916	1.2303226752817529	0.32254354080483283	3.814439043521898	0.00013649262141214583	0.0064838096226490964	1.2656917511127663
ALB	57.853166943139854	1.2301557720757559	0.6536019136393256	1.8821177637411073	0.059820027991869106	0.2998336310477739	1.0364580231489744
IL1RAPL1	110.77316872611856	1.2291617344362418	1.1118399604091687	1.1055203790156072	0.26893416897099187	0.5492900664325312	1.3691619107367063
KLHL35	1125.4928509430024	1.2291048056599978	0.6296720275353369	1.951976190638421	0.05094103145034903	0.2939218822715164	0.9141249462877556
KCNK12	592.9992065883612	1.2280953792380318	0.7609999975043618	1.6137915680229589	0.10657264412187861	0.3642334805591275	1.262288677202865
KCNMA1	1583.3315877374687	1.2275649882547663	0.8360804752289176	1.4682378366970725	0.1420396298864209	0.4420509268136755	1.1495773544057302
LRRTM3	114.16899973247031	1.2267352262247995	0.9969279692273691	1.2305154074225981	0.21850416097628642	0.5165527550071901	1.2618979981888068
C22orf42	3.6623878703627835	1.2259530831744303	0.8064324814102214	1.520217887343261	0.1284562232377915	1.0	0.0
SPAG6	77.54931802299953	1.2259174227162597	0.8999176541428378	1.362255109756607	0.17311738917400374	0.4631617097234962	1.2618979981888068
SAMD10	258.5593437011462	1.2258946363371943	0.39621935155549354	3.0939797148335355	0.0019749098905106157	0.03659760450626864	1.1967030507312586
ART3	82.03713869738719	1.2240795631581043	0.9088361314259915	1.3468649857015327	0.17802372027854535	0.4696225612596305	1.2622886772028648
SLC6A20	57.859844209653254	1.2229820302081984	0.8900471414104929	1.374064331323047	0.16942171158357933	0.460786954792576	1.251226136480551
ARMH4	797.6627903578922	1.2223308091378537	0.35296421644244297	3.4630445586179595	0.0005340999391429555	0.01544362475259763	1.2618979981888068
EGR3	120.51521670805064	1.2217509913662552	0.872884820513613	1.3996703375450683	0.16161206029781738	0.4312061205793138	1.3691619107367063
RUNDC3B	1144.6757861469314	1.2212504889398519	0.3913977826874783	3.1202284298963208	0.0018071084250425716	0.04090025836359653	0.9141249462877556
FFAR4	16.400008488033052	1.2209349030064187	0.5625022369424297	2.1705423068946432	0.02996578726510144	0.6194466710195892	0.11706156497228612
SPTLC3	48.27297004172679	1.2203628776131696	0.5307272437051328	2.299416304867877	0.021481310956833605	0.15383804026847916	1.262288677202865
GABRG1	19.477408344676974	1.2202144474299952	0.9706498727728972	1.2571108096312382	0.20871351344684497	1.0	0.11706156497228612
FAIM2	1036.7198922112116	1.219735080473778	0.5181314205924062	2.354103673309741	0.01856743176787157	0.14508924721704625	1.1967030507312586
SIX4	15.44221956876552	1.2192607829430304	0.48989003564964245	2.4888458515515026	0.01281585189535282	0.41558691677100545	0.11706156497228612
FXR2	1678.6171612249905	1.2189362127193124	0.2517522551116542	4.8418085159900714	1.286627193510862e-06	0.00028802871472593725	1.1599336368234967
FAM177B	41.4843295980807	1.2169449610555239	0.7242541945274076	1.6802732662799533	0.09290416000290444	0.339892930194707	1.262288677202865
PPIH	1389.2392819035529	1.2154117513337375	0.6567369924429727	1.8506826405690509	0.06421522288594707	0.33156717062208774	0.9141249462877556
APOE	11698.983235050171	1.2151273737412605	0.74152299453736	1.6386914265543235	0.10127754048848159	0.3359059775509344	1.404596000613047
MAPK10	11964.65494405285	1.2141804581905533	0.541606371862177	2.2418134668835226	0.024973430501116823	0.15792594724628792	1.404596000613047
LGR4	2199.368423051569	1.2141361938693522	0.8027284126493107	1.5125117969379438	0.1304037138398165	0.40349318667435347	1.2656917511127663
BMP3	73.15603988913017	1.2126020901577033	0.9357104221697797	1.2959159815125827	0.1950044326253634	0.4753170604912718	1.337456452642084
STK10	681.4675600204815	1.2124922882240423	0.39177355502072075	3.0948803784367582	0.0019689228805898976	0.03659760450626864	1.1967030507312586
NOX3	17.288330747543267	1.211084336325382	0.8892275685116958	1.3619509552007922	0.1732133636512982	1.0	0.11546103974456735
CYFIP2	2606.920204967108	1.2094931904537072	0.4378104894611069	2.7625952771082547	0.005734382265099695	0.071951077644296	1.1710712772693825
BAMBI	115.17997782797694	1.2083407276731313	0.645024930581265	1.873324069170836	0.061023648138362294	0.2649908835755253	1.3374564526420842
AGAP1	6761.324677305858	1.2082981107606638	0.5340296573545147	2.262604883680715	0.023660056815180613	0.16923374420119294	1.1710712772693823
COL21A1	2622.2407294114173	1.2074242894961724	1.1676599743118887	1.0340547043309565	0.3011105900252365	0.5428038651628766	1.5669447392509122
GRM2	228.88942772231317	1.2071185801982451	0.7446606678216291	1.6210317428600782	0.10501083116191237	0.36171535377241487	1.2618979981888068
RNF175	72.69438199223929	1.2069619938949776	0.9766501501257705	1.235818162460271	0.2165261622255714	0.5650222648104986	1.0364580231489744
TRAJ18	46.846975808041336	1.2068285928387683	0.9045262528488566	1.3342106865752026	0.1821348182102986	0.46193013700927843	1.337456452642084
CSF2RA	144.44890628033608	1.2060294203065027	0.5219684320274426	2.3105409183885195	0.02085822588985449	0.14335766125726088	1.3691619107367063
PGF	1397.8020650399226	1.2059557028388859	0.9450866110036985	1.276026650677169	0.20194609831200755	0.5179105462257523	1.1599336368234967
ANKS1B	3696.290685560739	1.2058510730809675	0.37399001059980425	3.2242868496595043	0.0012628683076871317	0.027961597614862038	1.1710712772693823
TMEM179	2787.3996666611624	1.2049069932623742	1.0302454601733384	1.169533902201956	0.24218859036724336	0.5626355771185751	1.1710712772693825
CTNNB1	19434.248961044475	1.2048002684665968	0.37339649441428263	3.2265976957187856	0.0012527145809096286	0.027588543552339802	1.1929006562986058
TCEAL5	919.8506076852351	1.2023347753379945	0.35476945158263423	3.3890594863068197	0.0007013279426375688	0.0183047282252618	1.2618979981888068
OR4E2	8.268440928612385	1.2021064314158156	1.1118949051314484	1.081133141152133	0.2796378932354978	1.0	0.0
SLC7A10	5.071836670951046	1.2018298628836477	1.1184868961545804	1.0745140305314305	0.282592359800327	1.0	0.0
RGS6	64.6769088431299	1.2012908271984708	0.7887002222623125	1.5231272837132985	0.127726864075872	0.40992980601356016	1.1967030507312586
CHRNB1	464.1569880317639	1.2000924476522512	0.3317682518248134	3.617261269128147	0.00029773672861327485	0.010819671911885084	1.1967030507312586
STX1B	2586.874133168601	1.1999385093100687	0.3417257757784719	3.5114076676731116	0.0004457402737583719	0.0118968892750934	1.5669447392509122
PEG3	1852.5984525726642	1.197957255452459	0.3759706464916105	3.186305278433992	0.0014410245457162118	0.03051551176642087	1.1495773544057302
NACC2	191.4966256688183	1.1975397063058273	0.6162680944517143	1.9432122433196268	0.051990519401550965	0.24057420888453054	1.3691619107367063
FRAS1	188.899116269978	1.1972052603016825	0.6584524947374968	1.8182105313139842	0.06903196099904271	0.28029415893416204	1.3691619107367063
VAMP2	4886.347813966466	1.1971778995531037	0.20657523366141395	5.795360258506747	6.817467457360393e-09	5.901270348313584e-06	1.2175699889115728
ZFP69	852.6770790647124	1.1968369598290587	0.7009654177953755	1.707412276618812	0.08774545011942007	0.329651344659843	1.262288677202865
CHST7	21.212602110229717	1.1966313840474914	0.6028752568605209	1.984873936075867	0.04715849886770024	0.23909600966219907	1.262288677202865
RGS7	525.2886997566305	1.1962312758967342	0.6146614986679574	1.946162690341116	0.0516352000542046	0.24875290035238645	1.262288677202865
CRYBB3	42.88613480159191	1.1960387992301913	0.4547047523832603	2.6303635336146156	0.008529360590922198	0.0992895626042526	1.0364580231489744
RAI2	92.9903743631384	1.1955577044586299	0.883895037492687	1.3526014444543382	0.17618299074972726	0.4778634296890789	1.1967030507312586
KCNN4	12.665094713375353	1.193375415438365	0.6961632038882221	1.7142178856525383	0.08648871727205092	1.0	0.10348712416875389
ZNF552	965.1692914853239	1.1919637788539952	0.3449880329015665	3.4550873223886334	0.000550114622264127	0.01881794231230523	0.9523216555318319
TP53BP1	2913.217100737519	1.1914999962595363	0.31437758565276464	3.7900284582488277	0.000150630026373303	0.005838498180191991	1.5669447392509122
MAGEE1	158.50080563569026	1.1879180546799653	0.2846372380820853	4.173445690677292	3.0002720455248664e-05	0.0023006773941930776	1.1967030507312586
SMPD3	1871.1754622225856	1.1872327733632604	0.3594324408644521	3.3030762902422195	0.0009563036711444894	0.027014891481866345	0.9523216555318321
ARL6IP5	2496.720098694512	1.1870113546655792	0.28317217366918485	4.191836151430268	2.7670581371547313e-05	0.002084274884662545	1.2839503281493023
YJEFN3	1921.9126979102089	1.1858547164321793	0.3809306110262632	3.1130465289659295	0.0018516682276225247	0.035181621560105375	1.1967030507312588
C10orf105	8.600600180577601	1.1855336161413583	1.3691033142582156	0.865919762077038	0.38653416495709747	1.0	0.0347791433781679
FOXD2	148.3650163731279	1.185483496545502	0.8821370395006164	1.3438767940371394	0.17898823126390878	0.48137346930260333	1.1967030507312586
MORN4	1334.5660213206024	1.1850258426716054	0.4046665260169382	2.9284009585265363	0.0034071036050215106	0.06094976171842657	0.9141249462877556
BCL9L	3389.7040281589743	1.1848532303732582	0.3562084957140883	3.3262913283356492	0.0008800989008529254	0.021373270730539712	1.217569988911573
LRRN2	277.55962107595866	1.184529159497541	0.735715116176528	1.6100378168841705	0.10738960076128669	0.34905908195719376	1.3691619107367063
TRPV3	50.23325924333795	1.1841506698845996	0.6549562390629258	1.8079844106513363	0.07060892690817772	0.286277735813312	1.337456452642084
ZFYVE27	2611.4461487518433	1.1834769892546801	0.4342665749658383	2.7252315915582006	0.006425639794679656	0.07694661146549991	1.1710712772693825
STATH	10.505221016251589	1.183136181795253	0.9458512195456429	1.250869224827552	0.2109821935727607	1.0	0.11546103974456735
RBMXL2	1.2862188174336988	1.1828391984427835	1.5381285117535355	0.7690119449735014	0.44188621947805173	1.0	0.0
CPB1	22.721254759743854	1.1824002403162766	0.7734534645213685	1.5287283521937212	0.12633180060834082	0.3997403826623429	1.251226136480551
FAM78B	123.32741545055187	1.1821500800235496	0.6717647760912108	1.7597678861671064	0.07844717014679839	0.29885534339010095	1.3691619107367063
GOLT1A	46.90398990876176	1.181661990856861	0.7261589333150738	1.6272773585010056	0.10367820436817006	0.3593034228493237	1.262288677202865
RHOD	76.44066570602244	1.181150569902977	0.6274494088406717	1.8824634357140764	0.059773119910114386	0.2789654767738488	1.1967030507312586
ADORA3	185.08209423571242	1.1809522812571316	0.623119783440632	1.895225143930368	0.05806258037635292	0.2662367746623169	1.2618979981888068
UBQLN3	17.268051639549338	1.180685333574929	0.8132367029113508	1.4518347848149606	0.14654754933729275	1.0	0.0347791433781679
NEUROD6	480.5128847229844	1.1806808260333772	1.318735227339596	0.8953130253563268	0.37061977933629997	0.6619298836983846	1.262288677202865
HPX	256.3137053756585	1.1796910839066712	0.2118649927375643	5.568126516153362	2.574928431057731e-08	1.6613039161062507e-05	1.262288677202865
TMEM95	11.760224958608086	1.1796860134450502	0.48002128492922413	2.4575702171602387	0.013988046263382764	0.46041587668914885	0.10348712416875389
MPZ	612.8891816747939	1.1793331494178965	0.7569672196036249	1.557971228972686	0.1192400685217098	0.3742464630718453	1.3374564526420842
TMEM151B	108.56268199257487	1.1787285839436825	0.465508008613176	2.532133845463382	0.011337070659742975	0.10479744150267625	1.2618979981888068
DNAH3	4.968738797773462	1.1783073967246158	1.2168637250500804	0.968314999016116	0.3328870761683076	1.0	0.0
KCNN2	193.31946127401687	1.1781466449003726	0.6998455089800967	1.6834381728294816	0.09229029877600371	0.338794808231473	1.2618979981888068
DPEP2	79.35742411217242	1.1779896688922638	0.4030740307036086	2.9225144245486554	0.0034721753774673045	0.05092925672098618	1.2618979981888068
FOLR2	288.2282681154389	1.1778683748076761	0.6989538967724945	1.6851875069967104	0.09195240062256985	0.3383591337828017	1.262288677202865
PSPN	208.5880543169662	1.17775041627586	0.3210156436315513	3.668825615326193	0.00024366720864666533	0.008761968071418281	1.3374564526420842
OR10G9	7.811807350552762	1.1773925053248064	0.9251394933798578	1.272664840005241	0.20313699926155407	1.0	0.0
GSTO2	24.191817194686113	1.1773849047117184	0.7435350889499782	1.583496088092391	0.1133084375854076	0.3647084439944441	1.337456452642084
DMC1	67.22787586567645	1.176602013502395	0.7427087796629028	1.5842037225363426	0.11314736645747919	0.36445270086202197	1.337456452642084
SLC22A5	249.2759335807814	1.1764955788624452	0.4362422238994722	2.696886074772893	0.006999121117024573	0.07339988762079885	1.3691619107367063
MMP19	87.61701941165612	1.1763525779148707	0.4360992634198611	2.697442249019163	0.006987440356276194	0.07452708206324302	1.3374564526420842
HAAO	363.2623040589516	1.1760406596180148	0.9369084912295687	1.2552353518267476	0.20939333571842378	0.5049509629891231	1.262288677202865
ABCG8	0.7251987201017962	1.17568031009249	1.8459811034685931	0.6368864274305897	0.5241988241559814	1.0	0.0
GRAMD2B	8.955357174951983	1.1755124485218569	0.9120502803466877	1.2888680304719848	0.1974439700179084	1.0	0.11706156497228612
CDH9	11.490792375270571	1.175336253162367	0.844290014097014	1.3921001475060841	0.16389207360263122	1.0	0.11546103974456735
CHRNA6	15.848483789031636	1.1748814127718235	0.8316618181836276	1.4126912972123655	0.15774651156333208	1.0	0.11546103974456735
TRPC6	56.40731153244452	1.1743885037872466	0.7034630620090265	1.6694387626171867	0.09503045699856418	0.34398224048372955	1.251226136480551
ITIH5	826.8816484363493	1.1726946673193461	0.7705948899564642	1.5218043651776605	0.12805810740442952	0.4003141960159678	1.2618979981888068
OPLAH	470.71832126515125	1.172562482388945	1.0714451484256038	1.0943747182129895	0.27379066737551405	0.5747059794703533	1.2618979981888065
ZKSCAN7	516.1225913056534	1.1712299237156283	0.6213342184409714	1.8850240159868141	0.05942659548327852	0.27795473189543946	1.1967030507312586
FAM71D	29.931196515997605	1.170630495765671	0.644750665323169	1.8156328620132787	0.06942670914499002	0.28378176495529883	1.337456452642084
ZNF835	402.6829318618044	1.169795910648669	0.2940850679167862	3.977746707560387	6.957142399903699e-05	0.003858619632328688	1.2618979981888065
PLA2G4D	1.9976560177641003	1.1692210469568534	1.2016969479047104	0.9729749659392226	0.3305657442954694	1.0	0.0
M1AP	17.40855783303623	1.168876782968417	0.7862920931609652	1.4865681508629025	0.13712890481582207	1.0	0.0347791433781679
BTNL8	19.792527760747145	1.168494691210681	0.6156705500615481	1.89792201542508	0.05770635577403229	0.2939218822715164	1.0364580231489744
BAIAP2	3981.53415486051	1.1684485405616474	0.3051495012937148	3.8291019176104877	0.00012861174015508186	0.006593775013347072	1.1495773544057304
SLC43A2	779.9999528869589	1.1684128397515303	0.5781141169394438	2.021076471782333	0.0432718495153425	0.22696466254946582	1.2618979981888068
PHYHD1	162.82131401904343	1.16834643421362	0.41556926143979	2.811436125390368	0.004932088248640508	0.060616378225493095	1.3374564526420842
RAB3C	1946.4151280284063	1.1681972313151878	0.3871553567909083	3.0173862012352273	0.0025496475169447886	0.04439279131963255	1.1495773544057302
GOLGA4	3393.321501413978	1.1678758162975407	0.37091880949294403	3.148602298961485	0.0016405329192845707	0.03201731894881116	1.217569988911573
SPNS2	9403.258881808304	1.1674922404379147	0.7207348491417583	1.6198637291205624	0.10526155278037348	0.3798513392193946	1.1495773544057304
AC090360.1	142.44212661460142	1.167479138989439	0.4943213955905927	2.361781523930576	0.018187356951657657	0.14323825538737014	1.1967030507312586
PAPPA2	22.138953132450997	1.1670488680338365	0.753239007506441	1.5493739124017112	0.12129186122672962	0.4000669237877615	1.1967030507312586
ZFP3	751.8861323553692	1.1652004961500644	0.33866877285684854	3.440531249223209	0.0005805733905991528	0.0163505813070181	1.262288677202865
PER1	980.6699149451058	1.1650642774049176	0.5771708630129968	2.018577776644769	0.04353112277763919	0.23946106869848713	1.1599336368234967
FAM110B	1425.366621149298	1.164337855993847	0.4030754871583902	2.8886347423462038	0.003869182205692811	0.05624201250263023	1.1967030507312588
OLIG3	11.444934322883094	1.164334936781094	0.9890187386193584	1.1772627669385436	0.23909064301799424	1.0	0.10348712416875389
KBTBD8	101.63228255979487	1.1638946243027082	0.3862961797748636	3.012959188416088	0.0025871370731604024	0.0397832596396563	1.3691619107367063
ISM2	6.537575902762477	1.1638133265491355	0.840109329569676	1.3853117512041777	0.16595716203867517	1.0	0.0
TRIM17	83.64590141702928	1.1634262424450155	0.8521885729895443	1.3652215945159003	0.17218341315328925	0.4512587503279476	1.3374564526420842
ELOVL3	21.232853585464312	1.1630895394532863	0.5886545684567231	1.975843901972188	0.048172459412960715	0.24084633062269306	1.262288677202865
OCM2	26.157741484828367	1.161329095940744	0.7020394123298338	1.6542220786247335	0.09808239844195772	0.339216940374342	1.337456452642084
GABBR2	598.8466995050592	1.1603370811521267	0.9220588889464993	1.2584197116497329	0.20824000683590416	0.4904449024530748	1.3374564526420842
SLC4A4	814.4629823860585	1.160264549733856	0.45335671441442477	2.5592750980483525	0.01048907008700688	0.09992112752263783	1.262288677202865
VMO1	75.244614823107	1.1599809408492612	0.5294784072493268	2.190799331884815	0.02846631700165031	0.1738914756783458	1.3374564526420842
SLA	564.2399306968838	1.158063206213226	0.7793079264417978	1.4860149203162445	0.13727517452121518	0.398788445138877	1.3691619107367063
KRT40	123.56675828482527	1.1578258472886105	1.3136212270592398	0.8814000744191663	0.37810131740902636	0.6682576044110511	1.2618979981888068
FAM189A2	38.794554081709876	1.1568169620660336	0.6430249881646798	1.7990233402403497	0.07201498871995805	0.329651344659843	1.0364580231489744
USP54	1125.7963292801921	1.156750813618038	0.5712493877797845	2.0249488898602777	0.042872612667851084	0.23795903588523565	1.1599336368234967
SLIT3	156.11634189109654	1.1555648387622803	0.6654265104220668	1.736577699661122	0.08246173858741196	0.3090771049163481	1.3374564526420842
NMUR2	12.209144129181121	1.1553782355686788	0.9225371145379044	1.252392144837884	0.21042700720958094	1.0	0.0347791433781679
C5orf49	45.673549184245374	1.1551834572038568	0.7817069774754771	1.4777704312356557	0.13946923531429276	0.4198312426021068	1.251226136480551
LHX8	2088.178459900417	1.1550428255590846	2.0182049844480643	0.5723119477256489	0.5671106568780893	0.7932765931063348	1.2656917511127663
PNCK	266.74676899754667	1.1546394397064745	0.7631010144473434	1.513088592265459	0.13025715691239495	0.4035588410910085	1.262288677202865
TNFSF13	309.02286321704975	1.153731996126996	0.34201001873194814	3.3733865469924686	0.0007424963755820873	0.019003744760077625	1.2618979981888065
STAMBPL1	1223.5374076482508	1.1535469733126753	0.25858867611067765	4.460933829983142	8.160328577304442e-06	0.0009645883042856305	1.1495773544057302
FSTL4	1963.1987496839392	1.1531023405597889	0.7819076406004282	1.4747295980818396	0.14028525531834654	0.43885887414825686	1.1495773544057302
SPNS3	384.5259244644067	1.1523494083924437	0.8015253543165055	1.4376955166628518	0.15052046574377762	0.43394067569815165	1.2618979981888065
MMP15	447.86769683729403	1.1520534029044966	0.7707142221641413	1.4947867442611438	0.1349701069233597	0.41014532259633507	1.2618979981888065
HOMER1	1334.2482223407044	1.1519185299699333	0.2776739045481519	4.148457997320296	3.34722243144271e-05	0.0024947648857864004	1.1967030507312586
DGCR6	634.4373013059611	1.1512059334493094	0.3539522088772676	3.252433251090371	0.0011442146685279313	0.024967254125053073	1.2618979981888068
KCNF1	59.62620151063371	1.150341030055412	0.7666541537469238	1.5004693112706269	0.1334928771873281	0.40985386775785965	1.251226136480551
DDTL	149.43436031102047	1.150144983939769	1.258464187658761	0.9139274643003482	0.3607549612622692	0.6530038919378752	1.2618979981888068
HSPB6	322.4726139957899	1.1481730909133916	0.618119101471478	1.857527276183637	0.0632361742602838	0.2794669967541522	1.2618979981888065
PIK3IP1	800.6026785233203	1.148115696958321	0.43197282888710564	2.657842392347266	0.007864266111194751	0.08371771139846684	1.2618979981888068
ZNF671	929.8272595191212	1.147846150206775	0.8678351306382998	1.3226546260722643	0.18595025922987027	0.4899738749079809	1.1967030507312586
GALR1	18.831442963448982	1.146703069422594	1.1814714710464176	0.9705719499151091	0.3317614797417626	1.0	0.11491940731813316
FGF22	11.915676495468274	1.1466065226961368	0.7435104207041484	1.5421525923069546	0.12303651726737586	1.0	0.11706156497228612
C1R	2013.6504641749227	1.1463110414570192	0.4447462090689757	2.5774498311220855	0.009953232871573861	0.12879944223108422	0.7868258185877162
NKD1	1131.0005969929202	1.1463036046126756	0.5094108046153626	2.2502538113187596	0.024432838144125026	0.17372425657712118	1.1495773544057302
RLF	2039.40640876047	1.1459118136948638	0.6346985286979677	1.8054426816548772	0.07100543726986706	0.30635962353940266	1.1710712772693825
GALNT8	343.6760403478622	1.145385579542588	0.6706912929199718	1.7077686733578301	0.08767927393884621	0.3191756692298949	1.3374564526420842
IQSEC2	1538.967085077407	1.145048718011914	0.41108469606560183	2.7854326102891083	0.005345635031436072	0.08840758559204859	0.7868258185877162
BLACAT1	173.81671651341904	1.1442893145157718	0.6017802909306917	1.901506798679058	0.05723566284683028	0.26436496267036297	1.2618979981888068
PLD4	162.91420481283313	1.143930879768263	0.8802330231036368	1.2995773275295295	0.19374587454646802	0.47444078169688986	1.3374564526420842
FMN2	243.8808210852833	1.1438891167778031	0.508395711371663	2.2499975731336614	0.024449099366295288	0.16000393603675905	1.3374564526420842
VWA5B2	83.58204960350008	1.1431867322455729	0.45058370583576024	2.537123995918018	0.011176735923367851	0.1002960863928388	1.3374564526420842
TTC21A	503.7570472909926	1.1428889737258734	0.47818172139107284	2.3900724820704324	0.016845047992917438	0.1286554851866856	1.3374564526420842
SYBU	910.3512710214484	1.142662269092783	0.6315916789188618	1.8091787894494673	0.07042323171645194	0.3032280091035627	1.1967030507312586
DNAH7	288.6843884698242	1.1424990443907428	0.849392212537206	1.3450783130893114	0.17859994585392192	0.4805881931709852	1.1967030507312586
DDIT4	4743.271810592527	1.1421378700006162	0.3758770410748847	3.0385943944181255	0.0023768462885179467	0.041559949207410296	1.1710712772693823
TNFAIP2	179.75283455239958	1.1415143819249676	0.34569740223337464	3.3020623659600137	0.0009597672780254729	0.021242929413896793	1.3691619107367063
SRGAP3	2892.936214436278	1.1412642036311405	0.4613205739069877	2.473907014303776	0.013364447588818941	0.11528685054920626	1.2656917511127663
CDH26	14.477490626952706	1.1411440219138362	0.5733278731775774	1.99038643558219	0.04654838296976373	0.7566381759586557	0.11706156497228612
ADGRG3	20.81779763229795	1.1403974207276262	0.6366332997486871	1.7912940167876885	0.07324612577323306	0.30795066041212	1.1967030507312586
DUSP15	449.34468279280344	1.1398492818967116	0.583014704607868	1.9550952538381807	0.05057182836510469	0.253542204842196	1.1967030507312586
C1QL1	5854.99365139614	1.1390952481259289	0.39802570124164255	2.8618635544702697	0.0042115817513380775	0.0596627743232405	1.1710712772693823
INPP5F	1377.4083098157917	1.1389840551182044	0.471498502204847	2.415668448132974	0.01570635571227005	0.1543093570556528	0.9141249462877556
PCDHA8	762.7420806430789	1.1388098213430926	0.8122433841728569	1.4020549056275695	0.16089885157066008	0.45992929187603804	1.1967030507312586
RARB	647.5964096367043	1.1386130445313714	0.5366030914984575	2.121890579034512	0.03384692776131059	0.19647343770311426	1.2618979981888068
ZADH2	3150.597850991104	1.1383945914737592	0.4763788074804894	2.3896835325118517	0.016862896143569634	0.13589477246797693	1.217569988911573
SIX3	290.6630190915764	1.1381807838844733	1.0859202634049936	1.0481255597124715	0.2945807615766285	0.5734978670528168	1.3691619107367063
PHYHIPL	1236.1754725330154	1.1379359719777704	0.6096201702480742	1.8666311049299884	0.061953120767539345	0.32509412112919667	0.9141249462877556
MYCL	2030.6666231028346	1.1358639533782893	0.7261774109332739	1.5641686677068232	0.11777796326398798	0.4021150720372671	1.1495773544057302
SOX21	30.327239235754643	1.1357273867508748	1.3514121622355273	0.840400448129856	0.4006838979758091	0.7019010039747635	1.1967030507312586
GUCY1A2	814.85745682684	1.133998949640095	0.3989263424516497	2.8426273949997096	0.004474334539913457	0.05730366659951005	1.3374564526420842
OR10G6	5.0581041710113395	1.133973915734686	1.0862174533641131	1.0439658396416545	0.29650119460018304	1.0	0.0
ULK4	609.8908543275579	1.133392422570564	0.6455622801239044	1.7556670478842555	0.07914527649718288	0.3000833563007817	1.3691619107367063
ST8SIA1	2578.0157874897554	1.1331581553622123	0.5326819892234921	2.1272695121794034	0.03339769640213004	0.1935088208626665	1.2839503281493023
C16orf89	520.3424224894051	1.1328504759772893	0.7354812087353785	1.5402847313055985	0.1234909639383548	0.4035588410910085	1.1967030507312586
ABCA1	431.8927187187756	1.1321872136476063	0.5837821966205684	1.939400036865934	0.052452646048590235	0.25092535506569874	1.2618979981888065
COL4A3	132.31059448934107	1.1314864260353261	0.8599759292698539	1.315718716680818	0.1882684697721076	0.4805881931709852	1.2618979981888068
ARHGAP39	1624.2890746985263	1.1307190889756145	0.29814521043086495	3.7925113314466943	0.00014913144322962853	0.009031670132983642	0.7868258185877162
MOS	8.193674001382927	1.1305065945944905	1.0028492522333656	1.1272946478015808	0.25961792455636606	1.0	0.0
MYOM1	152.82533834449424	1.1303671423212371	0.5734301751870395	1.971237634909146	0.0486967010327543	0.24175449067308225	1.2618979981888068
SLC9A9	162.06878694431384	1.1303250253828439	0.5574030850495665	2.027841351617799	0.042576442442330734	0.2242836439924627	1.2622886772028648
ZIC3	176.52249627998512	1.1300274501002854	1.2211971089777325	0.9253440266053647	0.3547869843624762	0.6228958265098464	1.3691619107367063
IDUA	6914.482006888307	1.1288293280912145	0.5885360030303493	1.9180293512697875	0.055107289546027435	0.2640412283039377	1.2175699889115728
CDH20	161.43750965984347	1.1283813634460267	1.1154479318327406	1.011594832214208	0.31173181780925874	0.5927142932397838	1.3374564526420842
GRIA3	123.14449709467719	1.1258315825915672	0.9308909056720103	1.2094130211518495	0.2265042085853931	0.5046204078067106	1.3691619107367063
ETNK2	98.17726744303826	1.125682300604863	0.6400732336159135	1.7586773535984903	0.07863232603125657	0.3107312612570659	1.2618979981888068
SYP	1485.614131467353	1.1256073415242678	0.3993965423245198	2.818270120650377	0.004828317118013435	0.0658380030306647	1.1495773544057302
MS4A6A	1206.1983748056332	1.12539000334437	0.5335076557541945	2.1094167838200177	0.034908622024421465	0.20690846328607576	1.1967030507312586
KANK1	288.1909967938678	1.1251638826204318	0.8036212024546009	1.4001172183905835	0.1614782197225582	0.4603287829259755	1.1967030507312586
NXPH4	612.3334954483571	1.1247579868624364	0.68645954272862	1.638491297522963	0.10131924795390077	0.36456706773499975	1.1967030507312586
CCDC186	677.792738328777	1.1231287398856131	0.5982792827695049	1.8772649701098099	0.06048178679257573	0.28029415893416204	1.1967030507312586
C17orf100	348.32662100727873	1.1224931501845214	0.4120786720681052	2.72397778936495	0.0064500844030872286	0.07339988762079885	1.2618979981888065
CNTN1	2287.100350396776	1.1224420407874263	0.8365288464152772	1.3417852182830925	0.17966564637552399	0.46779530261437385	1.2839503281493023
GXYLT2	449.8890916191818	1.120791367415112	0.6318776428082585	1.7737474654649443	0.07610493135104679	0.30549651680963175	1.2618979981888065
CCDC13	97.62232439025448	1.1191382689731133	0.41967023232446576	2.6667087221660686	0.007659802661159415	0.0822263949403815	1.2618979981888068
FGD2	233.38810526234715	1.1189929554696274	0.504372666792802	2.218583656773204	0.026515062432128506	0.17746207916988624	1.1967030507312586
TBXAS1	309.9167476067382	1.118706666745648	0.5489009629517325	2.038084722478472	0.041541460747592074	0.2219201904925076	1.262288677202865
NR4A2	568.2405470080165	1.1180513481121113	0.6728844928826714	1.6615798995787858	0.09659703635841389	0.33212800987373964	1.3691619107367063
ADAMTS15	116.33961813720974	1.1171098393421988	0.5535364755820787	2.018132297727059	0.043577484773446	0.22799166655094366	1.2622886772028648
SMIM17	350.9412417453845	1.1170344504467244	0.6080255064230152	1.8371506435941878	0.06618765961103855	0.27420206773269606	1.3691619107367063
WDR78	429.27230338562816	1.1157861920043342	0.410331612049	2.7192303961974345	0.006543401299088428	0.071951077644296	1.3374564526420842
SLC27A2	51.58185324921785	1.115120398624675	0.555842753020695	2.0061796120658553	0.04483708828369746	0.22351311335983745	1.337456452642084
TAF11L11	6.000972728948554	1.1150763951086609	0.9007733528265908	1.2379100598497899	0.21574941179373555	1.0	0.0
MEIS2	3013.1022703007243	1.1145266536979332	0.4335450215340772	2.5707287555839917	0.010148477809525713	0.10121315218386516	1.1929006562986058
SLC10A4	117.23216956746406	1.1139228417681148	0.9371823128770426	1.188587136635666	0.2346021721754546	0.5201599989848565	1.3374564526420842
CD8A	30.02365747251276	1.1138422199190905	0.5332446927801718	2.0888013232946845	0.03672561125035757	0.23143603920808886	1.0364580231489744
DCST2	25.745444636461773	1.1130332970133658	0.6368349883683256	1.7477577666785196	0.08050598124992957	0.30549651680963175	1.337456452642084
BBOF1	280.18501878662374	1.1125326352979157	0.7541655663063653	1.4751835472238606	0.14016320353825995	0.40635667725150765	1.3374564526420842
NKX2-8	4.674874968959637	1.1119551048069911	1.713567441635282	0.6489123671408208	0.5163950205717374	1.0	0.0
C5orf47	5.878788798490982	1.1119463601753212	0.8718267757305241	1.2754212088101966	0.20216019579398448	1.0	0.0
SRPX2	443.6274646958333	1.1118647503019006	0.6414383435738361	1.7333930243506148	0.08302583659748751	0.3196416694691789	1.2618979981888065
KCNIP3	248.80301776006306	1.1111130984094693	0.7503330783119572	1.4808264896293362	0.1386528157455096	0.4162534373274183	1.262288677202865
KDM4C	1321.7328440034867	1.1103674965088708	0.6251010385620838	1.776300834602743	0.07568334574237862	0.31975604322478174	1.1495773544057302
VAX2	513.3435121993799	1.1101744278692467	0.4995533517043027	2.2223340591784977	0.026260738036032277	0.16446876345027112	1.3691619107367063
MUC4	388.43031286102155	1.110073801899046	1.0842752486727396	1.0237933617482151	0.3059328864878556	0.6190701241899957	1.1967030507312586
ARHGEF33	145.53499796236787	1.1097643145746068	0.576273861597813	1.9257585473295713	0.05413452962596927	0.25553332530624734	1.2622886772028648
TRIM67	182.98258915032926	1.1090441707209584	0.8033548589594725	1.3805159181553008	0.1674278519391985	0.46779530261437385	1.1967030507312586
MYO16	2845.977292988131	1.108561799392802	0.8208047006617415	1.3505792528954423	0.17683025050173057	0.42238136339200816	1.5669447392509122
TEX14	139.08138933271096	1.1082014151177442	1.3357375056057945	0.8296550860231656	0.4067338221246769	0.7074855137249055	1.1967030507312586
AMPH	2635.981194547901	1.1071668555904295	0.45116616482379085	2.4540112754750765	0.014127255166882593	0.11854412923183552	1.2656917511127663
CDHR2	9.832525776005676	1.1071221270857554	0.6218587227687652	1.7803434872737691	0.0750197642799523	1.0	0.0347791433781679
CAPS2	402.51475184030755	1.1064060812136502	0.45786883246481574	2.416425846803343	0.015673718385917308	0.12756518579420364	1.262288677202865
ARMH3	1993.7245504628606	1.1059795518877862	0.3854571516395531	2.8692671732343538	0.00411424108283565	0.058111591121928034	1.1967030507312588
OR8G5	8.807096972442972	1.1046418225054724	0.8999526628627394	1.2274443624530418	0.21965562126576713	1.0	0.11491940731813316
ENDOD1	332.3031907440447	1.104344232399932	0.5034842299457248	2.193403818266521	0.02827829747293564	0.18296532844990523	1.1967030507312586
C10orf90	21.367153295037344	1.1036918408202987	0.9536504426375982	1.157333747749036	0.24713603060594203	0.5334972298409739	1.337456452642084
SLC13A3	71.58913032079734	1.1036302582544424	0.611039795831249	1.806151196344063	0.07089472571725519	0.3034523845363646	1.1967030507312586
ABLIM3	7292.945080623707	1.1033447566902792	0.5735762886910867	1.9236233757293828	0.05440180882722119	0.24210546841076358	1.404596000613047
NISCH	7548.725617955957	1.1028819984480622	0.3357990201163442	3.2843514494650607	0.0010221736839095255	0.021410226873519518	1.404596000613047
SCARA5	21.99814607362595	1.1022731261023806	0.8650696502836546	1.2742015926011825	0.20259198094886724	0.48394932601755103	1.337456452642084
PRDM13	203.33780464826265	1.1020643060769828	1.8000911844564267	0.612226933609351	0.540387624092296	0.7551063065399787	1.3691619107367063
GP6	28.273666165435213	1.1009885045848231	0.695040164672394	1.5840645771942865	0.11317902433965057	0.3771415349420076	1.251226136480551
LDLRAD1	5.090508908625659	1.0998287490752268	1.3928453767662523	0.7896273106988245	0.42974545373569334	1.0	0.0
BBC3	619.817020123257	1.0980065612693453	0.9183000916063109	1.1956947095025199	0.2318157166691612	0.5167185445992574	1.3374564526420842
MARVELD3	14.355711590946497	1.0979218399721318	0.6850119205881833	1.602777713750448	0.10898373883705054	1.0	0.11706156497228612
GALNT5	30.82611246865053	1.097906788435583	1.1847439647630562	0.9267038458011135	0.35408032022725533	0.646960549297499	1.262288677202865
LRP1	3587.069453136014	1.0978921987911188	0.34006950452294843	3.2284347293393703	0.0012446965978024514	0.027993510329576653	1.1495773544057304
ETV1	1834.990457586849	1.0978072875283884	0.5807840047199074	1.89021611925732	0.05872906172254502	0.34211654970682404	0.7868258185877162
EFHC2	58.55286792651023	1.0977388941261423	0.6074412668506456	1.807152319132853	0.07073853295609196	0.32678780522304884	1.0364580231489744
ARMH1	307.71664508741185	1.0969738554815343	0.6505347410069434	1.6862648315808022	0.09174480161158394	0.32748283756626984	1.3374564526420842
ATP6V0A4	19.58378063499338	1.096779922373934	0.6061870926474134	1.8093092638840995	0.0704029705923858	0.8954616454282895	0.11706156497228612
FOXD4L6	15.973720957682676	1.0966261575557916	0.683772446867643	1.6037881645852046	0.10876075428317201	1.0	0.10348712416875389
ANKRD12	1230.653754155882	1.095883023163833	0.2871032838121318	3.8170340952315	0.0001350655114543064	0.0065941976159045994	1.1967030507312586
C6orf141	10.83874860423057	1.0958768537138004	0.6982059025710734	1.569561141890012	0.11651724462457538	1.0	0.11706156497228612
ZBTB4	1593.7823207024078	1.0950653174236527	0.27408531824765514	3.9953446774342907	6.460019867991932e-05	0.0038826914677213328	1.1599336368234967
RNF227	442.0264595129343	1.0938529403992316	0.4883696425004948	2.239805354809955	0.025103562096147287	0.16254009272801553	1.3374564526420842
CAMK2D	2549.3761525206473	1.0937767442529966	0.34995465023198835	3.125481383167566	0.0017751430575244345	0.034804194567238655	1.1710712772693825
DNAH2	11.874727636976733	1.0934322251880204	0.6656894204182705	1.6425561104771467	0.10047480785132858	1.0	0.0347791433781679
ABHD4	992.6910767355145	1.0931726879079897	0.3790792268631557	2.8837578280242075	0.00392960820117103	0.05793710136641207	1.1495773544057302
ZNF469	164.2419288786657	1.0926944854633636	0.7549673732943242	1.4473400098011606	0.14780171855734708	0.42994382757923266	1.2618979981888068
ATAD1	2061.04483318775	1.092584624688129	0.7562656691264074	1.4447100659087395	0.1485393413316438	0.42724327581989674	1.2839503281493023
ZNF33B	1351.5675570454198	1.0925560356198367	0.36308910546468337	3.0090576092102177	0.002620594194176494	0.04487716234553814	1.1599336368234967
ATOH8	692.6141582526137	1.0924154780045647	0.7775674390960718	1.4049141245864232	0.16004681592735187	0.42950309528144903	1.3691619107367063
AKAP9	2512.5020351677335	1.092393722208716	0.4255503390233089	2.5670141039386682	0.010257844004482373	0.1043446610518572	1.1495773544057302
ANKRD42	577.5230846350831	1.0918591120347112	0.39401520867955697	2.7711090536169984	0.005586571300427068	0.06964360346530686	1.1967030507312586
GAL3ST2	117.0655348457641	1.0917640309840826	0.5201636858054284	2.098885525416063	0.03582699311748068	0.21043570068499823	1.1967030507312586
HTR7	22.249021163971264	1.09163972970916	0.46730610463852096	2.3360271112948223	0.019489828585658946	0.14014603263295947	1.337456452642084
APLNR	245.54931800526526	1.0910646559579582	0.9779467532685974	1.1156687747173208	0.26456394121436233	0.5446001202293296	1.3691619107367063
SPRYD3	1322.5261324078233	1.0909989971621294	0.2909483960562645	3.749802411528499	0.00017697395971892627	0.008046778848754729	1.1495773544057302
GPR101	5.080933354495872	1.090940756359875	0.9920743878919458	1.0996562048920644	0.2714819432427784	1.0	0.0
CERKL	1342.6733576387792	1.0907700180594133	0.9279127640734426	1.1755092291984905	0.23979104699624185	0.5543201592905256	1.1967030507312586
FMO3	108.29121041963158	1.0907377521151849	0.7745561038656774	1.4082101305141084	0.15906885739333113	0.42811461550027585	1.3691619107367063
NR4A1	1140.5922836696027	1.090728617284294	0.720469063063651	1.5139145776033576	0.1300475063443968	0.47167887005771697	0.9141249462877556
REPS2	357.5747342181671	1.0899999136737497	0.6150553616261943	1.7721980518823726	0.07636168690100287	0.305922182240348	1.262288677202865
CDH23	501.3183399952868	1.0898436423859257	0.8807746438660199	1.2373694565073203	0.21594995272763928	0.513335903857453	1.2618979981888065
HS3ST1	307.769979401642	1.0892947075937955	0.6423853518769901	1.6957029054460504	0.08994215802531084	0.33367598026717105	1.262288677202865
SPATA7	940.0136368192476	1.0885522922298012	0.5727399533932163	1.9006047784524864	0.05735379915648069	0.2772632673668886	1.1599336368234967
STK26	187.82086378450902	1.0882953322755815	1.2195890408115755	0.8923459426557124	0.37220753615579577	0.6785922512528235	1.1967030507312586
CAVIN2	872.2580469949373	1.087787914182956	0.389956463696463	2.789511177405886	0.005278767429818952	0.06566795487865337	1.262288677202865
SCRN1	1454.3963361831377	1.0877357878644762	0.6411952640183884	1.6964189364837257	0.08980657002499261	0.3482709072133676	1.1495773544057302
TRAJ24	40.39950327343732	1.0869088345464684	0.7315292110786684	1.485803735634533	0.13733104177471764	0.4162534373274183	1.251226136480551
RIIAD1	61.505377686987565	1.0867564108276364	0.48229934528388724	2.2532819533229067	0.024241376898564163	0.16949567999366943	1.1967030507312586
RGS22	845.176774743025	1.086459511918113	0.682206629950995	1.5925666274984116	0.1112574451281191	0.35658263318195504	1.3691619107367063
POU5F1B	13.506250202948172	1.0851018048806997	0.6481607467383249	1.6741245290480025	0.09410612794438628	1.0	0.11706156497228612
SLC22A4	69.73790349077026	1.0849998719157987	0.5653314318124965	1.9192279269475694	0.05495549467509502	0.2660192892106457	1.1967030507312586
CLEC2L	148.20507581319853	1.0830757333095495	0.6425112455751332	1.6856914813063737	0.09185523851297397	0.3383144822799325	1.2618979981888068
ASB15	10.658759200381706	1.0823388758569832	0.782352627294368	1.383441223428962	0.1665296178542501	1.0	0.11546103974456735
KRBOX1	237.36600383709813	1.081920720317798	0.6367267594516242	1.6991915358631915	0.0892831006628042	0.33272492116216434	1.2618979981888068
HERC3	609.5722266325012	1.081526416931792	0.3839421220856885	2.816899617725236	0.004848967834034681	0.059924671825820904	1.3374564526420842
EFCAB13	485.5700684205791	1.081464564852488	0.5550476213465062	1.9484176190665077	0.05136501329797475	0.2485031277496029	1.262288677202865
SEMA6C	3263.184280029029	1.0813930050450453	0.314583201924609	3.437542114229625	0.0005870194265054794	0.01738942474794762	1.1436203854736575
ANKRD1	6.94737607006164	1.0810429637686203	0.9223000792790161	1.17211630797397	0.24115036334580514	1.0	0.0
SCUBE2	109.83303903257797	1.079996007241933	0.7287144781460795	1.4820564701686014	0.13832526993654826	0.42724327581989674	1.1967030507312586
KCNH1	141.02930219485896	1.0793969106609451	0.8694216792551404	1.241511382124376	0.2144168960687008	0.49145738278734424	1.3691619107367063
BMPER	323.27578080607884	1.0770297504233148	0.8531747852100147	1.2623787869659049	0.20681251864502462	0.4888016074127959	1.3374564526420842
CAMTA2	1304.6254362316924	1.0767787186308073	0.29889008716899274	3.6025909351152072	0.0003150611291628043	0.01345370412470826	0.9141249462877556
NUP62CL	41.396234329227916	1.0761597838217816	0.6717793182029591	1.6019543243762833	0.10916571022516167	0.36892965124691773	1.262288677202865
LRRN3	524.940893586334	1.0748287619194328	0.7472334144687238	1.4384109986350466	0.15031747376054375	0.4162534373274183	1.3691619107367063
SCRT2	1676.6576088127918	1.074742901709904	0.5446166423691113	1.9733934259421733	0.04845075603241359	0.2480010864128789	1.1967030507312588
PPARG	109.38361713918518	1.074414863112039	0.5577383633390545	1.9263779107461036	0.054057203530754494	0.2553322317269595	1.2618979981888068
HLA-DOA	248.51068155887367	1.073809204704632	0.5826137828203888	1.8430892580439886	0.06531597945387096	0.28353854999158895	1.2618979981888065
SMG6	1326.6803531612816	1.0708938723139478	0.2938500290094857	3.6443551696208223	0.00026806303311615806	0.011811109226382954	0.9523216555318319
CDKL1	112.41887556068079	1.0708454628018227	0.47939305662711684	2.2337525502267574	0.02549935920482376	0.16196416518787587	1.3691619107367063
HPCA	334.865851676717	1.0706300361096242	0.8576409068970855	1.248343015707035	0.21190546767149865	0.5077085796498945	1.2618979981888065
PCDHA7	486.6742555279756	1.070593326203203	0.4833801537917633	2.214806126824162	0.02677337451438636	0.16628346370863692	1.3691619107367063
DUOX2	41.640182758799604	1.0693524815997535	0.5908612550007744	1.809819940890103	0.07032371452617019	0.29504236450368704	1.251226136480551
BTRC	1538.7893722905167	1.0673760923396793	0.3615752889298417	2.952016149938797	0.0031570641834239186	0.05700294921820695	0.9523216555318321
OXCT2	165.97791548424667	1.0668499880963747	0.8686756934207126	1.2281338089423015	0.21939674124240494	0.5320021572393481	1.1967030507312586
ATP2B2	2061.2881057036175	1.0656919455607652	0.43212734090224963	2.4661525543273424	0.013657315384475576	0.123782740506978	1.1495773544057302
CASZ1	455.1052320705651	1.0650850001502215	0.6987102325553318	1.5243586690508013	0.12741913877428226	0.3997403826623429	1.2618979981888065
MYH3	106.02331597901413	1.06505439110195	0.48969512396686	2.1749336249752558	0.029635090707731054	0.18880448932573857	1.1967030507312586
TDRD9	30.00547892593488	1.0643993908237965	0.8875988089771867	1.1991897466044865	0.23045417326161244	0.5310195031674225	1.262288677202865
TIMP3	6614.920268444533	1.0642443324457043	0.805559827426438	1.3211238895138286	0.18646005868577908	0.4949300338415918	1.1710712772693823
CNMD	57.86899341024236	1.0639992027216338	0.9254555992901005	1.1497031338270658	0.25026616317023126	0.5653120512983032	1.1967030507312586
TFAP2E	296.5208776772112	1.0626507051280791	0.8924024022530009	1.1907752628693753	0.23374182249892753	0.5477500593960104	1.1967030507312586
KLHL41	126.83615925526146	1.0622088702682049	0.4154736045794472	2.556621789110765	0.01056940649750842	0.10034968545941873	1.2622886772028648
MMP24	735.7916233149487	1.0617850651818093	0.6032168266636604	1.7602046531998283	0.0783731133164356	0.3100824368374426	1.262288677202865
ZNF793	1976.534573455187	1.0609076078512727	0.2785975602755913	3.8080290681720723	0.00014007881010404252	0.008691466712063462	0.7868258185877162
ADAM11	644.9128252513812	1.0608635008298573	0.8639040368881747	1.2279876647539931	0.21945159857084937	0.49701751785227616	1.3691619107367063
LSM11	555.975978045965	1.0606728052530305	0.2864437515184667	3.7029008300243906	0.00021314821792338517	0.008084871017822107	1.3691619107367063
TRAJ20	23.98569329560104	1.0605736511414598	0.7375381863204885	1.437991511236274	0.15043646272071204	0.4358929632011842	1.251226136480551
LURAP1	313.2801818113314	1.0598918735962932	0.497050998510709	2.1323604152732787	0.03297722894100748	0.19390254113909466	1.262288677202865
MUC6	59.04613087915908	1.0598192955865504	1.0890246669663362	0.9731820846068232	0.33046281321511173	0.6290150257515124	1.251226136480551
MAGEB2	4.651432986256999	1.0594920667824488	0.9916906741076079	1.0683694971074054	0.28535387072363805	1.0	0.0
KLHDC9	530.0894806036349	1.0594140121011972	0.6136730410925366	1.7263492791130233	0.08428459480847729	0.31268450340848575	1.3374564526420842
UPP2	46.294529508994565	1.058493423605342	0.5248867777497007	2.0166128553348677	0.04373593041605857	0.22830416491253477	1.262288677202865
PHGR1	13.11799079709788	1.0584713234389937	0.6731034976719901	1.5725238794625862	0.11582910560926869	1.0	0.11546103974456735
LIPM	9.569493767522516	1.0582853467380264	0.8536795096892088	1.239675234940694	0.21509554067150147	1.0	0.11706156497228612
SPANXD	6.469478749029119	1.0566824659453449	1.307706902179331	0.8080422793397766	0.41906624367492745	1.0	0.0
MRGPRG	1.4835689490306294	1.0560195145603075	1.5424344660870282	0.6846446560801398	0.4935681804904983	1.0	0.0
ATCAY	2117.85030096431	1.0551863708716598	0.31064013861036877	3.3968127093683926	0.0006817561141695853	0.019042411077194885	1.1495773544057302
DOCK10	567.1023498520262	1.0551704505250374	0.8404252119573392	1.255519748232635	0.20929014372024027	0.4860325336715243	1.3691619107367063
USP2	126.64336568989538	1.0543463165214226	0.6727894962536684	1.567126601102423	0.11708510251112694	0.38267106502033704	1.2618979981888068
SYNDIG1L	40.959229555248776	1.0536591725662723	2.4677571059861894	0.4269703732228536	0.6694009068757549	0.8322027834392517	1.337456452642084
ITPRIP	569.5786843541377	1.053017700470728	0.534820189717435	1.9689191259347851	0.048962378874829876	0.23307637513368323	1.3691619107367063
DGKB	983.3543218190787	1.052921261708737	0.9425790489736366	1.1170641474105016	0.263966898623823	0.6438842055878329	0.9523216555318319
CHI3L1	147.30654180508006	1.0527338082390816	1.3348618763061058	0.7886462464208337	0.43031879332056916	0.7084653586548167	1.2618979981888068
HCLS1	406.6302701456711	1.0525027018244748	0.4475237500928947	2.3518365262312932	0.018680982872895685	0.13490551424736422	1.3691619107367063
AP5B1	851.0028711444721	1.0524415209213835	0.44009817773971166	2.3913789562287886	0.016785217732734403	0.13291920402312934	1.2618979981888068
BORCS6	212.9988866443621	1.0512781087621563	0.31897290864259076	3.2958225613452137	0.0009813397518144227	0.021373270730539712	1.3691619107367063
PHACTR3	1973.7067924890785	1.0512129321514467	0.5565957582844868	1.8886470414209509	0.05893913920421558	0.2768538210861137	1.1967030507312588
TSGA10	49.70454916561615	1.050444774464214	0.4324882359467419	2.428840109754036	0.015147210679499926	0.14040009633507053	1.0364580231489744
ACADVL	5842.037588148841	1.049970609921395	0.2789544542705319	3.7639499704963537	0.00016725035863476885	0.0075264583697665245	1.2175699889115728
TNFSF12	524.5105054845923	1.0497303514189547	0.4641946040765232	2.2614014514608725	0.023734408970934366	0.16793516822032054	1.1967030507312586
FOXE1	16.90250655598019	1.0495230159775215	1.4315849803725398	0.7331196054490634	0.4634854834480804	1.0	0.11546103974456735
WFDC2	185.79662581848547	1.048420684517715	0.762366474940308	1.3752187681125467	0.16906363142157815	0.4698747559939865	1.1967030507312586
MS4A4A	268.640890696056	1.0484189193255042	0.6373482449569333	1.644970277428704	0.0999759406649576	0.36260576615728635	1.1967030507312586
TMEM100	62.408736558259605	1.0482602321912364	0.7756237471071298	1.35150610860094	0.17653336444724865	0.45672038435328977	1.337456452642084
TMEM71	93.18481692949581	1.0479692357223813	0.6641754275634735	1.5778500562221263	0.11460006105643648	0.36294015556052256	1.3691619107367063
ANKRD18A	127.16958080407935	1.047607332734958	1.0519047485980337	0.995914634030502	0.31929162432224273	0.5998386812868118	1.3374564526420842
TIMM22	1303.9902910245032	1.0475933591973803	0.2181923099224177	4.801238685129973	1.5768718184745853e-06	0.00039624292575835376	0.9141249462877556
GATA6	99.19937804183475	1.0465115414937507	0.870504752755923	1.2021893483988564	0.22929017522466102	0.5295848119485347	1.2622886772028648
HPGDS	66.80738174293597	1.0460544933438107	0.5270295877903465	1.9848117023743523	0.04716542502264586	0.23909600966219907	1.262288677202865
THAP2	1089.6000124685422	1.046017176731414	0.38246186275970384	2.73495811891868	0.006238821335709362	0.0885845629615022	0.9141249462877556
GPR27	167.75746050658063	1.04560357138251	0.5821432580944707	1.7961275971915982	0.07247422629433083	0.2991286555221795	1.2622886772028648
CUX2	1190.217028722669	1.0455371751418523	0.5168231542346727	2.02300761213014	0.04307236271333833	0.2640412283039377	0.9523216555318319
FGF1	478.1272031887159	1.0449259593874525	0.8168068501788455	1.2792815818802925	0.20079791605496736	0.5076685824857632	1.1967030507312586
ZNF33A	4381.3742561822	1.0435704797705432	0.32239995066324667	3.2368816360662964	0.001208435232277027	0.026780991901962734	1.217569988911573
KIAA1671	305.22344614417807	1.0434625343629431	0.4389969183543246	2.3769245084329733	0.017457660588631	0.13587121184337808	1.262288677202865
JAKMIP3	142.21910124021613	1.0428348381243493	0.7909254896016744	1.3184994690834169	0.18733650266496252	0.4679508652173478	1.3374564526420842
ADAM20	564.3729736625947	1.042813287332664	0.4986972608621897	2.091074824693765	0.0365213570731935	0.1960305193073249	1.3691619107367063
SPATA9	86.15837913383882	1.042727303672254	0.4046305896084536	2.576985849441743	0.00996660306514804	0.09699132953135205	1.2618979981888068
LRATD1	4356.369339990751	1.0427080954853793	0.6128970258645623	1.7012777864511885	0.0888908371676182	0.3470138117208899	1.1436203854736575
UNC13A	3183.614352075279	1.0421234735839666	0.4600426880125039	2.265275594502312	0.0234957727372871	0.16478209894083676	1.217569988911573
TLN2	543.0486753968602	1.0419203460253572	0.3048357431984737	3.417973020791658	0.0006308936035271237	0.017788547945087198	1.1967030507312586
H2AFY2	2004.9728117843467	1.0417357096736142	0.29340062625647995	3.5505572123863414	0.00038441657223739457	0.013195375064998864	1.1599336368234967
ALPK1	249.08544039126554	1.0415758756425821	0.8067626576378127	1.2910561312942996	0.1966842143158786	0.47323770783136787	1.3691619107367063
TNFRSF1A	588.3076844157488	1.040837898861318	0.4172719259560796	2.4943875542944447	0.012617469689735265	0.1151880211854775	1.1967030507312586
SRRM3	770.5311706480625	1.0405938427946297	0.3149559156945351	3.3039349030797878	0.0009533796714257442	0.022029838451839586	1.262288677202865
GLT8D2	211.71388073774543	1.0404787360632954	0.6984839605521206	1.4896243791208077	0.1363230281487506	0.41226329517632543	1.2618979981888068
GPR26	5.002089224023231	1.0404135099334388	0.9021818635145846	1.153219269871323	0.24882039608214573	1.0	0.0
CTSK	1066.7914377610591	1.040255280836874	0.4454634982912524	2.3352200232503346	0.019531929640987843	0.14965784500342394	1.1967030507312586
PRDM6	96.81876983621406	1.0399963150433809	0.8021208672638677	1.2965581092422336	0.1947832738995928	0.5007364319020529	1.1967030507312586
DNAJC17	1721.169606293938	1.0395844015527915	0.32646398335772087	3.184377004962515	0.00145065943949261	0.03918542713950735	0.7868258185877162
CCDC181	755.6897292816249	1.0383203143133444	0.46121385852357494	2.251277352413448	0.024367976300314745	0.16478209894083676	1.262288677202865
CC2D2A	548.6312523299196	1.0382628402328968	0.403396058713213	2.5738051173450622	0.010058691258585837	0.09263132687914641	1.3691619107367063
MTCL1	1370.255380436037	1.038106089576625	0.6854419479312632	1.514506214143648	0.12989749894850122	0.4622241489331941	0.9523216555318319
PACS2	7832.83454130416	1.0377666499595917	0.38041169586668055	2.728009315263767	0.006371780864305446	0.07734333617160977	1.1495773544057304
CCL27	118.86254634104381	1.0376102941771146	0.572369260378584	1.8128337176786968	0.0698574717918673	0.29343527549954335	1.2622886772028648
OXER1	100.54866289335638	1.0370861767559443	1.0284299569305768	1.0084169269545615	0.31325435016756253	0.6101971892380843	1.2618979981888068
PIANP	1032.064946432821	1.036547964420441	0.5502416768927706	1.8838048951032842	0.05959137118669947	0.31808298538044877	0.9141249462877556
CTSG	0.2666068567706598	1.03591677563769	3.992344436091431	0.2594758023062431	0.7952681497991353	1.0	0.0
B3GAT2	62.404641888300986	1.035766444739611	0.6716780465531587	1.542057910117563	0.12305952177668096	0.39536850906800214	1.251226136480551
ACTRT1	6.235881263550171	1.0356350805929537	1.136794658712911	0.9110133238710929	0.36228835341708415	1.0	0.0
DCDC2C	69.41463054286248	1.034439838958844	0.7467819717737039	1.3851965875688128	0.16599236387058544	0.4577112074670971	1.251226136480551
IGSF22	33.294538755598204	1.0343395693041213	0.6245101639635651	1.6562413696191922	0.09767294850218958	0.34810116115529594	1.251226136480551
EPHA6	58.7566372130912	1.0338947500816498	0.8296967089640436	1.2461116681691642	0.21272340171374207	0.5084035227265405	1.262288677202865
RBM47	88.00099015017368	1.033380740032551	0.5250187282574816	1.9682740527415177	0.04903651376097744	0.24233994379818913	1.2618979981888068
SCN3A	455.73779807902605	1.0330338736207987	0.7597331226509357	1.3597325729543488	0.17391456646098719	0.46391098878637216	1.262288677202865
WTIP	311.2101962372889	1.0322235271672378	0.45110338666379235	2.2882194141817753	0.022124746672305715	0.15631655566999314	1.262288677202865
SMYD4	783.7027508556349	1.0321965225973129	0.3718308012538217	2.7759844507682616	0.005503484044704371	0.06699552093804627	1.262288677202865
EXOC3L4	8.729676019050638	1.0317395595478203	0.7200303498975926	1.4329112094991008	0.15188321341410482	1.0	0.10348712416875389
MAGEA10	7.845540423261504	1.031482964788368	0.9631641117870695	1.0709316846062078	0.28420014798408455	1.0	0.0
IQCK	1090.8895185313647	1.0314379560421434	0.5174157846314259	1.9934412259511451	0.046213153360804886	0.2467508187333189	1.1495773544057302
CFAP206	128.0625733850105	1.0311508849566227	0.5433576538032161	1.8977387688184975	0.05773050280364169	0.2655314856637313	1.2622886772028648
HSF5	34.992243631065925	1.0294725099297404	0.366336120573496	2.8101856522313717	0.004951292995034399	0.06280513409977481	1.262288677202865
TRAJ16	50.604730145657484	1.0293569819081865	0.7470361105994839	1.3779213177287304	0.16822758236884217	0.45865013084812556	1.262288677202865
FAM133A	67.32943402346952	1.0288111736400698	0.6508503460209603	1.5807184861002401	0.11394241963321564	0.4164260341443946	1.0364580231489744
SLC35E4	230.99311171569363	1.0285244048122697	0.4946776476517995	2.079181078212456	0.03760071013929279	0.20985531958289166	1.2618979981888068
COL8A1	156.3486837209953	1.0282392513238143	0.7808065417022118	1.3168937456417595	0.18787424323305013	0.4802764282364095	1.2622886772028648
VNN1	26.694539728214018	1.0274105447922806	0.6635881549400408	1.548265346727163	0.12155842402860072	0.40035896775655705	1.1967030507312586
INSL3	12.256472901644962	1.026632895813532	0.5414666898356377	1.8960222578514785	0.05795710139393274	0.8280182047093962	0.11706156497228612
MADCAM1	13.389983196070435	1.0266236105971729	0.6886405714964546	1.4907974538390356	0.1360146804696484	1.0	0.11546103974456735
MARCH4	346.93533350515503	1.0259721812351794	0.5781283865983399	1.7746441880702586	0.07595665617121555	0.30549651680963175	1.262288677202865
EFNB2	584.6853662897646	1.0258138240963488	0.5895022687492534	1.7401354981598585	0.08183522835017634	0.30794697614972255	1.3374564526420842
B3GALT1	162.2579055807364	1.0254290062046763	0.8801067563246916	1.1651188890843738	0.24397087187607253	0.5240153671424876	1.3691619107367063
ARID5B	442.2188886116466	1.0253204340409634	0.6138621524208913	1.670277976899866	0.09486437837890437	0.3330461222872631	1.3374564526420842
DEFB134	27.60780829039318	1.0246753224231342	0.6014763642778767	1.7036003129621622	0.08845578297655297	0.36612256630167767	1.0364580231489744
FBLN5	496.3815992580252	1.024259872594974	0.6710653732514045	1.5263190643145443	0.1269304230752854	0.3994725843671647	1.2618979981888065
PATL2	56.05342194220193	1.0240437546655174	0.6081412129675118	1.683891393692182	0.09220265990134392	0.33878591705234185	1.262288677202865
RIMS2	357.5267847925775	1.0232170703508703	0.37235930251894606	2.747929388171544	0.005997292340154575	0.07294355897795703	1.1967030507312586
ITPR2	442.3272408460361	1.0231915925725634	0.4430177977846486	2.3095947785599753	0.020910598955524853	0.15614604600935772	1.1967030507312586
TMEM184A	10.496115167400227	1.022808396542268	1.0266782148163391	0.9962307388836887	0.3191380472989785	1.0	0.11491940731813316
CABLES1	138.92348726150666	1.021652054807415	0.6882827509925504	1.48434935109753	0.13771626411516982	0.4149815609597238	1.2618979981888068
SLC38A1	7181.983702639971	1.021623037742772	0.6898429834267001	1.4809501035554498	0.13861987017622318	0.4364360635916912	1.1495773544057304
TGFB2	2671.338482287701	1.0213812703257894	0.7406821935529739	1.3789737072337755	0.16790286067355753	0.4730573189788057	1.1710712772693825
MYBPC1	16.445959575122902	1.02115544286876	0.8816233068110338	1.158267295090502	0.24675497347584033	1.0	0.11706156497228612
VPS53	3087.135082776754	1.0196305614898789	0.18409502711408327	5.53861001828157	3.0488169622466056e-08	1.888843309922806e-05	1.1710712772693823
IGSF9B	2771.2395394068153	1.01947953417297	0.47377532787752985	2.151820650391706	0.03141148275996441	0.16844899170315117	1.5669447392509122
FMOD	370.5516413144026	1.0185527840824187	0.9066967457207181	1.1233665378083915	0.2612818553305766	0.5628581798139403	1.2618979981888065
SLC16A14	255.0973148072916	1.0161400971952352	0.6161169289015846	1.6492650169616556	0.0990933532123586	0.34910322789851017	1.262288677202865
NAB2	2026.8723006529253	1.0153472811272346	0.2571145833835043	3.9490069671107433	7.847606784941977e-05	0.0036037072204699264	1.5669447392509122
SLC16A13	117.1144728722297	1.0150037092152386	0.5767249028240109	1.7599443066271923	0.07841725000076798	0.3102267134820666	1.2618979981888068
COTL1	5069.699826656437	1.0148568950225674	0.5552042092986392	1.8278984165206233	0.06756479876290027	0.296552437843804	1.1929006562986058
OSR1	58.03021663405967	1.0142241903281435	0.691434373553042	1.4668408588314699	0.14241935187935972	0.4635302938461018	1.0364580231489744
CTNS	460.6935148562037	1.0137425853048516	0.2984197784395937	3.3970355135494277	0.0006812012571199342	0.018645198442033366	1.1967030507312586
PCDHA12	602.4745670035641	1.0134299072695994	0.47467303399840216	2.135006277337867	0.03276049737040337	0.1933521428148284	1.2618979981888068
CALHM6	192.22808346340187	1.013377649739948	0.44111577591784146	2.297305390249047	0.021601354525709587	0.1540873243845597	1.2618979981888068
MEIKIN	21.518446278594038	1.013034601474079	0.8027796675687838	1.2619086436780986	0.20698166135387647	0.5025566526604183	1.262288677202865
SEC31B	782.2481065368253	1.012900316923729	0.428151417730626	2.3657525701830124	0.017993465356750997	0.1383212671752104	1.2618979981888068
ABCA8	1834.880029716573	1.0124793999089468	0.7225025568608553	1.4013506115576797	0.16110925343408872	0.5603824152085126	0.7868258185877162
LMF1	506.42213930193026	1.012321312827016	0.4150884893383996	2.43880844405137	0.014735777137962756	0.12245840299355952	1.2618979981888065
H2BFWT	1.6150585777578474	1.0118500902243657	1.4131173744056476	0.7160410794962778	0.4739659837925778	1.0	0.0
QRICH2	1266.6759251584263	1.011208219256883	0.4838451973761574	2.089941627488628	0.03662304359929957	0.24652474278274145	0.9141249462877556
KIF5A	7704.306931064938	1.0108708891001488	0.3213251900473064	3.1459434878147134	0.001655519906450013	0.02937104394129706	1.404596000613047
LINC00672	149.47896332377147	1.0106453049961643	0.7176919624464102	1.4081881334593167	0.15907536912108516	0.4466716478510199	1.2622886772028648
DEPP1	527.508159538815	1.0106302678947885	0.39701460569048075	2.5455745290204583	0.010909807202626213	0.10231333542707337	1.2618979981888065
AP1M2	0.43860460209939034	1.0105679979921836	3.1101796140949474	0.3249227129560026	0.7452395663284135	1.0	0.0
CFAP221	94.92491301035068	1.0104205474086796	0.8518737462910293	1.1861153742651969	0.23557673982401225	0.5210834665825295	1.3374564526420842
FAM110C	12.341143856592488	1.0101139314499918	0.8306937132262805	1.2159884147032631	0.223989335318007	1.0	0.0347791433781679
PAGR1	10063.806765673662	1.009482946013931	0.6672533832361687	1.5128929599696508	0.13030685045317975	0.41014532259633507	1.2175699889115728
TMEM178A	1738.0652194723527	1.0093880988619557	0.6290773223363836	1.6045533085076151	0.10859214387784134	0.3838390195480626	1.1599336368234967
FERMT1	73.30220815112733	1.0077493868345013	1.049278270102808	0.9604214778371063	0.336843132823833	0.6349142251866082	1.251226136480551
GSPT2	213.8404434846532	1.0076101690337642	0.5645391555813873	1.7848366390035122	0.07428781846254295	0.3100824368374426	1.1967030507312586
TMEM229A	14.310146862225416	1.007465382301031	0.6543763690213604	1.5395809353686258	0.12366253551944036	1.0	0.11546103974456735
COL6A3	3155.748423697887	1.0064566348149269	1.0690797252696471	0.9414233672433314	0.34648794345508854	0.6580150226270107	1.1929006562986058
YPEL2	383.30295848431786	1.0060672479765767	0.35384238825022357	2.8432637846235793	0.0044654095968743954	0.059405971243959854	1.2618979981888065
RAP1GAP2	2120.391434847099	1.0057165329234092	0.8019202779105796	1.2541353057486277	0.20979282957459	0.5014684574702954	1.2839503281493023
PCDHB1	12.339066595701087	1.0056521588163223	0.577734735748665	1.7406814868299982	0.0817394251549941	0.9482430604539325	0.11706156497228612
CRK	4417.889385838199	1.005258128852805	0.23671278369322934	4.246742035510769	2.169014484186212e-05	0.0019540849625830077	1.1495773544057304
VCAN	2135.370812202839	1.0051003023758165	0.8426317191799456	1.1928109036222685	0.23294343883968813	0.5522444485122074	1.1710712772693825
NBL1	1670.4031488913997	1.005011861923335	0.6826587778850863	1.4722023571379481	0.14096624109234984	0.5254489463224624	0.7868258185877162
KLLN	32.65391186914237	1.0049660348414582	1.0595553669215994	0.9484790188560477	0.3428856490056264	0.6405700592830856	1.251226136480551
CTPS1	1352.5908339678615	1.0049260472059791	0.69657223280988	1.4426731354941336	0.14911257037917267	0.4443687618225339	1.1967030507312586
MSR1	244.48088710816978	1.0043110679166636	0.5955521143802123	1.686352954958181	0.09172783703135737	0.34557758603999067	1.1967030507312586
CHDH	603.4227900052243	1.003941633627649	0.6500295662039307	1.5444553383786963	0.12247806283722373	0.39198666382665875	1.262288677202865
C16orf46	221.36278697103003	1.0038696726411371	0.46000922428553537	2.1822816144617536	0.029088755068553383	0.18087878924317188	1.2622886772028648
ANGPT4	14.460022258104853	1.0038105906853039	0.7716273796875674	1.3009006900348037	0.19329244990407277	1.0	0.11491940731813316
CLSTN3	1665.1878158791271	1.0031981628265447	0.4960086919740908	2.0225414978795313	0.043120441016720454	0.2640412283039377	0.9523216555318321
SEMA6B	1177.445576126148	1.0028528978072528	0.5353449834380858	1.8732834505457465	0.06102925393887012	0.31535448755626466	0.9523216555318319
DYDC1	18.036173206759372	1.0027519880341949	0.8211685913723126	1.2211280345713484	0.2220375466286369	1.0	0.11546103974456735
TRIM68	379.9226437609274	1.002377761288206	0.5550209041825449	1.8060180323559971	0.07091552293454512	0.28353854999158895	1.3691619107367063
HBE1	0.5798911539624839	1.0022636292686962	2.4804447263817204	0.4040661009732397	0.6861641120201942	1.0	0.0
CA14	1833.4962810002585	1.0022138376859941	0.6362075606496052	1.5752938186755832	0.1151886401185775	0.4760414219265646	0.7868258185877162
TESK2	61.414557527866535	1.0021189501538568	0.5472267339131879	1.831268262403337	0.06706051231774358	0.28679146446917736	1.262288677202865
CITED1	90.39641977770037	1.0019164359735928	0.6544644191605807	1.5308951971119464	0.12579529645133705	0.39722933566492324	1.2622886772028648
MEI4	8.375964247595107	1.0014409961561943	0.9381737523229308	1.0674365954884295	0.28577473060027503	1.0	0.11546103974456735
ELMO1	1214.3042764639754	1.0013553842358187	0.597503258346988	1.6758994536801366	0.09375788876561761	0.3955073822824746	0.9523216555318319
TMEM204	837.835043092148	1.001227033748462	0.39928436131354533	2.5075538407131104	0.012157005923235561	0.10543679026860052	1.3374564526420842
BTBD3	8087.335024800887	1.0011734410118875	0.34887347819529735	2.8697321624759233	0.004108196219901694	0.059073338455179154	1.1710712772693823
SRCIN1	1131.6796829981163	1.0008592892450143	0.4606959302835833	2.1724943144796858	0.029818398021458845	0.2152739747792289	0.9523216555318319
MDGA2	119.66598625216365	1.0005365631636445	0.741615186586031	1.3491317077385352	0.1772946653469222	0.4524880229111538	1.3691619107367063
CYP26B1	896.0380062948716	1.0001867246064153	1.0434329488299596	0.9585539020288386	0.3377835248447791	0.6087689754135375	1.3691619107367063
OR8D4	13.79098499460215	0.9992348748497744	0.8221839192539604	1.2153422749455716	0.22423557450389778	1.0	0.0347791433781679
CLUH	1072.965501508387	0.9985074664320058	0.3837248822573869	2.6021441730803585	0.009264289679875453	0.09761359485488638	1.1599336368234967
SPACA5	0.6066343016883792	0.997745521149639	2.5019745952082544	0.3987832342744434	0.6900529316548032	1.0	0.0
C1QL3	26.076613334816138	0.9974059058534386	0.706198755619708	1.4123586283838585	0.15784439161366662	0.44497569264730763	1.262288677202865
CCN1	1763.6156487744486	0.9973208506217668	0.704773770664358	1.4150935975974788	0.15704105513298858	0.460786954792576	1.1599336368234967
C1QL4	41.36375743320678	0.9970866528732681	1.454409208002044	0.6855612900326651	0.4929897989242234	0.7548539304416979	1.251226136480551
FGL2	653.5690294413188	0.9963171335880483	0.6260464251369118	1.591442892386393	0.11150993786600903	0.38300853869499013	1.1967030507312586
SRL	1441.500648767119	0.995915137420936	1.1044226787546512	0.9017517989977637	0.3671887299416266	0.8082496764889098	0.7868258185877162
NEUROD2	1905.3963857567762	0.995392279791447	0.6132950071517577	1.6230236153628765	0.10458435671462883	0.37653887821310184	1.1599336368234967
PTPRQ	30.37013651280503	0.995270009990136	0.9063124182526981	1.0981533408854105	0.27213753660451717	0.62768388559251	1.0364580231489744
OR2K2	7.10915409989712	0.9951272064834605	0.899725414528476	1.106034341605191	0.2687116555665632	1.0	0.0
PLCH1	2743.6157826794315	0.9945497076238203	0.582889800971043	1.7062396802397095	0.08796346362067865	0.32741880440133564	1.2839503281493023
SFRP5	4749.125727485796	0.9933056616862384	1.5381963884768197	0.6457599752069677	0.5184348126011816	0.7897918688874807	1.1710712772693823
TRIM22	816.5425491988342	0.992909283943711	0.618238700081255	1.6060290043525471	0.10826753731964993	0.36731937634078576	1.2618979981888068
SH3RF2	14.164755403605742	0.9928821667147277	0.58546250219952	1.6958936959832194	0.08990601373925328	1.0	0.10348712416875389
PAFAH1B1	5993.238932701914	0.9924599636088939	0.17547592003447712	5.6558185499976155	1.5510526376455558e-08	1.0925699346683577e-05	1.2175699889115728
PDCD11	2000.5147313781642	0.9924176448448602	0.3549601248816392	2.7958567041179063	0.005176234537606804	0.06683010499477034	1.1967030507312588
GAS2L2	22.725097654092583	0.9913654429287891	0.8560188256634219	1.158111729798083	0.24681844381549747	0.561813709608756	1.1967030507312586
TMEM272	57.503597170644106	0.9913084296471264	0.5493978568308051	1.8043543805676219	0.07117576979023078	0.32769269923614675	1.0364580231489744
WFDC3	32.40463865171547	0.9910325362011863	0.8152232755432041	1.2156578031225078	0.2241153048348332	0.5254489463224624	1.251226136480551
SLC6A14	7.176135801518845	0.9909280818705046	1.071989269250892	0.9243824637936598	0.35528722162969517	1.0	0.0
AC055839.2	1147.0958233533192	0.9905978914789495	0.40829891665579415	2.4261585105160774	0.015259603750437969	0.12921877810474794	1.1967030507312586
CMTM2	39.73849842593448	0.9905175650515079	0.5054114609751931	1.9598241067590771	0.050016352574764444	0.24478913627983	1.262288677202865
DENND1B	372.6589726702323	0.9904315136585689	1.0431830493837773	0.9494321387254427	0.3424008710439264	0.6117824439346122	1.3691619107367063
HSPB8	170.96870188002768	0.9897953407222011	0.5833868012488662	1.6966365001802048	0.0897654046633234	0.3335726444815359	1.2622886772028648
CDX4	4.312014963501176	0.9884266772449113	1.2149452322712049	0.8135565711033391	0.4158990257265504	1.0	0.0
RPH3AL	159.87580016697729	0.9879183290134329	0.4333392739985899	2.2797802744660705	0.02262072348080656	0.15832341441790956	1.2622886772028648
FAM161B	454.8376693527747	0.9878670236001199	0.6015891460274808	1.6420958225782114	0.10057014728723741	0.3638794213001825	1.1967030507312586
CYTH4	193.213191801087	0.9875281888359623	0.5185534396545901	1.9043903931941084	0.056859359434176186	0.27145934960203855	1.1967030507312586
SEMA4F	490.650469401368	0.9875211351371334	0.5422795817083337	1.8210553530821927	0.06859844309273926	0.29890969365107944	1.1967030507312586
C3orf62	612.2852175563446	0.987508384161327	0.2724953403201416	3.623945947116568	0.0002901422668392437	0.010647060754042037	1.1967030507312586
EIF1B	7590.330562645174	0.9872293670439667	0.3769511667117086	2.6189847763463683	0.008819188318993582	0.09303998084216714	1.1929006562986058
GCSAML	13.425253692897822	0.9870869274603692	0.7724741449259667	1.2778251983501283	0.20131106745346342	1.0	0.11706156497228612
GALNT18	353.8388268611878	0.9867974292015871	0.5055153402869177	1.9520622829002694	0.0509308105095907	0.2546024956534141	1.1967030507312586
ZMYND15	62.44516157714375	0.9867620707596578	0.41759391609680435	2.3629704186851996	0.018129116615306525	0.1344015054481139	1.337456452642084
ME3	4915.01311557689	0.9861458593394956	0.5978407372823565	1.6495126508479212	0.0990426535992588	0.3320843694850506	1.404596000613047
DBNDD2	883.0808093683277	0.9860509221163122	0.8046822317997883	1.2253916927069044	0.22042767541318964	0.5330699633225955	1.1967030507312586
ASPA	81.41278712835906	0.9857285287824614	0.4606233477003723	2.1399882001284514	0.03235572036426417	0.1919178851912181	1.2622886772028648
FCGR2A	420.31600332454065	0.9855511914744597	0.6054399882030729	1.6278263918436326	0.10356170273542052	0.3435784612288341	1.3691619107367063
LANCL3	13.753863993558694	0.9849510455366307	0.563916158893703	1.7466267458427132	0.08070210469151712	0.9432894529693362	0.11706156497228612
KLHL13	1007.528943969217	0.9847482775394925	0.5907683578277834	1.6668940786882147	0.09553546852477866	0.3614052985542507	1.1495773544057302
TNNT3	36.446087953685065	0.9839726631875406	0.9155465305576278	1.0747380175076813	0.2824920377002591	0.596034639288038	1.1967030507312586
NRDE2	587.0083060913707	0.9839192052959148	0.35573083416139883	2.7659092516267516	0.005676432883138044	0.06818660585157994	1.2618979981888068
GNG3	6081.628295997398	0.9837136859278734	0.5098738083042907	1.929327747191903	0.053690187189766966	0.2689812457868836	1.1495773544057304
ASB12	44.50192573343635	0.9832224446673594	0.6563223743685374	1.4980785099903688	0.13411285374519744	0.4522779113848171	1.0364580231489744
MED11	827.0859292663981	0.9829918725347445	0.33294660581225505	2.952400941696468	0.003153132202523722	0.04765978644223142	1.262288677202865
SLC35F1	324.74079145278193	0.9827651954416351	0.7062273238960352	1.3915706206608194	0.16405246060397427	0.4630018869069539	1.1967030507312586
DUOXA1	124.96698116811925	0.9823822389849443	0.6242822170414145	1.5736188091991952	0.1155756021506137	0.3798513392193946	1.2622886772028648
ZNF233	149.72856295208874	0.9822015038844991	0.6308033549584163	1.557064489533743	0.11945517494252389	0.3860866701831906	1.2618979981888068
STRIP2	223.50856379383762	0.9819511115291942	0.4858076193106607	2.021275650066047	0.04325123835610803	0.21649333850607222	1.3691619107367063
SBK1	2986.896310965525	0.9816597230873703	0.27761784304677406	3.5360109145505345	0.0004062179100561044	0.01336203172568141	1.1929006562986058
PTPRG	2940.687911785085	0.9809099235207586	0.3179411358116919	3.0851934934953666	0.002034197685008975	0.03570615600524268	1.2839503281493023
ELL3	45.91948157751697	0.9808756775843934	0.5867950733140525	1.6715813103962944	0.0946069127254336	0.33272492116216434	1.337456452642084
KCNH3	60.2369596047152	0.9807270051718119	0.6977062716790139	1.4056445312032457	0.15982970572648372	0.43449008080992635	1.337456452642084
SCG3	6582.1384686256	0.9797857099777847	0.31281027481582946	3.1322043706992826	0.001734990576425737	0.03320031003033894	1.2175699889115728
TXLNB	35.57888715860792	0.9794426471398463	0.4743518022889977	2.064802204636978	0.03894171918755848	0.21349596792846515	1.262288677202865
ZNF157	52.243833837400736	0.97939597939961	0.34586364132065406	2.831740207383062	0.004629544600864674	0.06799475066085192	1.0364580231489744
DGKA	473.40702348364647	0.9787186963597625	0.4264112490868069	2.295245959049545	0.021719032695338286	0.1543721743624027	1.262288677202865
HSD17B13	220.32303573457781	0.9781321373242328	0.4604227484290323	2.124421828985711	0.033634886271519795	0.19012021232214338	1.3374564526420842
DIXDC1	1632.7636038052199	0.9773444132778248	0.2935009294479481	3.3299533841890447	0.0008686052469795375	0.021887397484375504	1.1599336368234967
CCDC68	57.6194284883017	0.9767594256386619	0.4797966073697645	2.0357780997936556	0.04177264250994243	0.2230296802934958	1.251226136480551
CNTNAP1	1086.268542374559	0.9756825656394031	0.45568836044701155	2.1411180322497128	0.03226452087000373	0.1970882822946374	1.1967030507312586
IQCF5	12.953194454345168	0.9735480458593873	0.8775394423140973	1.1094065963486637	0.2672548180231822	1.0	0.11491940731813316
HNF4G	11.883601051362913	0.9726847002586821	0.7747441975216721	1.2554914297779856	0.2093004172966848	1.0	0.10348712416875389
TRAM1L1	471.53529790176646	0.9726087195934229	0.47042754920387797	2.06749949325758	0.03868711190087169	0.2198186749413579	1.1967030507312586
COL10A1	106.05675120654499	0.9717903420378103	0.9507356322033637	1.0221457039383826	0.30671194438795324	0.6045023970531185	1.2618979981888068
CCDC113	564.8069764403367	0.9715766985440468	0.7209509633761544	1.347632152392491	0.1777767239628764	0.4692901830937257	1.262288677202865
TGM1	120.18460312974744	0.9713611556157662	0.47819425143569033	2.0313108170987686	0.04222347476338314	0.21647123961349904	1.3374564526420842
HAPLN2	282.5016600563383	0.970841622582934	0.9268604395396156	1.0474517857997743	0.2948912581021505	0.5931279475139795	1.262288677202865
TMEM35A	901.3053969346996	0.9708353187170257	0.16140135361447397	6.015038269356647	1.7984420835339823e-09	1.9636302384479647e-06	1.262288677202865
PRKCE	496.1413127208525	0.9703992014189993	0.6218791891107158	1.5604304154423714	0.11865820188388904	0.38489078196957005	1.2618979981888065
PDE6H	16.89131372649227	0.9702059735575725	0.9113921564035953	1.0645318447616006	0.28708783630035273	1.0	0.0347791433781679
FKBP1B	286.36561689533534	0.96945879079013	0.6629694940706737	1.462297736865075	0.14365963844152888	0.4356628592104839	1.1967030507312586
TMIE	29.220545374113005	0.9688039037075689	0.7043884744731448	1.3753829581498995	0.16901274953803777	0.46041587668914885	1.251226136480551
SPRY1	949.5233132590581	0.9687695796495214	0.5584972996990908	1.7346002929136426	0.08281162757817906	0.3775579401198247	0.9141249462877556
SLC27A1	2572.710492523505	0.9686040729769015	0.30592274167609046	3.1661721769035887	0.0015445933835351714	0.029767594749987823	1.2839503281493023
NXPH3	301.64055797292855	0.9685596213316231	0.5187051783152221	1.8672642221879268	0.06186469905590322	0.26694882830635913	1.3374564526420842
TRAJ1	20.051511549450247	0.9683341336990212	0.6496505199243592	1.4905462306283805	0.13608067020529233	0.41409939439780025	1.251226136480551
PIK3R5	85.74846922585706	0.9681065199438196	0.5643474286196182	1.715444194211689	0.08626381863794744	0.3270489394294945	1.2618979981888068
TRAJ22	70.90575650778011	0.9678254096098418	0.7919548243485626	1.2220714867239364	0.2216805946251058	0.5723882003692693	1.0364580231489744
ASB16	98.73831469126591	0.9669391831940679	0.833158345616787	1.1605707225776427	0.24581651744084676	0.5260476503185317	1.3691619107367063
KLRC3	99.18509223231706	0.9667639375776789	0.9223095611126815	1.0481989760697779	0.2945469422193251	0.5790792891955523	1.3374564526420842
CEACAM18	5.264688661166172	0.9666396817318568	0.9515681393093206	1.0158386370874877	0.3097062337128389	1.0	0.0
ZNF594	680.3082503384234	0.9665347969710295	0.4363311597377055	2.2151404395506584	0.026750426481846563	0.17841424069656997	1.1967030507312586
ZNF296	257.0890117669084	0.9664357161936441	0.44584096487258557	2.1676691742981413	0.0301838664598121	0.17932909354850982	1.3374564526420842
KIAA1257	35.290833636063	0.9662820185430956	0.6329029087384127	1.5267460540973323	0.1268241706200805	0.399323372782113	1.262288677202865
SNCA	1776.9725069630729	0.9662161506958509	0.6121324518804657	1.578442946012163	0.11446388562249944	0.47489051768643675	0.7868258185877162
AKAP5	182.34476521091736	0.9658953771451669	0.5187293480044829	1.862041121947123	0.06259729410299066	0.2846915843406404	1.1967030507312586
PTPRO	693.7616468225431	0.9658923817242074	0.9487291605748694	1.0180907490383644	0.30863483127277375	0.5903857256193503	1.3374564526420842
CNGA3	358.85247091247203	0.965800667963011	0.7546932515505498	1.2797261218100624	0.20064147434492124	0.4946960114057515	1.262288677202865
CLDN2	6.625764438059264	0.9653060629394462	0.8064635185772198	1.196961847254368	0.23132142592319838	1.0	0.0
SCD5	2946.5688501701356	0.9651909885428994	0.4212793001350111	2.291095214584662	0.02195790736522318	0.16437558712473918	1.1495773544057304
CYP39A1	445.9298716332647	0.9644745503633244	0.9124399135832574	1.057028014673011	0.2904988021113964	0.5749904805618069	1.3374564526420842
DNAI1	74.2350061621665	0.9644493731549603	0.5842889743526885	1.650637639061112	0.09881258843684888	0.3599559440760239	1.1967030507312586
BLNK	59.653660857670744	0.96413588113078	0.4670469479683481	2.0643232662685542	0.03898707647950058	0.20684495407794623	1.337456452642084
LMLN	547.7464496660796	0.9639958397397004	0.4652383477957587	2.0720472512788177	0.03826103484213438	0.21154498542890163	1.2618979981888068
IRS2	529.8486926982517	0.9639253667024047	0.6399524485505518	1.5062452982024357	0.13200421486687725	0.4062986562893518	1.2618979981888065
GALNT3	177.22157419910909	0.9638100486576918	0.5173594525893561	1.8629408312419433	0.06247059131179156	0.2649908835755253	1.3691619107367063
DNAJC6	4424.102013650763	0.9636953260911649	0.44601842065005926	2.160662612738295	0.03072141095024993	0.19613544991101164	1.1495773544057304
GPRIN3	1171.122544109586	0.9630713009172323	0.8113366807009199	1.1870180700880277	0.23522049292999597	0.5494950438645891	1.1967030507312586
LY6H	240.3640186693683	0.9628208170327708	0.9243436783066514	1.0416264422304564	0.2975849043960006	0.5957762853647613	1.2618979981888065
FAM151B	239.11065513924387	0.9626126371118353	0.35007376129705603	2.749742321576074	0.005964214560594815	0.07283526153146368	1.1967030507312586
FTHL17	2.5187809096715523	0.9625349334051667	1.2675313260995633	0.7593776292433506	0.4476266917384939	1.0	0.0
ASB4	5.321728981798661	0.9622987595856425	0.8916212948792182	1.0792684799166876	0.28046805987271534	1.0	0.0
NPY5R	11.208568940291089	0.9619627405903106	0.7749851357393456	1.2412660530225346	0.21450748085312754	1.0	0.11706156497228612
UNC79	1388.4467625529094	0.9619046873500701	0.8489366265786187	1.1330700752384013	0.25718482686331884	0.635247582317099	0.9523216555318319
RNASE6	185.77894275544298	0.9618621367485756	0.5716593030200264	1.682579346941686	0.09245655259828663	0.32888421036230653	1.3374564526420842
MTMR7	771.2520437476705	0.9617391486923544	0.354463099655031	2.7132278356430723	0.006663127722298625	0.07176494313528363	1.3691619107367063
PLTP	2238.618806640085	0.9610588740999536	0.5261746446492106	1.8265016831829117	0.0677747279533048	0.30021156207162486	1.1710712772693825
PHF23	1485.7696706284808	0.9610192641955391	0.27850422312620593	3.450645212514595	0.0005592482196610752	0.01667658039523178	1.1599336368234967
ATP6V1FNB	126.64520176762562	0.9609745906404196	0.32762612953718734	2.9331439223053293	0.003355483062642046	0.05147890260850555	1.1967030507312586
LRRC43	16.41137751958046	0.9603158704477401	0.6272654529618849	1.5309560982726285	0.12578024319686917	1.0	0.0347791433781679
TM6SF1	213.55221357409653	0.9602306726395645	0.5005104290518909	1.918502826121954	0.055047284114741545	0.24938493551916277	1.3374564526420842
TMEM63C	534.4319244248004	0.9599736343675224	0.7723003274480386	1.243005603195359	0.21386576869874266	0.5104325371998335	1.2618979981888065
CCDC34	685.5713670687467	0.959610612435437	0.6445365792251988	1.488838094478657	0.13653000825993392	0.39738575848984636	1.3691619107367063
ANKDD1B	183.07976731955492	0.9595138851778606	0.5219363996818938	1.838373192141147	0.0660074325882701	0.27411594334410455	1.3691619107367063
SMIM3	275.1278164360185	0.9593550636412473	0.40478986396887	2.3700076237952086	0.01778771847444431	0.1374091909354765	1.2618979981888065
SLC26A8	10.826235914450999	0.9591506267156497	0.7747434476306406	1.2380235414045415	0.215707331983516	1.0	0.11491940731813316
SOX4	20685.44085394397	0.959099588655811	0.2775121842069629	3.45606298835706	0.0005481272177236034	0.0163505813070181	1.1929006562986058
OOEP	17.49076906672466	0.9589845259226764	0.8059869629659814	1.1898263495400392	0.23411465084830738	1.0	0.10348712416875389
EPHB6	407.23725293835395	0.9586123251556556	0.6529000047307036	1.4682375834122512	0.142039698662933	0.4323756192876578	1.1967030507312586
ADAM23	5394.082330323842	0.9578521182590595	0.6299331498409932	1.5205615365707281	0.1283699052797283	0.407202285602842	1.2175699889115728
ABHD6	570.4647993440819	0.9577016247064959	0.3594201668273058	2.664573980810187	0.007708590870551603	0.08572884518749804	1.1967030507312586
TSSK2	16.18069397764588	0.9576649555783816	0.61911789644706	1.5468216329622293	0.12190626222476172	1.0	0.10348712416875389
HES7	28.030365120048433	0.9571687786427918	0.7640302857362947	1.2527890536699993	0.21028248637823754	0.49205455421886446	1.337456452642084
FGD3	76.63239443198789	0.95674593730799	0.48172223714162354	1.9860946071017938	0.04702281998442563	0.23073278064765398	1.3374564526420842
FAM184B	440.1014470628215	0.9565926854113843	0.44627448456171576	2.143507456741225	0.03207237297325958	0.19641838577644138	1.1967030507312586
ZNF600	151.8468187931863	0.9563221658106499	0.5638808211756287	1.695965051297231	0.08989249884646631	0.3335789373035772	1.2622886772028648
PRX	170.3498589836197	0.9562192530055079	0.4473715617987954	2.1374162657115114	0.03256414960237097	0.1925103964148903	1.2622886772028648
POU2F2	168.55605516601605	0.9558075928878123	0.5916803894549008	1.6154119857992455	0.10622150635111985	0.36400635722979924	1.2622886772028648
HK1	3316.8943317556214	0.9556098275679162	0.263226375971634	3.630372617639561	0.0002830123525236956	0.010482051882725876	1.1929006562986058
TRPC5	14.422741488681154	0.9553577842634712	0.7641260592903263	1.2502620119391679	0.2112038505246275	1.0	0.11491940731813316
PPIE	3441.4582236574547	0.9550209763699551	0.595705326673279	1.6031768285559524	0.10889561970251534	0.3794846003552719	1.1929006562986058
NKIRAS1	593.9894369973576	0.9549063363737831	0.35833377053098286	2.664851640856491	0.007702229403652857	0.07813349011926721	1.3691619107367063
ATP6AP1L	261.6010631293707	0.9548988193505679	0.3385180249822098	2.820821193792416	0.004790089391970804	0.061457467837239016	1.262288677202865
TGFB3	541.882420529555	0.9543364860162565	0.7681435352262068	1.2423934359288966	0.21409143630870528	0.5106677387650592	1.2618979981888065
IRF5	59.47513994564176	0.954327057084016	0.4999135550047276	1.9089841584211316	0.05626413528347575	0.2620992640676129	1.262288677202865
SCML1	369.7507138793465	0.9533035277318808	0.6884725898143061	1.3846644613535077	0.16615509073020973	0.4560472883732962	1.262288677202865
REEP1	917.0258084952193	0.9528840318031911	0.7765297262087035	1.2271056723810336	0.21978287615957792	0.5323218428460933	1.1967030507312586
PLA2G7	108.98792238804188	0.9523858577739339	0.6764940770667919	1.4078258628713798	0.1591826401070905	0.42811461550027585	1.3691619107367063
FXYD4	1.27390494684368	0.9521630216566135	1.5621105579478745	0.6095362564525897	0.5421690483511274	1.0	0.0
AHCYL2	1242.9495873156397	0.9520858902837219	0.34940241715138265	2.7248978356987714	0.006432138673002872	0.08840758559204859	0.9523216555318319
NANOS3	67.07661135287263	0.9518913960111937	0.5813297620400786	1.6374379193500976	0.10153900053499729	0.39434089560616026	1.0364580231489744
TAOK3	1238.7435699082914	0.9518653703791377	0.31713846673951335	3.0014188444726484	0.0026872465878079893	0.04475347098156841	1.1967030507312586
DUSP1	2172.782239767703	0.9506660642964984	0.5608207026433021	1.6951336850008354	0.09005006341907422	0.3459040771751042	1.1710712772693825
PRDM11	535.3511933560031	0.9500438074535928	0.32531883562334774	2.9203467596126162	0.0034964210359853263	0.051073838847754786	1.2618979981888065
SCRT1	1192.5765792856962	0.9491971888270078	0.500536270585088	1.8963604529946851	0.05791239748673333	0.28029415893416204	1.1495773544057302
ITGAM	89.87796082470074	0.9488707485032188	0.4276912813410457	2.2185880093884327	0.02651476604121303	0.16506901985921574	1.3691619107367063
TLR7	57.41673189523185	0.948558399969411	0.5510042225284708	1.7215084044485671	0.08515860841724056	0.3335726444815359	1.1967030507312586
TRIM55	13.506486125077602	0.948493647424095	0.7654475327554361	1.239136069861947	0.21529511111231875	1.0	0.0347791433781679
[truncated: 15,944 more rows]
