# Supplementary material for: Spatio-temporal transcriptomics of chromothriptic SHH-medulloblastoma identifies multiple genetic clones that resist treatment and drive relapse
Source: Nat Commun. 2024 Nov 29;15:10370. doi: 10.1038/s41467-024-54709-w (PMC11604656; doi:10.1038/s41467-024-54709-w)
Supplement: Supplementary file 9 — Supplementary Data 7 [file 41467_2024_54709_MOESM9_ESM.csv]

	ligand	receptor	score	sample	nspots	norm_score	type
0	MDK	NCL	1373.7206	1.1	1590	0.8639752082104953	LFS
1	MDK	SDC2	531.52826	1.1	1590	0.3342945026901533	LFS
2	PTN	NCL	498.96606	1.1	1590	0.31381513487617924	LFS
3	PDGFA	PDGFRB	488.8571	1.1	1590	0.3074572869066922	LFS
4	SHH	PTCH1_SMO	488.64655	1.1	1590	0.3073248713271423	LFS
5	SHH	PTCH2_SMO	413.01855	1.1	1590	0.25976009728773586	LFS
6	PTN	SDC3	398.3547	1.1	1590	0.25053755082424334	LFS
7	MDK	LRP1	391.97903	1.1	1590	0.2465276946061812	LFS
8	FGF2	FGFR2	352.20132	1.1	1590	0.22151026695779286	LFS
9	GRN	SORT1	326.36926	1.1	1590	0.2052636872297563	LFS
10	KITLG	KIT	316.72507	1.1	1590	0.19919815543312697	LFS
11	NRG1	ERBB4	286.63614	1.1	1590	0.1802743012050413	LFS
12	NAMPT	INSR	266.5503	1.1	1590	0.16764169369103774	LFS
13	PTN	SDC2	263.0992	1.1	1590	0.1654712029223172	LFS
14	CXCL12	CXCR4	246.69319	1.1	1590	0.15515295064674234	LFS
15	MIF	CD74_CXCR4	219.60213	1.1	1590	0.1381145453303115	LFS
16	GAS6	MERTK	176.74187	1.1	1590	0.11115840695938974	LFS
17	SEMA3A	NRP1_PLXNA3	166.83087	1.1	1590	0.10492507646668632	LFS
18	MDK	ITGA4_ITGB1	158.30818	1.1	1590	0.09956489419037441	LFS
19	WNT5A	FZD3	157.78932	1.1	1590	0.09923856723233589	LFS
20	WNT5A	FZD7	155.85399	1.1	1590	0.09802137650783707	LFS
21	WNT5A	FZD2	146.93884	1.1	1590	0.09241436652417453	LFS
22	CXCL13	ACKR1	142.19984	1.1	1590	0.0894338643775796	LFS
23	BMP7	BMPR1A_ACVR2A	140.55649	1.1	1590	0.08840030694157823	LFS
24	WNT5A	FZD6	136.98814	1.1	1590	0.08615606535905562	LFS
25	ADCYAP1	ADCYAP1R1	136.59395	1.1	1590	0.08590814362531939	LFS
26	MIF	ACKR3	128.39105	1.1	1590	0.08074908946295205	LFS
27	WNT5A	MCAM	121.87133	1.1	1590	0.07664863538442168	LFS
28	MDK	ITGA6_ITGB1	121.814735	1.1	1590	0.07661304113999852	LFS
29	MDK	SDC4	115.45249	1.1	1590	0.07261163003789554	LFS
30	BMP7	BMPR1A_ACVR2B	112.617134	1.1	1590	0.07082838622279138	LFS
31	NRG1	ERBB2_ERBB4	106.27088	1.1	1590	0.06683703248605788	LFS
32	FGF2	FGFR1	104.93329	1.1	1590	0.06599577897749608	LFS
33	GDF11	TGFBR1_ACVR2A	102.5032	1.1	1590	0.06446741931843308	LFS
34	BMP8B	BMPR1A_ACVR2A	99.947365	1.1	1590	0.06285997786611881	LFS
35	GDF11	ACVR1B_ACVR2B	99.533775	1.1	1590	0.06259985869785525	LFS
36	EDN1	EDNRB	97.41299	1.1	1590	0.06126602940589377	LFS
37	BMP7	BMPR1A_BMPR2	93.81958	1.1	1590	0.059006025206367926	LFS
38	NTF3	NTRK3	92.97477	1.1	1590	0.058474697856783116	LFS
39	PDGFB	PDGFRB	92.5364	1.1	1590	0.05819899361088591	LFS
40	GDF11	TGFBR1_ACVR2B	90.51435	1.1	1590	0.056927264711392	LFS
41	WNT5A	FZD1	88.23722	1.1	1590	0.05549510739884286	LFS
42	FGF5	FGFR2	87.960304	1.1	1590	0.055320946075631386	LFS
43	SEMA3C	PLXND1	87.117455	1.1	1590	0.054790851904911064	LFS
44	SEMA3A	NRP1_PLXNA1	85.36864	1.1	1590	0.05369096672010122	LFS
45	BMP7	ACVR1_ACVR2A	79.026825	1.1	1590	0.049702405629667844	LFS
46	MIF	CD74_CD44	77.80579	1.1	1590	0.0489344614856648	LFS
47	BMP8B	BMPR1A_ACVR2B	77.33883	1.1	1590	0.048640772981463735	LFS
48	PTN	SDC4	74.40218	1.1	1590	0.04679382612120431	LFS
49	NRG3	ERBB4	71.8306	1.1	1590	0.04517647605272209	LFS
50	BMP8B	BMPR1A_BMPR2	68.86204	1.1	1590	0.043309457646975726	LFS
51	BMP8B	ACVR1_ACVR2A	64.915794	1.1	1590	0.040827543630539996	LFS
52	FGF2	FGFR4	62.70971	1.1	1590	0.039440068658792744	LFS
53	BMP7	ACVR1_ACVR2B	57.186783	1.1	1590	0.03596653008610947	LFS
54	TGFB1	ACVR1B_TGFBR2	55.73738	1.1	1590	0.03505495659210397	LFS
55	TGFB3	ACVR1B_TGFBR2	54.492416	1.1	1590	0.03427195998857606	LFS
56	SEMA3C	NRP1_PLXNA3	53.456207	1.1	1590	0.03362025614804442	LFS
57	BMP8B	ACVR1_ACVR2B	51.494488	1.1	1590	0.032386470290849796	LFS
58	TGFB1	TGFBR1_TGFBR2	51.367085	1.1	1590	0.03230634245482631	LFS
59	BMP7	ACVR1_BMPR2	51.11046	1.1	1590	0.03214494237359965	LFS
60	TGFB3	TGFBR1_TGFBR2	50.54855	1.1	1590	0.03179154066169787	LFS
61	TGFB2	ACVR1B_TGFBR2	49.0992	1.1	1590	0.030880000756221746	LFS
62	TGFB2	TGFBR1_TGFBR2	44.633266	1.1	1590	0.028071236760361388	LFS
63	BMP8B	ACVR1_BMPR2	44.1672	1.1	1590	0.027778112063617827	LFS
64	FGF5	FGFR1	42.398827	1.1	1590	0.02666592867869251	LFS
65	POSTN	ITGAV_ITGB5	40.112816	1.1	1590	0.02522818607354314	LFS
66	NRG3	ERBB2_ERBB4	39.615993	1.1	1590	0.02491571918223639	LFS
67	CXCL12	ACKR3	38.309067	1.1	1590	0.024093752687082352	LFS
68	SEMA3C	NRP1_PLXNA1	35.62817	1.1	1590	0.02240765409649543	LFS
69	FGF5	FGFR4	29.529427	1.1	1590	0.01857196639918681	LFS
70	TGFB1	ACVR1_TGFBR1_TGFBR2	13.311183	1.1	1590	0.008371813192307575	LFS
71	TGFB3	ACVR1_TGFBR1_TGFBR2	12.827555	1.1	1590	0.008067644467143892	LFS
72	TGFB2	ACVR1_TGFBR1_TGFBR2	11.514285	1.1	1590	0.007241688734330471	LFS
73	MDK	NCL	3613.3462	1.2	2642	1.3676556364141748	LFS
74	MIF	CD74_CXCR4	2408.955	1.2	2642	0.9117922324470098	LFS
75	PTN	NCL	2138.6118	1.2	2642	0.8094670009107684	LFS
76	PDGFA	PDGFRB	1483.882	1.2	2642	0.5616510060589752	LFS
77	PTN	SDC3	1459.2164	1.2	2642	0.5523150759515755	LFS
78	CXCL12	CXCR4	1439.188	1.2	2642	0.5447342877673165	LFS
79	SPP1	ITGAV_ITGB1	1363.4651	1.2	2642	0.5160730839858535	LFS
80	MDK	SDC2	1151.7466	1.2	2642	0.43593738911099544	LFS
81	GRN	SORT1	1008.3665	1.2	2642	0.38166787135249103	LFS
82	MIF	ACKR3	969.6293	1.2	2642	0.3670057806438068	LFS
83	MDK	LRP1	903.0636	1.2	2642	0.3418105975143121	LFS
84	NAMPT	INSR	883.9162	1.2	2642	0.3345632849093372	LFS
85	PTN	SDC2	847.2194	1.2	2642	0.3206735130154121	LFS
86	SPP1	CD44	708.2183	1.2	2642	0.26806143934667154	LFS
87	MIF	CD74_CD44	570.86017	1.2	2642	0.21607122197465226	LFS
88	GAS6	MERTK	440.426	1.2	2642	0.16670173916466574	LFS
89	CXCL12	ACKR3	378.04315	1.2	2642	0.14308976224658165	LFS
90	GAS6	AXL	369.932	1.2	2642	0.14001968464645628	LFS
91	CSF1	CSF1R	357.8554	1.2	2642	0.13544867816610287	LFS
92	PDGFB	PDGFRB	355.27002	1.2	2642	0.13447010580289553	LFS
93	NRG1	ERBB4	347.3847	1.2	2642	0.1314855051437713	LFS
94	FGF1	FGFR1	345.69952	1.2	2642	0.13084766234889525	LFS
95	ANGPTL2	ITGA5_ITGB1	310.23508	1.2	2642	0.11742432888126302	LFS
96	SEMA3A	NRP1_PLXNA3	292.0917	1.2	2642	0.11055704213560394	LFS
97	WNT11	FZD7	287.90714	1.2	2642	0.10897317752072885	LFS
98	TGFB2	TGFBR1_TGFBR2	273.02045	1.2	2642	0.10333854912087197	LFS
99	WNT11	FZD3	271.42053	1.2	2642	0.10273297964669284	LFS
100	MDK	PTPRZ1	268.82037	1.2	2642	0.10174881662950654	LFS
101	PDGFA	PDGFRA	266.2175	1.2	2642	0.10076362557884061	LFS
102	PDGFC	PDGFRA	254.57529	1.2	2642	0.09635703514959666	LFS
103	MDK	ITGA6_ITGB1	247.28885	1.2	2642	0.09359911009725705	LFS
104	FGF2	FGFR1	239.25839	1.2	2642	0.09055957317713262	LFS
105	TGFB1	TGFBR1_TGFBR2	236.74689	1.2	2642	0.08960896563475823	LFS
106	UCN	CRHR1	233.12445	1.2	2642	0.08823786929734813	LFS
107	FGF1	FGFR4	230.3062	1.2	2642	0.08717115750193687	LFS
108	SPP1	ITGA9_ITGB1	229.66081	1.2	2642	0.08692687826568118	LFS
109	GDF11	TGFBR1_ACVR2A	225.12723	1.2	2642	0.08521091134867644	LFS
110	GDF11	TGFBR1_ACVR2B	223.37755	1.2	2642	0.08454865564639419	LFS
111	SPP1	ITGA5_ITGB1	222.92496	1.2	2642	0.08437734946078373	LFS
112	RARRES2	CMKLR1	213.21443	1.2	2642	0.08070190452789376	LFS
113	SPP1	ITGA4_ITGB1	212.15945	1.2	2642	0.08030259437763176	LFS
114	WNT9A	FZD7_LRP6	211.14566	1.2	2642	0.0799188722181645	LFS
115	PTN	PTPRZ1	210.82254	1.2	2642	0.07979657088690505	LFS
116	GDF11	ACVR1B_ACVR2B	210.32584	1.2	2642	0.07960856782045443	LFS
117	GDF10	ACVR1B_ACVR2A	208.02081	1.2	2642	0.07873611392440623	LFS
118	CCL2	ACKR1	207.09695	1.2	2642	0.07838643237914578	LFS
119	KITLG	KIT	205.38945	1.2	2642	0.0777401400731424	LFS
120	WNT9A	FZD3_LRP6	201.59279	1.2	2642	0.07630309943084371	LFS
121	TGFB2	ACVR1B_TGFBR2	200.04277	1.2	2642	0.07571641574025063	LFS
122	WNT11	FZD2	192.63565	1.2	2642	0.0729128125036963	LFS
123	WNT9A	FZD7_LRP5	192.04166	1.2	2642	0.07268798504698737	LFS
124	FGF2	FGFR4	188.52034	1.2	2642	0.07135516274255121	LFS
125	SPP1	ITGAV_ITGB5	187.16974	1.2	2642	0.07084395865614354	LFS
126	VEGFA	KDR	186.30276	1.2	2642	0.070515808059265	LFS
127	TNFSF12	TNFRSF12A	177.44283	1.2	2642	0.06716231086956201	LFS
128	IL34	CSF1R	176.40317	1.2	2642	0.06676879929016252	LFS
129	TGFB1	ACVR1B_TGFBR2	173.92963	1.2	2642	0.06583256111462671	LFS
130	SEMA3C	PLXND1	171.644	1.2	2642	0.06496744783966041	LFS
131	WNT5A	MCAM	170.74059	1.2	2642	0.06462550542284196	LFS
132	APLN	APLNR	169.31679	1.2	2642	0.06408659641170573	LFS
133	WNT9A	FZD3_LRP5	167.35873	1.2	2642	0.06334547090494298	LFS
134	NAMPT	ITGA5_ITGB1	167.01817	1.2	2642	0.06321656821263189	LFS
135	SEMA3A	NRP1_PLXNA1	157.06389	1.2	2642	0.05944886016268156	LFS
136	WNT5A	FZD7	156.95528	1.2	2642	0.05940775037443521	LFS
137	FGF5	FGFR1	153.16928	1.2	2642	0.05797474678495813	LFS
138	WNT5A	FZD3	152.49179	1.2	2642	0.05771831596195472	LFS
139	SPP1	ITGAV_ITGB3	133.95088	1.2	2642	0.050700560922788726	LFS
140	MDK	ITGA4_ITGB1	132.96996	1.2	2642	0.050329279123518526	LFS
141	SEMA3B	NRP1_PLXNA3	128.49063	1.2	2642	0.048633849774229986	LFS
142	ANGPT2	ITGA5_ITGB1	117.15108	1.2	2642	0.04434181577233452	LFS
143	WNT5A	FZD2	115.50347	1.2	2642	0.043718195069837894	LFS
144	PDGFB	PDGFRA	114.7996	1.2	2642	0.04345177846095672	LFS
145	MDK	SDC1	109.226906	1.2	2642	0.041342507881436	LFS
146	SEMA3C	NRP1_PLXNA3	109.1481	1.2	2642	0.04131268047185489	LFS
147	FGF5	FGFR4	108.158516	1.2	2642	0.04093812109393481	LFS
148	MDK	ALK	108.03032	1.2	2642	0.040889598491244204	LFS
149	WNT11	FZD1	106.59225	1.2	2642	0.04034528652887106	LFS
150	WNT9A	FZD2_LRP6	100.38349	1.2	2642	0.03799526552464545	LFS
151	SEMA3C	NRP2_PLXNA3	86.74974	1.2	2642	0.032834875321947746	LFS
152	SEMA3B	NRP2_PLXNA3	85.35277	1.2	2642	0.03230611958528991	LFS
153	WNT5A	FZD1	84.62627	1.2	2642	0.03203113795590166	LFS
154	PTN	SDC1	83.77297	1.2	2642	0.031708165066969565	LFS
155	WNT11	FZD8	83.32395	1.2	2642	0.03153821034110197	LFS
156	PTN	ALK	77.23696	1.2	2642	0.029234277579389133	LFS
157	C3	ITGAX_ITGB2	76.20073	1.2	2642	0.028842062592777135	LFS
158	SEMA3B	NRP1_PLXNA1	74.74993	1.2	2642	0.028292933889269196	LFS
159	SEMA3C	NRP1_PLXNA1	74.70196	1.2	2642	0.028274775814775444	LFS
160	WNT9A	FZD2_LRP5	71.5006	1.2	2642	0.027063059319518534	LFS
161	PTN	ITGAV_ITGB3	66.50889	1.2	2642	0.025173689721661206	LFS
162	NRG1	ITGAV_ITGB3	65.58675	1.2	2642	0.02482465791666174	LFS
163	SEMA3C	NRP1_NRP2_PLXND1	64.63216	1.2	2642	0.024463344576862344	LFS
164	WNT5A	FZD8	62.712757	1.2	2642	0.023736849776909805	LFS
165	WNT9A	FZD1_LRP6	53.376663	1.2	2642	0.020203127633613857	LFS
166	TGFB2	ACVR1_TGFBR1_TGFBR2	52.79689	1.2	2642	0.019983682914000402	LFS
167	SEMA3B	NRP2_PLXNA1	50.809837	1.2	2642	0.01923158112842869	LFS
168	SEMA3C	NRP2_PLXNA1	48.63599	1.2	2642	0.018408777495390712	LFS
169	TGFB1	ACVR1_TGFBR1_TGFBR2	44.813637	1.2	2642	0.0169620124071859	LFS
170	WNT9A	FZD8_LRP6	44.407707	1.2	2642	0.01680836760573636	LFS
171	WNT9A	FZD1_LRP5	41.854374	1.2	2642	0.01584192805900256	LFS
172	WNT9A	FZD8_LRP5	35.993725	1.2	2642	0.01362366571650191	LFS
173	MDK	NCL	3920.7603	1.3	2469	1.5879952425703727	LFS
174	MDK	SDC2	1209.0878	1.3	2469	0.48970748017605814	LFS
175	MIF	CD74_CXCR4	1090.3782	1.3	2469	0.4416274499101357	LFS
176	PTN	NCL	1085.4501	1.3	2469	0.4396314593933526	LFS
177	SPP1	ITGAV_ITGB1	1084.8925	1.3	2469	0.439405612010809	LFS
178	PTN	SDC3	1063.757	1.3	2469	0.4308452644827106	LFS
179	NAMPT	INSR	933.9353	1.3	2469	0.3782646021605407	LFS
180	CXCL12	CXCR4	905.7238	1.3	2469	0.36683832155446283	LFS
181	MDK	LRP1	836.98083	1.3	2469	0.33899588293274097	LFS
182	MIF	ACKR3	765.1822	1.3	2469	0.3099158322970459	LFS
183	SPP1	CD44	719.4429	1.3	2469	0.29139038926437827	LFS
184	PDGFA	PDGFRB	666.19995	1.3	2469	0.26982582064474486	LFS
185	PTN	SDC2	602.11346	1.3	2469	0.2438693658790882	LFS
186	GRN	SORT1	548.3208	1.3	2469	0.22208213883404213	LFS
187	MIF	CD74_CD44	458.93387	1.3	2469	0.18587844001952333	LFS
188	WNT11	FZD7	415.28973	1.3	2469	0.16820159331175324	LFS
189	WNT11	FZD3	390.84744	1.3	2469	0.15830192086956385	LFS
190	SPP1	ITGA4_ITGB1	347.3485	1.3	2469	0.14068388446423147	LFS
191	NRG1	ERBB4	334.64072	1.3	2469	0.1355369447358179	LFS
192	GAS6	MERTK	328.17313	1.3	2469	0.13291742657784655	LFS
193	FGF2	FGFR1	325.95297	1.3	2469	0.13201821482871987	LFS
194	GDF11	TGFBR1_ACVR2A	291.52585	1.3	2469	0.11807446269286022	LFS
195	GDF11	TGFBR1_ACVR2B	284.2669	1.3	2469	0.11513442962263315	LFS
196	CCL2	ACKR1	280.74356	1.3	2469	0.11370739602714282	LFS
197	HBEGF	EGFR	276.74643	1.3	2469	0.11208846879034401	LFS
198	GDF11	ACVR1B_ACVR2B	273.4195	1.3	2469	0.11074098607894137	LFS
199	WNT9A	FZD7_LRP6	270.27774	1.3	2469	0.10946850566161022	LFS
200	WNT9A	FZD3_LRP6	269.26883	1.3	2469	0.10905987417808956	LFS
201	GDF10	ACVR1B_ACVR2A	268.35114	1.3	2469	0.10868818762815158	LFS
202	CXCL12	ACKR3	262.02686	1.3	2469	0.10612671343408263	LFS
203	CSF1	CSF1R	246.32391	1.3	2469	0.09976667216452764	LFS
204	KITLG	KIT	242.97006	1.3	2469	0.09840828766944487	LFS
205	AGT	AGTR1	235.34071	1.3	2469	0.09531823147062639	LFS
206	MDK	ITGA4_ITGB1	231.64218	1.3	2469	0.09382024357897302	LFS
207	MDK	ITGA6_ITGB1	225.50879	1.3	2469	0.09133608305488052	LFS
208	ANGPTL2	ITGA5_ITGB1	219.44254	1.3	2469	0.08887911518849358	LFS
209	WNT9A	FZD7_LRP5	218.8726	1.3	2469	0.08864828042532086	LFS
210	WNT9A	FZD3_LRP5	213.56427	1.3	2469	0.08649828676368215	LFS
211	SEMA3B	NRP1_PLXNA3	201.87393	1.3	2469	0.08176343940249721	LFS
212	WNT11	FZD2	185.80075	1.3	2469	0.0752534429859951	LFS
213	TGFB2	TGFBR1_TGFBR2	184.8656	1.3	2469	0.07487468634505366	LFS
214	PDGFB	PDGFRB	176.89856	1.3	2469	0.07164785725812577	LFS
215	SEMA3A	NRP1_PLXNA3	173.34027	1.3	2469	0.07020667112032959	LFS
216	GAS6	AXL	168.99767	1.3	2469	0.06844781911918729	LFS
217	TGFB2	ACVR1B_TGFBR2	168.7961	1.3	2469	0.06836617934457587	LFS
218	SEMA3B	NRP1_PLXNA1	162.44537	1.3	2469	0.06579399495146061	LFS
219	SPP1	ITGA5_ITGB1	150.91634	1.3	2469	0.06112447795041325	LFS
220	SPP1	ITGAV_ITGB5	149.3444	1.3	2469	0.06048781131143365	LFS
221	FGF1	FGFR1	147.06094	1.3	2469	0.05956295812212054	LFS
222	TNFSF12	TNFRSF12A	145.88966	1.3	2469	0.05908856366799881	LFS
223	CXCL8	ACKR1	138.23154	1.3	2469	0.05598685170726382	LFS
224	SEMA3A	NRP1_PLXNA1	136.10132	1.3	2469	0.05512406575916363	LFS
225	WNT11	FZD1	135.34036	1.3	2469	0.05481586170466915	LFS
226	NAMPT	ITGA5_ITGB1	132.4571	1.3	2469	0.05364807919965383	LFS
227	WNT9A	FZD2_LRP6	125.23767	1.3	2469	0.05072404653642669	LFS
228	APLN	APLNR	120.51996	1.3	2469	0.0488132679206536	LFS
229	HBEGF	ERBB4	117.06679	1.3	2469	0.04741465683261505	LFS
230	SPP1	ITGAV_ITGB3	114.927895	1.3	2469	0.04654835746953631	LFS
231	NRG1	ITGAV_ITGB3	111.781624	1.3	2469	0.04527404772795951	LFS
232	TGFB1	TGFBR1_TGFBR2	107.56745	1.3	2469	0.04356721404497804	LFS
233	C5	C5AR1	107.34959	1.3	2469	0.04347897387072353	LFS
234	TGFB1	ACVR1B_TGFBR2	98.663475	1.3	2469	0.039960905239619725	LFS
235	WNT9A	FZD1_LRP6	96.76279	1.3	2469	0.03919108419005037	LFS
236	WNT11	FZD8	95.09901	1.3	2469	0.03851721614128474	LFS
237	VEGFA	KDR	95.024826	1.3	2469	0.03848717134459485	LFS
238	MDK	SDC4	94.780914	1.3	2469	0.038388381655180485	LFS
239	SPP1	ITGA9_ITGB1	93.92111	1.3	2469	0.03804014259236407	LFS
240	WNT9A	FZD2_LRP5	87.59407	1.3	2469	0.035477549791239495	LFS
241	MDK	PTPRZ1	86.339	1.3	2469	0.03496921704625639	LFS
242	WNT5A	MCAM	85.524055	1.3	2469	0.03463914762290686	LFS
243	SEMA3B	NRP1_PLXNA4	84.75971	1.3	2469	0.03432957157522814	LFS
244	IL16	CD4	82.33437	1.3	2469	0.03334725535606363	LFS
245	PRL	PRLR	82.09427	1.3	2469	0.03325000761394416	LFS
246	CNTF	CNTFR_LIFR_IL6ST	81.6147	1.3	2469	0.03305577169598332	LFS
247	ADCYAP1	ADCYAP1R1	80.89512	1.3	2469	0.03276432511679988	LFS
248	C3	ITGAX_ITGB2	80.19756	1.3	2469	0.032481799583388704	LFS
249	SEMA3A	NRP1_PLXNA4	79.91934	1.3	2469	0.03236911382787186	LFS
250	WNT5A	FZD7	79.03496	1.3	2469	0.032010918544245516	LFS
251	EDA	EDA2R	78.48851	1.3	2469	0.03178959503112026	LFS
252	PDGFD	PDGFRB	77.6116	1.3	2469	0.031434428020738404	LFS
253	FGF2	FGFR4	77.33584	1.3	2469	0.0313227372692876	LFS
254	WNT5A	FZD3	76.47658	1.3	2469	0.030974717601777668	LFS
255	SEMA3B	NRP2_PLXNA3	75.273476	1.3	2469	0.030487434445918452	LFS
256	TGFB2	ACVR1_TGFBR1_TGFBR2	73.67289	1.3	2469	0.02983916148621817	LFS
257	WNT11	FZD4	70.73451	1.3	2469	0.028649053191211648	LFS
258	NTF3	NTRK3	69.54876	1.3	2469	0.028168796865309525	LFS
259	WNT9A	FZD8_LRP6	68.11347	1.3	2469	0.0275874734649102	LFS
260	IL34	CSF1R	67.70023	1.3	2469	0.027420102656732545	LFS
261	INHBA	ACVR1B_ACVR2B	66.38625	1.3	2469	0.026887911444687565	LFS
262	WNT3	FZD7_LRP6	66.37651	1.3	2469	0.02688396541924552	LFS
263	WNT3	FZD3_LRP6	66.2853	1.3	2469	0.026847023575737584	LFS
264	ARTN	GFRA1_RET	64.561226	1.3	2469	0.026148734666307526	LFS
265	BMP8B	BMPR1A_BMPR2	64.32545	1.3	2469	0.026053238996565222	LFS
266	WNT9A	FZD1_LRP5	63.92521	1.3	2469	0.025891133675743278	LFS
267	BMP8B	ACVR1_BMPR2	63.57048	1.3	2469	0.025747460650741065	LFS
268	INHBA	ACVR1B_ACVR2A	62.197525	1.3	2469	0.025191383160961547	LFS
269	BMP8B	BMPR1A_ACVR2A	61.97619	1.3	2469	0.025101737002700675	LFS
270	BMP8B	BMPR1A_ACVR2B	61.67842	1.3	2469	0.024981134475701827	LFS
271	BMP8B	ACVR1_ACVR2A	61.66041	1.3	2469	0.024973840354279787	LFS
272	BMP8B	ACVR1_ACVR2B	60.930363	1.3	2469	0.024678154192554078	LFS
273	FGF2	FGFR2	60.253593	1.3	2469	0.024404047567770037	LFS
274	PTN	ITGAV_ITGB3	59.618942	1.3	2469	0.024146999700584117	LFS
275	SEMA3F	NRP2_PLXNA3	55.92408	1.3	2469	0.022650498134880327	LFS
276	WNT3	FZD7_LRP5	55.612297	1.3	2469	0.022524219140585448	LFS
277	NRG3	ERBB4	55.029903	1.3	2469	0.02228833674032614	LFS
278	ANGPT2	ITGA5_ITGB1	54.39038	1.3	2469	0.0220293158604192	LFS
279	WNT3	FZD3_LRP5	53.836487	1.3	2469	0.021804976434348422	LFS
280	WNT5A	FZD2	52.230347	1.3	2469	0.02115445390023795	LFS
281	WNT9A	FZD4_LRP6	51.666397	1.3	2469	0.020926041755660818	LFS
282	WNT7B	FZD7_LRP6	50.86467	1.3	2469	0.020601324341759694	LFS
283	PTN	SDC4	50.520725	1.3	2469	0.020462019137401435	LFS
284	WNT7B	FZD3_LRP6	50.187733	1.3	2469	0.020327149735331392	LFS
285	SEMA3B	NRP2_PLXNA1	48.760147	1.3	2469	0.019748945765381352	LFS
286	PROS1	AXL	48.107464	1.3	2469	0.01948459450654918	LFS
287	WNT9A	FZD8_LRP5	47.053165	1.3	2469	0.019057580168404625	LFS
288	WNT11	FZD6	46.90028	1.3	2469	0.018995658160704455	LFS
289	WNT5A	FZD1	46.799843	1.3	2469	0.018954978871799373	LFS
290	PTN	PTPRZ1	46.708588	1.3	2469	0.018918018487843004	LFS
291	FGF1	FGFR4	44.39737	1.3	2469	0.017981923606628442	LFS
292	WNT7B	FZD7_LRP5	43.89581	1.3	2469	0.017778780548231666	LFS
293	WNT7B	FZD3_LRP5	42.64043	1.3	2469	0.017270324200258994	LFS
294	TGFB1	ACVR1_TGFBR1_TGFBR2	42.59409	1.3	2469	0.017251555086292687	LFS
295	WNT3	FZD2_LRP6	42.48996	1.3	2469	0.017209380201213802	LFS
296	WNT5A	FZD8	42.24835	1.3	2469	0.017111522169333326	LFS
297	TGFB3	TGFBR1_TGFBR2	40.451576	1.3	2469	0.016383789482750166	LFS
298	SEMA3F	NRP2_PLXNA1	39.803368	1.3	2469	0.01612125055275257	LFS
299	TGFB3	ACVR1B_TGFBR2	39.662773	1.3	2469	0.01606430665545736	LFS
300	WNT3	FZD1_LRP6	38.827785	1.3	2469	0.0157261180607304	LFS
301	WNT3	FZD2_LRP5	38.158054	1.3	2469	0.015454862029893334	LFS
302	WNT5A	FZD4	36.983055	1.3	2469	0.014978961164336207	LFS
303	NTF3	NTRK2	36.52651	1.3	2469	0.014794049546901104	LFS
304	FGF1	FGFR2	35.61752	1.3	2469	0.014425888772240627	LFS
305	WNT3	FZD8_LRP6	35.174465	1.3	2469	0.014246441951981919	LFS
306	WNT3	FZD1_LRP5	34.575798	1.3	2469	0.014003968422303755	LFS
307	WNT9A	FZD6_LRP6	34.33153	1.3	2469	0.013905035044414015	LFS
308	HBEGF	EGFR_ERBB2	34.046185	1.3	2469	0.013789463159090694	LFS
309	WNT9A	FZD4_LRP5	33.959423	1.3	2469	0.01375432282915575	LFS
310	WNT7B	FZD2_LRP6	33.24832	1.3	2469	0.013466310868045008	LFS
311	SEMA3B	NRP1_PLXNA2	32.48639	1.3	2469	0.0131577112839839	LFS
312	WNT3	FZD4_LRP6	32.332233	1.3	2469	0.013095274778839643	LFS
313	WNT3	FZD8_LRP5	30.271137	1.3	2469	0.01226048490787721	LFS
314	WNT7B	FZD2_LRP5	30.184416	1.3	2469	0.012225360800834646	LFS
315	WNT7B	FZD1_LRP6	29.706514	1.3	2469	0.012031800064204337	LFS
316	SEMA3A	NRP1_PLXNA2	29.108368	1.3	2469	0.011789537432127127	LFS
317	WNT7B	FZD8_LRP6	27.132153	1.3	2469	0.010989126187676406	LFS
318	WNT5A	FZD6	26.963104	1.3	2469	0.0109206578566411	LFS
319	TGFB3	ACVR1_TGFBR1_TGFBR2	26.837967	1.3	2469	0.010869974450767643	LFS
320	WNT7B	FZD1_LRP5	26.764235	1.3	2469	0.010840111195968683	LFS
321	NRG1	ERBB2_ERBB4	25.786901	1.3	2469	0.010444269531793853	LFS
322	WNT7B	FZD4_LRP6	25.232773	1.3	2469	0.010219835085924844	LFS
323	WNT7B	FZD8_LRP5	25.102152	1.3	2469	0.010166930688832539	LFS
324	WNT9A	FZD6_LRP5	22.950735	1.3	2469	0.009295558968069294	LFS
325	WNT3	FZD4_LRP5	22.30824	1.3	2469	0.009035334504051409	LFS
326	WNT3	FZD6_LRP6	21.221678	1.3	2469	0.008595252239834495	LFS
327	WNT7B	FZD4_LRP5	19.571945	1.3	2469	0.007927073791182538	LFS
328	WNT7B	FZD6_LRP6	19.275946	1.3	2469	0.007807187389004515	LFS
329	SEMA3B	NRP2_PLXNA4	18.420677	1.3	2469	0.007460784603101901	LFS
330	SEMA3F	NRP2_PLXNA4	16.161348	1.3	2469	0.00654570609270778	LFS
331	WNT3	FZD6_LRP5	14.339751	1.3	2469	0.005807918689182385	LFS
332	WNT7B	FZD6_LRP5	13.694769	1.3	2469	0.0055466864745401575	LFS
333	SEMA3F	NRP2_PLXNA2	12.108178	1.3	2469	0.004904081870689717	LFS
334	SEMA3B	NRP2_PLXNA2	10.844762	1.3	2469	0.004392370128979225	LFS
335	HBEGF	ERBB2_ERBB4	10.393636	1.3	2469	0.004209654009646372	LFS
336	NRG3	ERBB2_ERBB4	9.841141	1.3	2469	0.0039858812260309085	LFS
337	MDK	NCL	999.28595	2.1	881	1.1342632800306824	LFS
338	NAMPT	INSR	362.60858	2.1	881	0.41158749323833005	LFS
339	PDGFA	PDGFRB	362.24442	2.1	881	0.4111741376653838	LFS
340	MIF	CD74_CXCR4	349.05084	2.1	881	0.39619845889348043	LFS
341	MDK	SDC2	270.56897	2.1	881	0.30711574316295404	LFS
342	MDK	LRP1	243.80713	2.1	881	0.2767390793487514	LFS
343	PTN	NCL	230.3626	2.1	881	0.26147854098126244	LFS
344	SPP1	ITGAV_ITGB1	205.20555	2.1	881	0.2329234405760056	LFS
345	PTN	SDC3	190.12825	2.1	881	0.21580959151199808	LFS
346	SEMA3A	NRP1_PLXNA3	183.15694	2.1	881	0.20789663637401568	LFS
347	PRL	PRLR	178.3571	2.1	881	0.20244846928539126	LFS
348	GRN	SORT1	161.64386	2.1	881	0.18347770699577895	LFS
349	WNT4	FZD7_LRP6	160.91592	2.1	881	0.18265144616602227	LFS
350	SEMA3A	NRP1_PLXNA1	160.07983	2.1	881	0.18170242222971056	LFS
351	CXCL12	CXCR4	149.28024	2.1	881	0.16944408957993404	LFS
352	MDK	ITGA6_ITGB1	145.1351	2.1	881	0.16473904803446013	LFS
353	SEMA3C	PLXND1	137.96625	2.1	881	0.15660187010056045	LFS
354	GAS6	MERTK	121.288795	2.1	881	0.1376717315223512	LFS
355	GDF10	ACVR1B_ACVR2A	118.10783	2.1	881	0.13406109674564148	LFS
356	PTN	SDC2	110.1497	2.1	881	0.1250280321794525	LFS
357	FGF2	FGFR1	109.635544	2.1	881	0.12444443112740317	LFS
358	WNT4	FZD7_LRP5	102.058	2.1	881	0.11584335829424128	LFS
359	MDK	ITGA4_ITGB1	100.97564	2.1	881	0.11461480061664213	LFS
360	SPP1	ITGA4_ITGB1	98.21126	2.1	881	0.11147702376228186	LFS
361	WNT4	FZD3_LRP6	95.931656	2.1	881	0.10888950724607158	LFS
362	NRG1	ERBB4	95.09817	2.1	881	0.10794343634441951	LFS
363	PDGFA	PDGFRA	94.79565	2.1	881	0.10760005297103345	LFS
364	TGFB2	TGFBR1_TGFBR2	90.8116	2.1	881	0.1030778657564646	LFS
365	WNT4	FZD2_LRP6	90.21082	2.1	881	0.10239593990815214	LFS
366	UCN	CRHR1	82.936844	2.1	881	0.09413943685819559	LFS
367	FGF2	FGFR4	80.657295	2.1	881	0.09155198096146513	LFS
368	PDGFC	PDGFRA	71.77927	2.1	881	0.08147476317528023	LFS
369	ENHO	GPR19	68.69376	2.1	881	0.0779724900487062	LFS
370	NRG3	ERBB4	62.35384	2.1	881	0.0707762087108599	LFS
371	TGFB1	TGFBR1_TGFBR2	61.750896	2.1	881	0.07009182344365202	LFS
372	KITLG	KIT	61.5681	2.1	881	0.06988433595412706	LFS
373	WNT4	FZD2_LRP5	59.668407	2.1	881	0.06772804476752048	LFS
374	GAS6	AXL	59.087418	2.1	881	0.0670685784364802	LFS
375	CSF1	CSF1R	56.278305	2.1	881	0.06388002843781038	LFS
376	WNT4	FZD3_LRP5	54.70439	2.1	881	0.062093520408050155	LFS
377	SEMA3A	NRP1_PLXNA4	53.90348	2.1	881	0.06118442738908644	LFS
378	TGFB2	ACVR1B_TGFBR2	53.54828	2.1	881	0.06078124722882378	LFS
379	ADCYAP1	ADCYAP1R1	52.83168	2.1	881	0.05996785504863968	LFS
380	SEMA3C	NRP1_PLXNA3	51.35659	2.1	881	0.05829351903631793	LFS
381	CCL14	ACKR1	50.083492	2.1	881	0.05684845888655248	LFS
382	SEMA3C	NRP1_PLXNA1	49.94242	2.1	881	0.056688332530615955	LFS
383	GDF11	TGFBR1_ACVR2B	49.325848	2.1	881	0.0559884763061662	LFS
384	ADM	CALCRL	48.202793	2.1	881	0.054713726584946526	LFS
385	GDF11	TGFBR1_ACVR2A	47.30516	2.1	881	0.05369484735807144	LFS
386	BMP2	BMPR1A_BMPR2	46.34747	2.1	881	0.05260779719617932	LFS
387	WNT4	FZD4_LRP6	46.2913	2.1	881	0.05254404282326325	LFS
388	BMP2	BMPR1A_ACVR2B	44.57336	2.1	881	0.05059405271636235	LFS
389	TGFB1	ACVR1B_TGFBR2	43.109013	2.1	881	0.04893190987940949	LFS
390	GDF11	ACVR1B_ACVR2B	42.630165	2.1	881	0.04838838263348202	LFS
391	MIF	ACKR3	42.265064	2.1	881	0.047973966219638994	LFS
392	HBEGF	EGFR	39.460804	2.1	881	0.04479092393370682	LFS
393	SPP1	ITGA9_ITGB1	39.323303	2.1	881	0.04463485042299234	LFS
394	MDK	ALK	38.934425	2.1	881	0.04419344535074223	LFS
395	MDK	SDC4	37.511272	2.1	881	0.042578061782542476	LFS
396	BMP2	BMPR1A_ACVR2A	36.91737	2.1	881	0.041903938527275024	LFS
397	SPP1	CD44	36.272064	2.1	881	0.04117146902268374	LFS
398	C5	C5AR1	35.664913	2.1	881	0.04048230780645884	LFS
399	WNT4	FZD1_LRP6	34.86406	2.1	881	0.039573279736937785	LFS
400	PROS1	AXL	33.52463	2.1	881	0.03805293019323966	LFS
401	SPP1	ITGAV_ITGB5	32.73537	2.1	881	0.037157060880801736	LFS
402	SEMA3F	NRP2_PLXNA3	32.31225	2.1	881	0.03667678573210042	LFS
403	SEMA3C	NRP2_PLXNA3	30.698458	2.1	881	0.03484501443574973	LFS
404	SEMA3F	NRP2_PLXNA1	30.676172	2.1	881	0.034819718792814675	LFS
405	FGF1	FGFR1	30.551628	2.1	881	0.03467835200090008	LFS
406	ANGPTL2	ITGA5_ITGB1	30.322382	2.1	881	0.034418140718804315	LFS
407	SEMA3C	NRP2_PLXNA1	28.284306	2.1	881	0.03210477363508486	LFS
408	MIF	CD74_CD44	27.819866	2.1	881	0.031577600658819434	LFS
409	WNT4	FZD4_LRP5	25.74653	2.1	881	0.029224211728532252	LFS
410	FGF1	FGFR4	25.068472	2.1	881	0.028454565162961788	LFS
411	TGFB2	ACVR1_TGFBR1_TGFBR2	23.630762	2.1	881	0.026822658456549065	LFS
412	WNT4	FZD1_LRP5	23.497375	2.1	881	0.026671254810761918	LFS
413	UCN	CRHR2	22.537113	2.1	881	0.0255812862539129	LFS
414	HBEGF	ERBB4	21.780422	2.1	881	0.02472238616423764	LFS
415	TGFB1	ACVR1_TGFBR1_TGFBR2	20.82251	2.1	881	0.02363508486450057	LFS
416	WNT4	FZD8_LRP6	20.443962	2.1	881	0.0232054053316322	LFS
417	PTN	ALK	20.4194	2.1	881	0.023177524700879238	LFS
418	PTN	SDC4	19.221676	2.1	881	0.021818020286949756	LFS
419	SEMA3C	NRP1_PLXNA4	17.970919	2.1	881	0.0203983185645806	LFS
420	WNT7B	FZD7_LRP6	17.214182	2.1	881	0.01953936651535121	LFS
421	NAMPT	ITGA5_ITGB1	16.611265	2.1	881	0.01885501155788322	LFS
422	SEMA3A	NRP1_PLXNA2	16.491293	2.1	881	0.018718834226437244	LFS
423	SEMA3C	NRP1_NRP2_PLXND1	15.481681	2.1	881	0.017572850022765214	LFS
424	WNT4	FZD8_LRP5	15.272372	2.1	881	0.017335269291473977	LFS
425	WNT7B	FZD3_LRP6	14.711293	2.1	881	0.01669840320149832	LFS
426	SPP1	ITGA5_ITGB1	14.535261	2.1	881	0.01649859381858661	LFS
427	WNT7B	FZD7_LRP5	14.393295	2.1	881	0.01633745208636315	LFS
428	WNT7B	FZD2_LRP6	14.264367	2.1	881	0.01619110908465001	LFS
429	CXCL12	ACKR3	13.003082	2.1	881	0.014759457747321935	LFS
430	WNT7B	FZD2_LRP5	12.774584	2.1	881	0.01450009513794361	LFS
431	WNT7B	FZD3_LRP5	12.427951	2.1	881	0.014106641156719437	LFS
432	WNT7B	FZD4_LRP6	11.744158	2.1	881	0.013330485574503627	LFS
433	SEMA3F	NRP2_PLXNA4	10.609047	2.1	881	0.012042051005715274	LFS
434	WNT7B	FZD1_LRP6	9.789874	2.1	881	0.011112229372126291	LFS
435	SEMA3C	NRP2_PLXNA4	9.496594	2.1	881	0.01077933533372998	LFS
436	WNT7B	FZD4_LRP5	8.267432	2.1	881	0.0093841455310211	LFS
437	WNT7B	FZD1_LRP5	7.61725	2.1	881	0.008646140710179029	LFS
438	WNT7B	FZD8_LRP6	6.887166	2.1	881	0.007817441570095795	LFS
439	SEMA3C	NRP1_PLXNA2	5.5087113	2.1	881	0.006252793800276065	LFS
440	WNT7B	FZD8_LRP5	5.386351	2.1	881	0.0061139059120897	LFS
441	SEMA3F	NRP2_PLXNA2	5.213006	2.1	881	0.005917146446756283	LFS
442	SEMA3C	NRP2_PLXNA2	4.347857	2.1	881	0.00493513847723451	LFS
443	MDK	NCL	700.2884	2.2	500	1.4005767822265625	LFS
444	MIF	CD74_CXCR4	535.4138	2.2	500	1.07082763671875	LFS
445	PTN	NCL	331.0396	2.2	500	0.6620792236328125	LFS
446	MDK	SDC2	264.56802	2.2	500	0.5291360473632812	LFS
447	PDGFA	PDGFRB	234.30008	2.2	500	0.46860015869140625	LFS
448	MDK	LRP1	205.67795	2.2	500	0.41135589599609373	LFS
449	PTN	SDC3	199.80832	2.2	500	0.3996166381835938	LFS
450	PTN	SDC2	178.65445	2.2	500	0.35730889892578127	LFS
451	CXCL12	CXCR4	145.45898	2.2	500	0.29091796875	LFS
452	NAMPT	INSR	141.5589	2.2	500	0.2831177978515625	LFS
453	BMP5	BMPR1A_ACVR2B	140.86879	2.2	500	0.28173757934570315	LFS
454	PDGFA	PDGFRA	133.06699	2.2	500	0.26613397216796875	LFS
455	BMP5	BMPR1A_BMPR2	130.4021	2.2	500	0.26080419921875	LFS
456	GRN	SORT1	128.50134	2.2	500	0.257002685546875	LFS
457	BMP5	BMPR1A_ACVR2A	125.00647	2.2	500	0.250012939453125	LFS
458	MIF	CD74_CD44	115.0208	2.2	500	0.23004159545898437	LFS
459	TGFB2	TGFBR1_TGFBR2	104.17905	2.2	500	0.20835809326171875	LFS
460	BMP5	ACVR1_ACVR2B	98.906364	2.2	500	0.19781272888183593	LFS
461	MIF	ACKR3	95.57023	2.2	500	0.19114045715332031	LFS
462	MDK	ITGA6_ITGB1	95.00242	2.2	500	0.1900048370361328	LFS
463	BMP5	ACVR1_BMPR2	93.68455	2.2	500	0.18736909484863282	LFS
464	BMP5	ACVR1_ACVR2A	93.50947	2.2	500	0.18701893615722656	LFS
465	POSTN	ITGAV_ITGB5	93.43117	2.2	500	0.1868623352050781	LFS
466	FGF2	FGFR1	92.86104	2.2	500	0.18572207641601562	LFS
467	CSF1	CSF1R	84.19884	2.2	500	0.16839767456054688	LFS
468	TGFB1	TGFBR1_TGFBR2	82.29464	2.2	500	0.16458927917480468	LFS
469	RARRES2	CMKLR1	81.64591	2.2	500	0.16329182434082032	LFS
470	SPP1	ITGAV_ITGB1	79.46706	2.2	500	0.15893411254882814	LFS
471	TGFB2	ACVR1B_TGFBR2	79.286385	2.2	500	0.15857276916503907	LFS
472	ADCYAP1	ADCYAP1R1	75.83953	2.2	500	0.15167906188964844	LFS
473	PDGFC	PDGFRA	70.05761	2.2	500	0.14011521911621094	LFS
474	ANGPTL2	ITGA5_ITGB1	69.37018	2.2	500	0.1387403564453125	LFS
475	MDK	ITGA4_ITGB1	68.96676	2.2	500	0.1379335174560547	LFS
476	SEMA3C	PLXND1	67.891914	2.2	500	0.13578382873535155	LFS
477	VEGFA	KDR	66.79239	2.2	500	0.13358477783203124	LFS
478	SEMA3A	NRP1_PLXNA3	64.49385	2.2	500	0.12898770141601562	LFS
479	INHBB	ACVR1B_ACVR2B	63.03378	2.2	500	0.12606755828857422	LFS
480	CCL2	ACKR1	62.651985	2.2	500	0.12530397033691407	LFS
481	TGFB1	ACVR1B_TGFBR2	61.21918	2.2	500	0.12243836212158203	LFS
482	SEMA3C	NRP1_PLXNA3	59.57943	2.2	500	0.11915885925292968	LFS
483	GAS6	AXL	59.565453	2.2	500	0.11913090515136719	LFS
484	INHBB	ACVR1B_ACVR2A	59.54485	2.2	500	0.11908969879150391	LFS
485	GAS6	MERTK	55.60454	2.2	500	0.11120908355712891	LFS
486	KITLG	KIT	52.152454	2.2	500	0.1043049087524414	LFS
487	TGFB2	ACVR1_TGFBR1_TGFBR2	50.77376	2.2	500	0.10154752349853516	LFS
488	PDGFB	PDGFRB	49.729343	2.2	500	0.09945868682861328	LFS
489	SEMA3A	NRP1_PLXNA1	49.298016	2.2	500	0.09859603118896484	LFS
490	PROS1	AXL	47.752613	2.2	500	0.0955052261352539	LFS
491	SPP1	ITGA9_ITGB1	47.655254	2.2	500	0.09531050872802735	LFS
492	IL34	CSF1R	47.396984	2.2	500	0.09479396820068359	LFS
493	SPP1	CD44	47.082207	2.2	500	0.09416441345214843	LFS
494	ADM	CALCRL	45.53315	2.2	500	0.09106629943847656	LFS
495	SEMA3C	NRP1_PLXNA1	44.047096	2.2	500	0.08809419250488282	LFS
496	SEMA3B	NRP1_PLXNA3	42.946167	2.2	500	0.085892333984375	LFS
497	SEMA3C	NRP1_PLXNA4	37.806454	2.2	500	0.07561290740966797	LFS
498	TGFB1	ACVR1_TGFBR1_TGFBR2	37.426018	2.2	500	0.07485203552246093	LFS
499	GDF11	TGFBR1_ACVR2B	36.11019	2.2	500	0.07222038269042969	LFS
500	MDK	SDC4	36.08565	2.2	500	0.07217130279541016	LFS
501	WNT11	FZD7	36.002216	2.2	500	0.07200443267822265	LFS
502	SPP1	ITGAV_ITGB5	34.616	2.2	500	0.06923200225830078	LFS
503	SPP1	ITGA4_ITGB1	34.305004	2.2	500	0.0686100082397461	LFS
504	WNT11	FZD3	34.251377	2.2	500	0.06850275421142578	LFS
505	GDF11	TGFBR1_ACVR2A	33.47442	2.2	500	0.06694883728027344	LFS
506	SEMA3B	NRP1_PLXNA1	32.59818	2.2	500	0.06519635772705078	LFS
507	SEMA3F	NRP2_PLXNA3	32.494816	2.2	500	0.06498963165283203	LFS
508	TNFSF12	TNFRSF12A	31.876509	2.2	500	0.06375301742553711	LFS
509	PDGFB	PDGFRA	31.74587	2.2	500	0.06349174118041992	LFS
510	CXCL12	ACKR3	31.547178	2.2	500	0.06309435653686524	LFS
511	ANGPT2	ITGA5_ITGB1	31.164217	2.2	500	0.062328433990478514	LFS
512	SEMA3C	NRP1_NRP2_PLXND1	31.015743	2.2	500	0.06203148651123047	LFS
513	ENHO	GPR19	30.885675	2.2	500	0.0617713508605957	LFS
514	IGF1	IGF1R	30.328056	2.2	500	0.06065611267089844	LFS
515	GDF11	ACVR1B_ACVR2B	29.9194	2.2	500	0.05983879852294922	LFS
516	NAMPT	ITGA5_ITGB1	29.148533	2.2	500	0.05829706573486328	LFS
517	SEMA3F	NRP2_PLXNA1	28.838583	2.2	500	0.05767716598510742	LFS
518	PTN	SDC4	27.924143	2.2	500	0.05584828567504883	LFS
519	CXCL8	ACKR1	27.078272	2.2	500	0.054156543731689454	LFS
520	FGF5	FGFR1	27.060884	2.2	500	0.054121768951416016	LFS
521	WNT11	FZD2	26.829872	2.2	500	0.05365974426269531	LFS
522	C5	C5AR1	26.548918	2.2	500	0.053097835540771486	LFS
523	SEMA3A	NRP1_PLXNA4	25.335352	2.2	500	0.050670703887939456	LFS
524	WNT5A	FZD7	25.267002	2.2	500	0.05053400421142578	LFS
525	ANGPTL4	CDH11	25.235636	2.2	500	0.05047127151489258	LFS
526	CXCL9	ACKR1	24.979069	2.2	500	0.04995813751220703	LFS
527	SPP1	ITGA5_ITGB1	23.901894	2.2	500	0.047803787231445315	LFS
528	SEMA3B	NRP2_PLXNA3	23.792841	2.2	500	0.0475856819152832	LFS
529	WNT5A	FZD3	23.750538	2.2	500	0.047501075744628904	LFS
530	SEMA3C	NRP2_PLXNA3	23.496395	2.2	500	0.04699279022216797	LFS
531	ANGPTL4	CDH5	23.143244	2.2	500	0.046286487579345705	LFS
532	WNT5A	MCAM	22.649233	2.2	500	0.045298465728759764	LFS
533	ANGPTL2	TLR4	22.392862	2.2	500	0.044785724639892575	LFS
534	CORT	SSTR2	22.338491	2.2	500	0.04467698287963867	LFS
535	SEMA3B	NRP1_PLXNA4	21.624617	2.2	500	0.04324923324584961	LFS
536	INHBA	ACVR1B_ACVR2B	21.509924	2.2	500	0.04301984786987305	LFS
537	ANGPTL4	SDC3	21.211418	2.2	500	0.04242283630371094	LFS
538	SEMA3B	NRP2_PLXNA1	20.381052	2.2	500	0.040762104034423825	LFS
539	WNT5A	FZD2	20.349737	2.2	500	0.040699474334716795	LFS
540	INHBA	ACVR1B_ACVR2A	20.08792	2.2	500	0.04017583847045898	LFS
541	WNT5B	FZD7	19.249146	2.2	500	0.038498291015625	LFS
542	APLN	APLNR	19.191751	2.2	500	0.038383502960205075	LFS
543	GDF10	ACVR1B_ACVR2A	18.532715	2.2	500	0.0370654296875	LFS
544	WNT11	FZD4	18.514887	2.2	500	0.0370297737121582	LFS
545	WNT5B	FZD3	18.217949	2.2	500	0.036435897827148435	LFS
546	SEMA3C	NRP2_PLXNA1	18.046108	2.2	500	0.03609221649169922	LFS
547	WNT4	FZD7_LRP6	18.003435	2.2	500	0.03600687026977539	LFS
548	POSTN	ITGAV_ITGB3	17.918053	2.2	500	0.035836105346679685	LFS
549	AGT	AGTR1	17.879807	2.2	500	0.035759613037109374	LFS
550	WNT4	FZD3_LRP6	17.643835	2.2	500	0.035287670135498043	LFS
551	NTF3	NTRK3	17.637644	2.2	500	0.03527528762817383	LFS
552	MDK	ALK	17.470276	2.2	500	0.0349405517578125	LFS
553	NRG1	ERBB4	17.28786	2.2	500	0.034575721740722654	LFS
554	PDGFD	PDGFRB	17.18555	2.2	500	0.03437110137939453	LFS
555	CNTF	CNTFR_LIFR_IL6ST	16.994007	2.2	500	0.03398801422119141	LFS
556	CXCL13	ACKR1	16.86558	2.2	500	0.03373115921020508	LFS
557	PRL	PRLR	16.789537	2.2	500	0.03357907485961914	LFS
558	UCN	CRHR2	16.735249	2.2	500	0.03347049713134766	LFS
559	WNT4	FZD2_LRP6	16.496271	2.2	500	0.032992542266845705	LFS
560	ANGPTL4	SDC2	16.081564	2.2	500	0.03216312789916992	LFS
561	WNT4	FZD7_LRP5	15.942807	2.2	500	0.0318856143951416	LFS
562	WNT4	FZD3_LRP5	15.752778	2.2	500	0.031505556106567384	LFS
563	CCL5	CCR1	15.712612	2.2	500	0.031425224304199216	LFS
564	WNT5A	FZD4	15.614403	2.2	500	0.03122880554199219	LFS
565	ANGPTL1	ITGA1_ITGB1	15.432972	2.2	500	0.030865943908691407	LFS
566	IL16	CD4	15.332971	2.2	500	0.03066594123840332	LFS
567	NRG1	ITGAV_ITGB3	15.169789	2.2	500	0.03033957862854004	LFS
568	FGF9	FGFR1	15.063235	2.2	500	0.0301264705657959	LFS
569	HBEGF	EGFR	15.037382	2.2	500	0.030074764251708984	LFS
570	FGF1	FGFR1	15.025418	2.2	500	0.03005083656311035	LFS
571	WNT11	FZD1	14.489237	2.2	500	0.02897847366333008	LFS
572	WNT5B	FZD2	14.293739	2.2	500	0.028587478637695313	LFS
573	UCN	CRHR1	14.2507105	2.2	500	0.028501420974731444	LFS
574	CCL14	CCR1	14.222738	2.2	500	0.02844547653198242	LFS
575	TGFB3	TGFBR1_TGFBR2	14.07707	2.2	500	0.02815414047241211	LFS
576	SEMA3F	NRP2_PLXNA4	13.972136	2.2	500	0.027944271087646484	LFS
577	CCL14	ACKR1	13.876896	2.2	500	0.02775379180908203	LFS
578	SEMA3D	NRP1_PLXNA3	12.911817	2.2	500	0.025823633193969728	LFS
579	SEMA3A	NRP1_PLXNA2	12.894804	2.2	500	0.025789608001708986	LFS
580	FGF8	FGFR1	12.858275	2.2	500	0.02571655082702637	LFS
581	INHBB	ACVR1C_ACVR2B	12.624012	2.2	500	0.025248023986816408	LFS
582	PTN	ALK	12.623754	2.2	500	0.025247507095336914	LFS
583	WNT5A	FZD6	12.346408	2.2	500	0.02469281578063965	LFS
584	TGFB2	ACVR1C_TGFBR2	12.312347	2.2	500	0.02462469482421875	LFS
585	SEMA3C	NRP2_PLXNA4	12.236774	2.2	500	0.024473548889160156	LFS
586	WNT11	FZD6	12.209011	2.2	500	0.024418022155761717	LFS
587	WNT4	FZD2_LRP5	12.057781	2.2	500	0.024115562438964844	LFS
588	TGFB3	ACVR1B_TGFBR2	12.038949	2.2	500	0.024077898025512696	LFS
589	FGF2	FGFR2	12.030076	2.2	500	0.02406015205383301	LFS
590	MDK	SDC1	11.880476	2.2	500	0.02376095199584961	LFS
591	INHBB	ACVR1C_ACVR2A	11.832078	2.2	500	0.02366415596008301	LFS
592	BMP5	BMPR1B_ACVR2B	11.771378	2.2	500	0.023542755126953124	LFS
593	WNT4	FZD1_LRP6	11.714581	2.2	500	0.023429161071777345	LFS
594	WNT4	FZD4_LRP6	11.687817	2.2	500	0.023375633239746094	LFS
595	SEMA3C	NRP1_PLXNA2	11.569814	2.2	500	0.02313962745666504	LFS
596	WNT5A	FZD1	11.489364	2.2	500	0.02297872734069824	LFS
597	BMP5	BMPR1B_ACVR2A	11.470991	2.2	500	0.02294198226928711	LFS
598	BMP5	BMPR1B_BMPR2	11.457916	2.2	500	0.02291583251953125	LFS
599	HBEGF	EGFR_ERBB2	11.438115	2.2	500	0.022876230239868164	LFS
600	BMP8B	BMPR1A_ACVR2B	11.147875	2.2	500	0.02229574966430664	LFS
601	CCL5	ACKR1	11.108615	2.2	500	0.02221722984313965	LFS
602	NTF3	NTRK1	11.071594	2.2	500	0.0221431884765625	LFS
603	SEMA3B	NRP2_PLXNA4	10.984198	2.2	500	0.021968395233154296	LFS
604	BMP4	BMPR1A_ACVR2B	10.936564	2.2	500	0.02187312889099121	LFS
605	BMP8B	BMPR1A_BMPR2	10.833261	2.2	500	0.021666521072387694	LFS
606	WNT5B	FZD4	10.774311	2.2	500	0.021548622131347655	LFS
607	BMP8B	BMPR1A_ACVR2A	10.760021	2.2	500	0.021520042419433595	LFS
608	SEMA3B	NRP1_PLXNA2	10.698068	2.2	500	0.021396135330200194	LFS
609	BMP4	BMPR1A_BMPR2	10.680887	2.2	500	0.021361774444580078	LFS
610	NTF3	NTRK2	10.648021	2.2	500	0.02129604148864746	LFS
611	ANGPTL4	ITGA5_ITGB1	10.584057	2.2	500	0.021168113708496094	LFS
612	BMP4	BMPR1A_ACVR2A	10.539902	2.2	500	0.021079803466796877	LFS
613	WNT3	FZD7_LRP6	10.343577	2.2	500	0.02068715476989746	LFS
614	CCL27	CCR10	10.297508	2.2	500	0.020595016479492186	LFS
615	WNT3	FZD3_LRP6	10.27399	2.2	500	0.020547979354858397	LFS
616	SPP1	ITGA8_ITGB1	10.133821	2.2	500	0.020267641067504883	LFS
617	WNT5A	FZD5	10.117608	2.2	500	0.02023521614074707	LFS
618	TGFB3	ACVR1_TGFBR1_TGFBR2	10.009667	2.2	500	0.020019334793090822	LFS
619	PTN	ITGAV_ITGB3	9.984622	2.2	500	0.0199692440032959	LFS
620	NRG3	ERBB4	9.920915	2.2	500	0.01984182929992676	LFS
621	ANGPTL4	SDC4	9.90703	2.2	500	0.01981406021118164	LFS
622	BMP8B	ACVR1_BMPR2	9.857997	2.2	500	0.019715993881225587	LFS
623	BMP8B	ACVR1_ACVR2B	9.851477	2.2	500	0.01970295333862305	LFS
624	BMP8B	ACVR1_ACVR2A	9.781522	2.2	500	0.01956304359436035	LFS
625	WNT5B	FZD1	9.655786	2.2	500	0.01931157112121582	LFS
626	WNT11	FZD5	9.464912	2.2	500	0.018929824829101563	LFS
627	VEGFC	FLT4	9.332093	2.2	500	0.018664186477661132	LFS
628	WNT3	FZD7_LRP5	9.308541	2.2	500	0.018617082595825195	LFS
629	WNT3	FZD3_LRP5	9.243335	2.2	500	0.018486669540405273	LFS
630	SEMA3D	NRP1_PLXNA1	9.12535	2.2	500	0.01825069999694824	LFS
631	MDK	PTPRZ1	9.11824	2.2	500	0.018236480712890624	LFS
632	INHBA_INHBB	ACVR1B_ACVR2B	9.028376	2.2	500	0.018056751251220703	LFS
633	WNT3	FZD2_LRP6	8.964176	2.2	500	0.017928352355957033	LFS
634	WNT4	FZD6_LRP6	8.927248	2.2	500	0.017854496002197264	LFS
635	CXCL10	ACKR1	8.791945	2.2	500	0.01758389091491699	LFS
636	WNT5B	FZD6	8.713449	2.2	500	0.017426897048950195	LFS
637	INHBA_INHBB	ACVR1B_ACVR2A	8.690518	2.2	500	0.01738103675842285	LFS
638	WNT3	FZD2_LRP5	8.558802	2.2	500	0.017117603302001953	LFS
639	WNT3	FZD4_LRP6	8.514632	2.2	500	0.01702926445007324	LFS
640	WNT4	FZD4_LRP5	8.359421	2.2	500	0.016718841552734374	LFS
641	WNT3	FZD1_LRP6	8.342153	2.2	500	0.016684305191040038	LFS
642	PTN	SDC1	8.33341	2.2	500	0.016666820526123047	LFS
643	FGF2	FGFR4	8.179546	2.2	500	0.016359092712402344	LFS
644	WNT11	FZD8	8.052149	2.2	500	0.016104297637939455	LFS
645	VEGFC	KDR	8.020935	2.2	500	0.0160418701171875	LFS
646	TGFB1	ACVR1C_TGFBR2	8.018405	2.2	500	0.016036809921264647	LFS
647	SEMA3D	NRP1_PLXNA4	7.98447	2.2	500	0.015968939781188966	LFS
648	WNT5A	FZD8	7.9388776	2.2	500	0.015877755165100097	LFS
649	NRG1	ERBB2_ERBB4	7.8057323	2.2	500	0.015611464500427247	LFS
650	WNT3	FZD4_LRP5	7.764503	2.2	500	0.015529006004333497	LFS
651	SPP1	ITGAV_ITGB3	7.763684	2.2	500	0.01552736759185791	LFS
652	C3	ITGAX_ITGB2	7.5065203	2.2	500	0.01501304054260254	LFS
653	WNT4	FZD1_LRP5	7.388052	2.2	500	0.014776103973388672	LFS
654	WNT3	FZD6_LRP6	7.2906036	2.2	500	0.014581207275390626	LFS
655	WNT3	FZD1_LRP5	7.14977	2.2	500	0.01429953956604004	LFS
656	SEMA3F	NRP2_PLXNA2	7.138532	2.2	500	0.014277064323425293	LFS
657	WNT4	FZD6_LRP5	6.8869414	2.2	500	0.013773882865905761	LFS
658	WNT5B	FZD5	6.8561473	2.2	500	0.013712294578552246	LFS
659	FGF5	FGFR2	6.748813	2.2	500	0.013497626304626465	LFS
660	ANGPTL4	ITGAV_ITGB3	6.519647	2.2	500	0.013039294242858887	LFS
661	WNT3	FZD5_LRP6	6.4496336	2.2	500	0.012899267196655273	LFS
662	SEMA3D	NRP2_PLXNA3	6.436551	2.2	500	0.012873102188110351	LFS
663	WNT3	FZD6_LRP5	6.3668075	2.2	500	0.012733614921569825	LFS
664	VEGFC	FLT4_KDR	6.2158957	2.2	500	0.012431791305541992	LFS
665	WNT4	FZD5_LRP6	6.0254526	2.2	500	0.012050905227661134	LFS
666	WNT5B	FZD8	5.9685974	2.2	500	0.01193719482421875	LFS
667	SEMA3D	NRP2_PLXNA1	5.9450207	2.2	500	0.011890041351318359	LFS
668	WNT3	FZD8_LRP6	5.775256	2.2	500	0.011550512313842774	LFS
669	PTN	PTPRZ1	5.664654	2.2	500	0.011329307556152343	LFS
670	SEMA3C	NRP2_PLXNA2	5.424434	2.2	500	0.010848868370056152	LFS
671	SEMA3D	NRP2_PLXNA4	5.384516	2.2	500	0.010769031524658202	LFS
672	WNT3	FZD5_LRP5	5.360966	2.2	500	0.010721932411193848	LFS
673	SEMA3D	NRP1_PLXNA2	5.240684	2.2	500	0.010481368064880371	LFS
674	NRG3	ERBB2_ERBB4	5.2031646	2.2	500	0.010406329154968261	LFS
675	WNT4	FZD8_LRP6	5.151252	2.2	500	0.01030250358581543	LFS
676	WNT4	FZD5_LRP5	5.0374675	2.2	500	0.01007493495941162	LFS
677	FGF9	FGFR2	4.971664	2.2	500	0.009943327903747558	LFS
678	SEMA3B	NRP2_PLXNA2	4.9184575	2.2	500	0.009836915016174317	LFS
679	WNT3	FZD8_LRP5	4.7570457	2.2	500	0.009514091491699218	LFS
680	FGF1	FGFR2	4.682753	2.2	500	0.009365506172180176	LFS
681	TGFB3	ACVR1C_TGFBR2	4.6476536	2.2	500	0.009295307159423827	LFS
682	FGF5	FGFR4	4.5636196	2.2	500	0.009127239227294921	LFS
683	WNT4	FZD8_LRP5	4.3542833	2.2	500	0.008708566665649413	LFS
684	HBEGF	ERBB4	4.1696253	2.2	500	0.008339250564575195	LFS
685	FGF9	FGFR4	4.080923	2.2	500	0.008161846160888673	LFS
686	BMP4	BMPR1B_ACVR2B	4.0492887	2.2	500	0.008098577499389649	LFS
687	BMP4	BMPR1B_BMPR2	4.0481052	2.2	500	0.008096210479736328	LFS
688	ANGPTL4	SDC1	3.9753103	2.2	500	0.007950620651245117	LFS
689	BMP4	BMPR1B_ACVR2A	3.9696534	2.2	500	0.007939306735992432	LFS
690	IGF1	ITGAV_ITGB3	3.9196074	2.2	500	0.00783921480178833	LFS
691	BMP8B	BMPR1B_ACVR2B	3.6144516	2.2	500	0.007228903293609619	LFS
692	BMP8B	BMPR1B_BMPR2	3.6106656	2.2	500	0.007221331119537353	LFS
693	FGF1	FGFR4	3.5465386	2.2	500	0.007093077182769776	LFS
694	BMP8B	BMPR1B_ACVR2A	3.5383465	2.2	500	0.007076693058013916	LFS
695	INHBA_INHBB	ACVR1C_ACVR2B	3.265537	2.2	500	0.006531074047088623	LFS
696	INHBA_INHBB	ACVR1C_ACVR2A	3.242889	2.2	500	0.006485777854919434	LFS
697	IGF1	ITGA6_ITGB4	3.1025705	2.2	500	0.006205141067504883	LFS
698	SEMA3D	NRP2_PLXNA2	2.9606304	2.2	500	0.005921260833740234	LFS
699	FGF8	FGFR2	2.6461012	2.2	500	0.0052922024726867675	LFS
700	HBEGF	ERBB2_ERBB4	2.5389416	2.2	500	0.005077883243560791	LFS
701	FGF8	FGFR4	1.7591668	2.2	500	0.0035183336734771727	LFS
702	MDK	NCL	669.94293	2.4	631	1.0617162157351923	LFS
703	PDGFA	PDGFRB	276.89954	2.4	631	0.4388265231898772	LFS
704	SPP1	CD44	263.9257	2.4	631	0.41826575229360635	LFS
705	MDK	SDC2	259.38895	2.4	631	0.4110759849971523	LFS
706	PTN	NCL	241.16212	2.4	631	0.38219037184435667	LFS
707	MDK	ITGA6_ITGB1	237.51509	2.4	631	0.3764106037121756	LFS
708	NAMPT	INSR	198.83684	2.4	631	0.31511384749374755	LFS
709	MIF	CD74_CD44	196.33066	2.4	631	0.311142088683018	LFS
710	PTN	SDC3	192.73703	2.4	631	0.30544695725720583	LFS
711	SPP1	ITGAV_ITGB1	190.1257	2.4	631	0.3013085608625941	LFS
712	GDF10	ACVR1B_ACVR2A	187.42688	2.4	631	0.29703150536103406	LFS
713	GRN	SORT1	174.83716	2.4	631	0.2770794900208003	LFS
714	FGF7	FGFR1	150.55376	2.4	631	0.23859549399978952	LFS
715	MDK	LRP1	137.12619	2.4	631	0.217315673828125	LFS
716	WNT5A	FZD3	135.67334	2.4	631	0.21501321686806657	LFS
717	PTN	SDC2	131.07408	2.4	631	0.20772437626132875	LFS
718	WNT5A	FZD7	130.46407	2.4	631	0.20675763161926752	LFS
719	WNT5A	FZD2	115.911606	2.4	631	0.1836950964103977	LFS
720	SEMA3B	NRP1_PLXNA3	92.399574	2.4	631	0.14643355670330452	LFS
721	KITLG	KIT	91.34948	2.4	631	0.14476938141884782	LFS
722	SEMA3B	NRP1_PLXNA1	82.46227	2.4	631	0.13068505965775432	LFS
723	WNT5A	MCAM	82.293564	2.4	631	0.13041769230233508	LFS
724	FGF2	FGFR1	80.87205	2.4	631	0.12816489290699906	LFS
725	CSF1	CSF1R	59.250965	2.4	631	0.09390010319874517	LFS
726	PDGFA	PDGFRA	51.467346	2.4	631	0.08156473247449485	LFS
727	MIF	ACKR3	50.62064	2.4	631	0.08022288399528588	LFS
728	SEMA3A	NRP1_PLXNA3	49.104683	2.4	631	0.07782041667569459	LFS
729	NTF3	NTRK3	48.96906	2.4	631	0.07760548175987086	LFS
730	ENHO	GPR19	47.540646	2.4	631	0.0753417521384552	LFS
731	SEMA3C	PLXND1	46.421062	2.4	631	0.07356745240805455	LFS
732	WNT7B	FZD3_LRP6	45.93416	2.4	631	0.07279581351061064	LFS
733	WNT7B	FZD7_LRP6	44.800224	2.4	631	0.07099877068811286	LFS
734	WNT7B	FZD3_LRP5	44.29149	2.4	631	0.07019253351420117	LFS
735	SEMA3A	NRP1_PLXNA1	44.05851	2.4	631	0.06982331192814605	LFS
736	WNT7B	FZD2_LRP6	44.02886	2.4	631	0.06977632041967426	LFS
737	SPP1	ITGA9_ITGB1	43.503204	2.4	631	0.0689432715462807	LFS
738	WNT7B	FZD7_LRP5	43.498257	2.4	631	0.06893543055998354	LFS
739	TGFB2	TGFBR1_TGFBR2	42.557407	2.4	631	0.06744438570388335	LFS
740	C5	C5AR1	42.45258	2.4	631	0.06727825594023933	LFS
741	WNT7B	FZD2_LRP5	40.334343	2.4	631	0.06392130421005225	LFS
742	PDGFC	PDGFRA	39.817657	2.4	631	0.06310246825784964	LFS
743	CXCL12	CXCR4	38.698128	2.4	631	0.061328253164155355	LFS
744	MIF	CD74_CXCR4	36.369186	2.4	631	0.057637379399948	LFS
745	PDGFB	PDGFRB	35.103447	2.4	631	0.055631453186131885	LFS
746	VEGFA	KDR	35.102703	2.4	631	0.055630274317721745	LFS
747	CNTF	CNTFR_LIFR_IL6ST	33.491234	2.4	631	0.05307644029426877	LFS
748	MDK	PTPRZ1	33.286736	2.4	631	0.05275235425462436	LFS
749	TGFB2	ACVR1B_TGFBR2	33.072014	2.4	631	0.05241206633118933	LFS
750	EDN1	EDNRB	32.945995	2.4	631	0.052212353931553955	LFS
751	FGF2	FGFR4	32.250385	2.4	631	0.05110996083109957	LFS
752	WNT11	FZD3	31.567892	2.4	631	0.05002835511027728	LFS
753	TGFB1	TGFBR1_TGFBR2	31.007374	2.4	631	0.04914005358132243	LFS
754	WNT11	FZD7	30.0638	2.4	631	0.04764469225319743	LFS
755	C3	ITGAX_ITGB2	30.050024	2.4	631	0.047622859005693775	LFS
756	ADCYAP1	ADCYAP1R1	29.785696	2.4	631	0.047203955673000134	LFS
757	SPP1	ITGAV_ITGB3	29.586504	2.4	631	0.04688827889468137	LFS
758	GDF11	TGFBR1_ACVR2A	29.334093	2.4	631	0.04648826163846604	LFS
759	MDK	ALK	28.157059	2.4	631	0.04462291397118909	LFS
760	FGF1	FGFR1	28.032639	2.4	631	0.04442573462726575	LFS
761	PROS1	AXL	27.872387	2.4	631	0.044171770098847936	LFS
762	BMP8B	ACVR1_ACVR2A	27.639652	2.4	631	0.0438029354234505	LFS
763	MDK	SDC4	27.561884	2.4	631	0.043679689265279875	LFS
764	GAS6	MERTK	27.422293	2.4	631	0.04345846705126876	LFS
765	WNT11	FZD2	27.218805	2.4	631	0.04313598306356633	LFS
766	BMP8B	ACVR1_BMPR2	27.07454	2.4	631	0.04290735211500842	LFS
767	BMP8B	ACVR1_ACVR2B	26.87545	2.4	631	0.04259183856462337	LFS
768	WNT5A	FZD6	26.662909	2.4	631	0.0422550056324519	LFS
769	BMP8B	BMPR1A_BMPR2	26.51848	2.4	631	0.042026117751035375	LFS
770	SEMA3C	NRP1_PLXNA3	26.45558	2.4	631	0.04192643384736994	LFS
771	BMP8B	BMPR1A_ACVR2A	26.173695	2.4	631	0.041479706197457535	LFS
772	NTF3	NTRK2	25.549574	2.4	631	0.0404906083966964	LFS
773	BMP8B	BMPR1A_ACVR2B	25.48575	2.4	631	0.04038946148710659	LFS
774	TGFB1	ACVR1B_TGFBR2	25.460339	2.4	631	0.040349189528572575	LFS
775	WNT5A	FZD1	25.201225	2.4	631	0.03993855036570795	LFS
776	SEMA3C	NRP1_PLXNA1	24.780807	2.4	631	0.039272278122214246	LFS
777	ANGPTL2	ITGA5_ITGB1	24.743105	2.4	631	0.03921252763025734	LFS
778	GDF11	TGFBR1_ACVR2B	24.706415	2.4	631	0.03915438221298194	LFS
779	BTC	EGFR	24.665955	2.4	631	0.03909026083968899	LFS
780	CXCL12	ACKR3	24.217815	2.4	631	0.03838005610011081	LFS
781	FGF7	FGFR2	23.9431	2.4	631	0.03794469092802843	LFS
782	SPP1	ITGA4_ITGB1	23.938108	2.4	631	0.03793678041872245	LFS
783	FGF5	FGFR1	23.704432	2.4	631	0.03756645251000551	LFS
784	NTF3	NTRK1	23.464996	2.4	631	0.0371869989506983	LFS
785	WNT3	FZD3_LRP6	22.96395	2.4	631	0.0363929464397642	LFS
786	SEMA3B	NRP2_PLXNA3	22.856617	2.4	631	0.036222847819139384	LFS
787	TNFSF12	TNFRSF12A	22.583618	2.4	631	0.03579020311261886	LFS
788	GDF11	ACVR1B_ACVR2B	22.420673	2.4	631	0.035531970476008444	LFS
789	WNT3	FZD7_LRP6	22.263914	2.4	631	0.03528354058363925	LFS
790	WNT3	FZD3_LRP5	22.090588	2.4	631	0.03500885517585863	LFS
791	CORT	SSTR2	21.94431	2.4	631	0.034777035237114326	LFS
792	PTN	PTPRZ1	21.617014	2.4	631	0.03425834220487229	LFS
793	WNT3	FZD7_LRP5	21.579554	2.4	631	0.03419897560083356	LFS
794	BTC	EGFR_ERBB2	21.206732	2.4	631	0.033608132799151584	LFS
795	WNT3	FZD2_LRP6	21.164757	2.4	631	0.03354161137068517	LFS
796	EDA	EDA2R	20.76145	2.4	631	0.03290245612336414	LFS
797	ANXA1	FPR1	20.592081	2.4	631	0.03263404290007336	LFS
798	CXCL10	ACKR1	20.562603	2.4	631	0.032587326460897265	LFS
799	WNT3	FZD2_LRP5	20.021269	2.4	631	0.03172942764596592	LFS
800	TGFB2	ACVR1_TGFBR1_TGFBR2	19.704584	2.4	631	0.03122755011363566	LFS
801	SPP1	ITGAV_ITGB5	19.6351	2.4	631	0.03111743171317075	LFS
802	SPP1	ITGA5_ITGB1	19.50142	2.4	631	0.030905576968910956	LFS
803	SEMA3B	NRP2_PLXNA1	19.466625	2.4	631	0.030850436154711645	LFS
804	WNT5A	FZD4	19.194427	2.4	631	0.03041906099878665	LFS
805	FGF2	FGFR2	19.092392	2.4	631	0.030257356525789918	LFS
806	AGT	AGTR1	18.137594	2.4	631	0.02874420637562989	LFS
807	HBEGF	EGFR	17.791021	2.4	631	0.028194962515128208	LFS
808	WNT7B	FZD6_LRP6	17.75572	2.4	631	0.02813901765221839	LFS
809	PSAP	GPR37L1	17.532503	2.4	631	0.027785266446991693	LFS
810	EPO	EPOR	17.428421	2.4	631	0.027620318574497326	LFS
811	WNT7B	FZD1_LRP6	17.284163	2.4	631	0.02739169971689747	LFS
812	PTN	ALK	17.235462	2.4	631	0.02731452010890761	LFS
813	GAS6	AXL	16.970835	2.4	631	0.026895142206110403	LFS
814	CCL27	CCR10	16.9206	2.4	631	0.026815532315551952	LFS
815	PTN	SDC4	16.88962	2.4	631	0.026766433957639474	LFS
816	NRG1	ITGAV_ITGB3	16.314552	2.4	631	0.02585507497167814	LFS
817	PTN	ITGAV_ITGB3	15.990131	2.4	631	0.02534093720788245	LFS
818	WNT7B	FZD6_LRP5	15.965736	2.4	631	0.025302276369508964	LFS
819	MDK	ITGA4_ITGB1	15.704841	2.4	631	0.02488881245656928	LFS
820	UCN	CRHR1	15.695915	2.4	631	0.024874667547017382	LFS
821	ANGPT2	ITGA5_ITGB1	14.724726	2.4	631	0.023335539973481142	LFS
822	WNT5B	FZD3	14.561962	2.4	631	0.02307759449712448	LFS
823	WNT11	FZD6	14.288025	2.4	631	0.02264346260276347	LFS
824	FGF1	FGFR4	14.248782	2.4	631	0.02258127124864968	LFS
825	HBEGF	EGFR_ERBB2	14.246758	2.4	631	0.022578064122026203	LFS
826	WNT7B	FZD1_LRP5	14.246442	2.4	631	0.022577562347267016	LFS
827	WNT5B	FZD7	14.201883	2.4	631	0.022506946618130016	LFS
828	TGFB1	ACVR1_TGFBR1_TGFBR2	13.850719	2.4	631	0.02195042702362012	LFS
829	WNT3	FZD1_LRP6	13.747069	2.4	631	0.02178616380162549	LFS
830	IL11	IL11RA_IL6ST	13.519418	2.4	631	0.021425384727030664	LFS
831	WNT11	FZD1	13.38846	2.4	631	0.021217844943425924	LFS
832	PSAP	GPR37	13.359309	2.4	631	0.021171646904076337	LFS
833	WNT7B	FZD4_LRP6	13.218598	2.4	631	0.020948650341970985	LFS
834	SEMA3C	NRP1_NRP2_PLXND1	13.201414	2.4	631	0.020921416970327046	LFS
835	WNT3	FZD6_LRP6	13.043013	2.4	631	0.020670384499237013	LFS
836	PDGFB	PDGFRA	13.036412	2.4	631	0.020659924309151676	LFS
837	NAMPT	ITGA5_ITGB1	13.021279	2.4	631	0.020635941893854155	LFS
838	WNT5B	FZD2	12.682156	2.4	631	0.02009850334252117	LFS
839	WNT3	FZD1_LRP5	12.529846	2.4	631	0.019857125501436212	LFS
840	WNT3	FZD6_LRP5	12.311215	2.4	631	0.01951064247336894	LFS
841	SEMA3C	NRP2_PLXNA3	12.238922	2.4	631	0.01939607308897088	LFS
842	INHBB	ACVR1B_ACVR2B	11.87466	2.4	631	0.018818794830854267	LFS
843	FGF5	FGFR4	11.789149	2.4	631	0.018683279372999673	LFS
844	BMP4	BMPR1A_BMPR2	11.438419	2.4	631	0.018127447451729027	LFS
845	BMP4	BMPR1A_ACVR2A	11.423168	2.4	631	0.01810327762658169	LFS
846	SEMA3F	NRP2_PLXNA3	11.386863	2.4	631	0.01804574129131819	LFS
847	NRG1	ERBB4	11.199501	2.4	631	0.017748813054829882	LFS
848	NRG3	ERBB4	11.127886	2.4	631	0.017635318254328756	LFS
849	BMP4	BMPR1A_ACVR2B	11.039891	2.4	631	0.01749586567825825	LFS
850	INHBB	ACVR1B_ACVR2A	10.98657	2.4	631	0.01741136348379773	LFS
851	SEMA3C	NRP2_PLXNA1	10.961152	2.4	631	0.01737108094567542	LFS
852	WNT11	FZD4	10.952596	2.4	631	0.017357520936219326	LFS
853	FGF1	FGFR2	10.898651	2.4	631	0.017272030305937994	LFS
854	WNT7B	FZD4_LRP5	10.116166	2.4	631	0.016031958977507334	LFS
855	TGFB3	TGFBR1_TGFBR2	9.954154	2.4	631	0.015775204460518864	LFS
856	SEMA3F	NRP2_PLXNA1	9.94924	2.4	631	0.01576741637216317	LFS
857	WNT3	FZD4_LRP6	9.799844	2.4	631	0.015530655765684584	LFS
858	WNT5A	FZD8	9.75601	2.4	631	0.015461188677562587	LFS
859	NRG1	ERBB2_ERBB4	9.666906	2.4	631	0.015319978378465172	LFS
860	NRG3	ERBB2_ERBB4	8.984288	2.4	631	0.014238174668204765	LFS
861	FGF5	FGFR2	8.913887	2.4	631	0.014126603841403775	LFS
862	TGFB3	ACVR1B_TGFBR2	8.756027	2.4	631	0.01387642982833548	LFS
863	BMP7	ACVR1_ACVR2A	8.740383	2.4	631	0.01385163731884843	LFS
864	INHBB	ACVR1C_ACVR2A	8.725299	2.4	631	0.013827731983408496	LFS
865	BMP7	ACVR1_BMPR2	8.665845	2.4	631	0.013733510170043366	LFS
866	BMP7	ACVR1_ACVR2B	8.506295	2.4	631	0.013480658009766399	LFS
867	BMP7	BMPR1A_ACVR2A	8.470941	2.4	631	0.013424628510150215	LFS
868	INHBB	ACVR1C_ACVR2B	8.420036	2.4	631	0.013343956126652883	LFS
869	WNT3	FZD4_LRP5	8.300881	2.4	631	0.013155121055155662	LFS
870	BMP7	BMPR1A_ACVR2B	8.2609415	2.4	631	0.013091824889749809	LFS
871	BMP7	BMPR1A_BMPR2	8.260699	2.4	631	0.013091441001831634	LFS
872	ARTN	GFRA1_RET	8.215602	2.4	631	0.01301997134878216	LFS
873	SEMA3B	NRP1_PLXNA2	7.2014337	2.4	631	0.011412731630110702	LFS
874	WNT5B	FZD6	7.1143804	2.4	631	0.01127477077598995	LFS
875	WNT5B	FZD1	6.830672	2.4	631	0.010825153387102953	LFS
876	SEMA3B	NRP1_PLXNA4	6.744194	2.4	631	0.0106881046446303	LFS
877	WNT7B	FZD8_LRP6	6.732983	2.4	631	0.010670337737456743	LFS
878	TGFB2	ACVR1C_TGFBR2	6.7119117	2.4	631	0.010636944022684959	LFS
879	TGFB3	ACVR1_TGFBR1_TGFBR2	6.67879	2.4	631	0.010584453395353821	LFS
880	SEMA3A	NRP1_PLXNA2	6.477341	2.4	631	0.010265199960506094	LFS
881	WNT5B	FZD4	6.2244487	2.4	631	0.009864419462563686	LFS
882	BTC	ERBB4	6.2010074	2.4	631	0.009827269993946782	LFS
883	WNT11	FZD8	6.148522	2.4	631	0.00974409175939303	LFS
884	SEMA3A	NRP1_PLXNA4	5.4280767	2.4	631	0.008602340323422488	LFS
885	BTC	ERBB2_ERBB4	5.400839	2.4	631	0.008559174091804614	LFS
886	WNT7B	FZD8_LRP5	5.2853074	2.4	631	0.008376081469697544	LFS
887	WNT3	FZD8_LRP6	5.174809	2.4	631	0.008200965101480861	LFS
888	HBEGF	ERBB4	4.86462	2.4	631	0.007709382264247598	LFS
889	WNT3	FZD8_LRP5	4.7104816	2.4	631	0.007465105615969505	LFS
890	WNT5B	FZD8	4.497783	2.4	631	0.00712802406347308	LFS
891	HBEGF	ERBB2_ERBB4	4.3453097	2.4	631	0.006886386266789988	LFS
892	SEMA3C	NRP1_PLXNA2	4.3267646	2.4	631	0.006856996170503402	LFS
893	TGFB1	ACVR1C_TGFBR2	4.167555	2.4	631	0.0066046828135446585	LFS
894	SEMA3C	NRP1_PLXNA4	3.8719556	2.4	631	0.006136221288690099	LFS
895	SEMA3B	NRP2_PLXNA2	3.4600797	2.4	631	0.005483486006263696	LFS
896	TGFB3	ACVR1C_TGFBR2	2.831911	2.4	631	0.004487973196570734	LFS
897	SEMA3F	NRP2_PLXNA2	2.73	2.4	631	0.004326465957327236	LFS
898	SEMA3B	NRP2_PLXNA4	2.4666708	2.4	631	0.0039091454066111815	LFS
899	SEMA3C	NRP2_PLXNA2	2.0010993	2.4	631	0.0031713143392523573	LFS
900	SEMA3F	NRP2_PLXNA4	1.7837725	2.4	631	0.0028268977314847774	LFS
901	SEMA3C	NRP2_PLXNA4	1.4126266	2.4	631	0.002238710973228781	LFS
902	MDK	NCL	585.0755	3.1	537	1.089526071672777	LFS
903	SPP1	CD44	304.24036	3.1	537	0.5665555985946229	LFS
904	PTN	NCL	252.05922	3.1	537	0.46938402115521705	LFS
905	MDK	SDC2	228.2631	3.1	537	0.4250709633143476	LFS
906	PDGFA	PDGFRB	228.13004	3.1	537	0.42482315717018737	LFS
907	MIF	CD74_CD44	219.31563	3.1	537	0.4084089907853963	LFS
908	PTN	SDC3	207.5289	3.1	537	0.38645977680909566	LFS
909	GRN	SORT1	186.35045	3.1	537	0.3470213195687122	LFS
910	GDF10	ACVR1B_ACVR2A	180.32626	3.1	537	0.33580309763079025	LFS
911	NAMPT	INSR	167.55414	3.1	537	0.31201887929905725	LFS
912	SPP1	ITGAV_ITGB1	163.76773	3.1	537	0.3049678411785673	LFS
913	MDK	ITGA6_ITGB1	156.02733	3.1	537	0.29055368434117496	LFS
914	PTN	SDC2	139.77797	3.1	537	0.2602941701310085	LFS
915	MDK	LRP1	131.54425	3.1	537	0.2449613603133729	LFS
916	WNT5A	FZD7	93.687225	3.1	537	0.17446410678174465	LFS
917	WNT5A	FZD3	91.551315	3.1	537	0.17048662068457576	LFS
918	WNT5A	FZD2	85.22289	3.1	537	0.15870184871737517	LFS
919	CSF1	CSF1R	80.53348	3.1	537	0.14996923237095555	LFS
920	SEMA3B	NRP1_PLXNA3	70.056335	3.1	537	0.13045872523131982	LFS
921	FGF7	FGFR1	69.71192	3.1	537	0.12981735883034362	LFS
922	KITLG	KIT	67.92504	3.1	537	0.1264898346345074	LFS
923	WNT5A	MCAM	61.75953	3.1	537	0.11500843410385388	LFS
924	SEMA3B	NRP1_PLXNA1	57.481743	3.1	537	0.10704235169252647	LFS
925	FGF2	FGFR1	57.388424	3.1	537	0.10686857340722111	LFS
926	PDGFA	PDGFRA	57.385376	3.1	537	0.10686289753549814	LFS
927	CXCL12	CXCR4	47.22029	3.1	537	0.08793350304971194	LFS
928	WNT7B	FZD3_LRP6	46.320522	3.1	537	0.08625795588147041	LFS
929	WNT7B	FZD7_LRP6	46.21064	3.1	537	0.08605333324695211	LFS
930	WNT7B	FZD2_LRP6	45.170486	3.1	537	0.08411636210464676	LFS
931	WNT7B	FZD7_LRP5	44.267925	3.1	537	0.08243561501387556	LFS
932	WNT7B	FZD3_LRP5	43.52927	3.1	537	0.08106009343038946	LFS
933	MIF	CD74_CXCR4	43.02419	3.1	537	0.08011953257981626	LFS
934	NTF3	NTRK3	42.803585	3.1	537	0.07970872449253302	LFS
935	TGFB2	TGFBR1_TGFBR2	41.372627	3.1	537	0.07704399861880964	LFS
936	SEMA3A	NRP1_PLXNA3	41.07043	3.1	537	0.07648124907935798	LFS
937	WNT7B	FZD2_LRP5	40.914013	3.1	537	0.07618996817306434	LFS
938	PDGFC	PDGFRA	40.768826	3.1	537	0.07591960061639824	LFS
939	SEMA3C	PLXND1	38.63489	3.1	537	0.07194579424582824	LFS
940	ENHO	GPR19	38.0755	3.1	537	0.0709040977435405	LFS
941	FGF1	FGFR1	36.876404	3.1	537	0.06867114303276303	LFS
942	TGFB1	TGFBR1_TGFBR2	36.834156	3.1	537	0.06859246934148408	LFS
943	EDN1	EDNRB	36.753963	3.1	537	0.06844313495429978	LFS
944	SEMA3A	NRP1_PLXNA1	34.82519	3.1	537	0.06485138081527511	LFS
945	WNT11	FZD7	33.602745	3.1	537	0.06257494423864496	LFS
946	WNT11	FZD3	33.093483	3.1	537	0.06162659771171584	LFS
947	PDGFB	PDGFRB	32.679596	3.1	537	0.060855858374796325	LFS
948	VEGFA	KDR	32.492855	3.1	537	0.0605081100037644	LFS
949	CNTF	CNTFR_LIFR_IL6ST	32.446373	3.1	537	0.0604215511840593	LFS
950	ANGPTL2	ITGA5_ITGB1	32.12869	3.1	537	0.0598299605442381	LFS
951	WNT11	FZD2	31.264769	3.1	537	0.05822117057814501	LFS
952	SPP1	ITGA9_ITGB1	31.025846	3.1	537	0.05777625043076954	LFS
953	C5	C5AR1	30.934662	3.1	537	0.057606446676414104	LFS
954	ADCYAP1	ADCYAP1R1	30.438864	3.1	537	0.05668317272676436	LFS
955	C3	ITGAX_ITGB2	30.093452	3.1	537	0.05603994870319047	LFS
956	BTC	EGFR	29.922232	3.1	537	0.05572110181414215	LFS
957	PROS1	AXL	29.503311	3.1	537	0.05494098911960254	LFS
958	MIF	ACKR3	29.20519	3.1	537	0.054385829904225955	LFS
959	GDF11	TGFBR1_ACVR2A	28.299864	3.1	537	0.05269993261696018	LFS
960	MDK	PTPRZ1	28.11936	3.1	537	0.052363798826988404	LFS
961	SPP1	ITGA5_ITGB1	27.313896	3.1	537	0.050863866255492024	LFS
962	GDF11	TGFBR1_ACVR2B	26.659473	3.1	537	0.049645201897931944	LFS
963	TGFB2	ACVR1B_TGFBR2	26.425343	3.1	537	0.049209204022000845	LFS
964	WNT3	FZD3_LRP6	26.219213	3.1	537	0.04882535099761224	LFS
965	WNT3	FZD7_LRP6	25.81288	3.1	537	0.04806867702491235	LFS
966	PSAP	GPR37L1	25.77925	3.1	537	0.04800605063553851	LFS
967	ANXA1	FPR1	25.350037	3.1	537	0.04720677210631983	LFS
968	CORT	SSTR2	25.325626	3.1	537	0.04716131540650096	LFS
969	GAS6	MERTK	25.072754	3.1	537	0.04669041695763501	LFS
970	FGF7	FGFR2	24.99513	3.1	537	0.04654586692540117	LFS
971	FGF2	FGFR4	24.949753	3.1	537	0.04646136463243424	LFS
972	WNT3	FZD2_LRP6	24.566366	3.1	537	0.04574742308320058	LFS
973	GDF11	ACVR1B_ACVR2B	24.392893	3.1	537	0.045424381447903936	LFS
974	WNT3	FZD7_LRP5	23.918251	3.1	537	0.04454050472550774	LFS
975	WNT3	FZD3_LRP5	23.76221	3.1	537	0.044249927087425076	LFS
976	FGF2	FGFR2	23.666643	3.1	537	0.04407196115959068	LFS
977	MDK	SDC4	23.458088	3.1	537	0.04368359016972547	LFS
978	TGFB1	ACVR1B_TGFBR2	23.358301	3.1	537	0.043497767528342134	LFS
979	FGF3	FGFR1	23.090214	3.1	537	0.042998535895036806	LFS
980	NTF3	NTRK2	22.57611	3.1	537	0.042041174748312385	LFS
981	MDK	ALK	22.34392	3.1	537	0.04160878911364678	LFS
982	WNT3	FZD2_LRP5	22.289022	3.1	537	0.041506559489159614	LFS
983	BTC	EGFR_ERBB2	21.85678	3.1	537	0.040701637054954824	LFS
984	SPP1	ITGA4_ITGB1	21.446783	3.1	537	0.03993814351172421	LFS
985	WNT5A	FZD1	20.949732	3.1	537	0.039012535990283474	LFS
986	SPP1	ITGAV_ITGB3	20.86592	3.1	537	0.03885646017348078	LFS
987	BMP8B	BMPR1A_ACVR2A	20.703316	3.1	537	0.03855366058633758	LFS
988	BMP8B	BMPR1A_ACVR2B	20.461008	3.1	537	0.03810243588808085	LFS
989	BMP8B	ACVR1_ACVR2A	20.303745	3.1	537	0.03780958150796162	LFS
990	BMP8B	BMPR1A_BMPR2	20.13006	3.1	537	0.03748614561624367	LFS
991	BMP8B	ACVR1_BMPR2	19.941307	3.1	537	0.0371346500332795	LFS
992	BMP8B	ACVR1_ACVR2B	19.89917	3.1	537	0.037056182349860335	LFS
993	SEMA3C	NRP1_PLXNA3	19.873936	3.1	537	0.03700919124667205	LFS
994	SEMA3B	NRP2_PLXNA3	19.694927	3.1	537	0.036675842114666984	LFS
995	NTF3	NTRK1	19.175627	3.1	537	0.035708802150392446	LFS
996	PTN	PTPRZ1	19.003633	3.1	537	0.0353885167581853	LFS
997	ANGPT2	ITGA5_ITGB1	18.433035	3.1	537	0.03432594952858582	LFS
998	GAS6	AXL	18.259544	3.1	537	0.034002875926552316	LFS
999	WNT5A	FZD6	17.799673	3.1	537	0.03314650480529671	LFS
1000	SEMA3C	NRP1_PLXNA1	17.519485	3.1	537	0.03262474017436278	LFS
1001	FGF1	FGFR2	16.96785	3.1	537	0.031597485533417714	LFS
1002	SEMA3B	NRP2_PLXNA1	16.944647	3.1	537	0.03155427716075819	LFS
1003	FGF1	FGFR4	16.722237	3.1	537	0.03114010546238507	LFS
1004	NAMPT	ITGA5_ITGB1	16.587563	3.1	537	0.03088931575611761	LFS
1005	PDGFB	PDGFRA	16.462992	3.1	537	0.03065734025042372	LFS
1006	CXCL12	ACKR3	15.886085	3.1	537	0.029583025245027168	LFS
1007	PTN	SDC4	15.7730665	3.1	537	0.029372563353241933	LFS
1008	WNT5A	FZD4	15.239839	3.1	537	0.028379587709792722	LFS
1009	PTN	ALK	14.513039	3.1	537	0.02702614270997003	LFS
1010	WNT11	FZD1	14.455561	3.1	537	0.02691910741937449	LFS
1011	SPP1	ITGAV_ITGB5	13.261922	3.1	537	0.02469631635498956	LFS
1012	NRG1	ITGAV_ITGB3	13.224641	3.1	537	0.02462689170624291	LFS
1013	WNT7B	FZD6_LRP6	12.907562	3.1	537	0.024036428781861033	LFS
1014	WNT11	FZD6	12.806	3.1	537	0.023847299359142225	LFS
1015	WNT7B	FZD1_LRP6	12.784471	3.1	537	0.023807207743326824	LFS
1016	TGFB2	ACVR1_TGFBR1_TGFBR2	12.483979	3.1	537	0.02324763356640352	LFS
1017	SEMA3C	NRP1_NRP2_PLXND1	11.820262	3.1	537	0.022011660996762068	LFS
1018	SEMA3C	NRP2_PLXNA3	11.686912	3.1	537	0.021763336281092695	LFS
1019	WNT11	FZD4	11.004612	3.1	537	0.02049275971879728	LFS
1020	WNT3	FZD6_LRP6	10.826888	3.1	537	0.02016180276426745	LFS
1021	WNT3	FZD1_LRP6	10.734737	3.1	537	0.019990199992998576	LFS
1022	MDK	ITGA4_ITGB1	10.605548	3.1	537	0.019749623659158774	LFS
1023	WNT7B	FZD1_LRP5	10.482821	3.1	537	0.01952108280174781	LFS
1024	FGF3	FGFR2	10.337645	3.1	537	0.01925073478030981	LFS
1025	TGFB1	ACVR1_TGFBR1_TGFBR2	9.961358	3.1	537	0.018550015028628557	LFS
1026	SEMA3C	NRP2_PLXNA1	9.816761	3.1	537	0.018280746772524586	LFS
1027	WNT3	FZD1_LRP5	8.936893	3.1	537	0.016642259707885968	LFS
1028	WNT7B	FZD4_LRP6	8.839622	3.1	537	0.01646112019345303	LFS
1029	PTN	ITGAV_ITGB3	8.694311	3.1	537	0.01619052354183943	LFS
1030	WNT7B	FZD6_LRP5	8.209971	3.1	537	0.015288587389045587	LFS
1031	WNT7B	FZD4_LRP5	7.6052294	3.1	537	0.014162438319826037	LFS
1032	SEMA3B	NRP1_PLXNA4	7.4818044	3.1	537	0.013932596593817742	LFS
1033	WNT3	FZD4_LRP6	7.018911	3.1	537	0.013070597550944465	LFS
1034	WNT3	FZD6_LRP5	6.9183626	3.1	537	0.012883356829595299	LFS
1035	ARTN	GFRA1_RET	6.585529	3.1	537	0.012263554656527785	LFS
1036	SEMA3A	NRP1_PLXNA4	6.363188	3.1	537	0.011849511713067024	LFS
1037	WNT3	FZD4_LRP5	6.1273913	3.1	537	0.011410412175695323	LFS
1038	SEMA3C	NRP1_PLXNA4	4.745267	3.1	537	0.008836623676662339	LFS
1039	TGFB2	ACVR1C_TGFBR2	3.2209506	3.1	537	0.005998045816545824	LFS
1040	SEMA3B	NRP2_PLXNA4	2.905578	3.1	537	0.0054107595866396884	LFS
1041	TGFB1	ACVR1C_TGFBR2	2.424572	3.1	537	0.004515031640534072	LFS
1042	SEMA3C	NRP2_PLXNA4	2.1008358	3.1	537	0.003912170950038917	LFS
1043	MDK	NCL	6248.0806	3.4	3983	1.5686870616134196	LFS
1044	MIF	CD74_CXCR4	2090.8586	3.4	3983	0.5249456797836116	LFS
1045	MDK	SDC2	1700.2017	3.4	3983	0.4268645895446272	LFS
1046	MIF	ACKR3	1675.3356	3.4	3983	0.4206215343432243	LFS
1047	PDGFA	PDGFRB	1546.2516	3.4	3983	0.3882128011333323	LFS
1048	PTN	NCL	1398.1744	3.4	3983	0.35103551053893106	LFS
1049	CXCL12	CXCR4	1337.6537	3.4	3983	0.33584074479624343	LFS
1050	NAMPT	INSR	1314.3394	3.4	3983	0.32998728482770523	LFS
1051	MDK	LRP1	1245.0354	3.4	3983	0.3125873463195142	LFS
1052	PTN	SDC3	1219.0779	3.4	3983	0.30607026885748806	LFS
1053	SPP1	ITGAV_ITGB1	1194.8402	3.4	3983	0.2999849886921761	LFS
1054	NRG1	ERBB4	1169.2504	3.4	3983	0.2935602224983524	LFS
1055	GRN	SORT1	955.7841	3.4	3983	0.23996588467294597	LFS
1056	PTN	SDC2	698.6795	3.4	3983	0.1754153915125612	LFS
1057	SPP1	CD44	654.4739	3.4	3983	0.16431681570502762	LFS
1058	GAS6	MERTK	637.46967	3.4	3983	0.1600476187615726	LFS
1059	MIF	CD74_CD44	597.7929	3.4	3983	0.1500860928232096	LFS
1060	FGF2	FGFR1	555.0329	3.4	3983	0.139350463959131	LFS
1061	CXCL12	ACKR3	496.9424	3.4	3983	0.12476585822999701	LFS
1062	SEMA3A	NRP1_PLXNA3	475.94003	3.4	3983	0.11949285286441988	LFS
1063	MDK	ITGA4_ITGB1	468.60068	3.4	3983	0.11765018264881606	LFS
1064	GDF11	TGFBR1_ACVR2A	448.42355	3.4	3983	0.11258437194747599	LFS
1065	GDF11	ACVR1B_ACVR2B	438.833	3.4	3983	0.11017650208699473	LFS
1066	GDF11	TGFBR1_ACVR2B	437.97214	3.4	3983	0.10996036591794422	LFS
1067	WNT9A	FZD7_LRP6	407.0485	3.4	3983	0.10219645805464239	LFS
1068	WNT9A	FZD3_LRP6	396.3196	3.4	3983	0.09950278950431914	LFS
1069	GDF10	ACVR1B_ACVR2A	390.79672	3.4	3983	0.0981161743439893	LFS
1070	SPP1	ITGA4_ITGB1	381.11856	3.4	3983	0.0956863070025146	LFS
1071	HBEGF	EGFR	373.77954	3.4	3983	0.09384372106844716	LFS
1072	GAS6	AXL	353.93988	3.4	3983	0.08886263629703584	LFS
1073	NRG3	ERBB4	350.81848	3.4	3983	0.08807895592400515	LFS
1074	CSF1	CSF1R	339.7532	3.4	3983	0.08530082961227796	LFS
1075	PDGFB	PDGFRB	334.01642	3.4	3983	0.0838605117893626	LFS
1076	MDK	ITGA6_ITGB1	328.1656	3.4	3983	0.08239156122995386	LFS
1077	CCL2	ACKR1	327.2522	3.4	3983	0.08216223883143987	LFS
1078	SEMA3A	NRP1_PLXNA1	302.3381	3.4	3983	0.07590713137033564	LFS
1079	KITLG	KIT	286.40762	3.4	3983	0.07190751275194969	LFS
1080	ANGPTL2	ITGA5_ITGB1	281.70676	3.4	3983	0.0707272800883246	LFS
1081	FGF1	FGFR1	272.19116	3.4	3983	0.06833822799632815	LFS
1082	UCN	CRHR1	268.7773	3.4	3983	0.06748112308120058	LFS
1083	VEGFA	KDR	255.64818	3.4	3983	0.06418483005287119	LFS
1084	WNT11	FZD7	255.22617	3.4	3983	0.06407887666871312	LFS
1085	TNFSF12	TNFRSF12A	253.44153	3.4	3983	0.0636308130354789	LFS
1086	WNT9A	FZD2_LRP6	248.2665	3.4	3983	0.06233153270172648	LFS
1087	TGFB2	TGFBR1_TGFBR2	244.50934	3.4	3983	0.06138823459174146	LFS
1088	SEMA3B	NRP1_PLXNA3	241.82065	3.4	3983	0.060713193119096	LFS
1089	TGFB2	ACVR1B_TGFBR2	240.72871	3.4	3983	0.06043904443616817	LFS
1090	WNT11	FZD3	238.72456	3.4	3983	0.05993586834010364	LFS
1091	AGT	AGTR1	236.15929	3.4	3983	0.05929181182501216	LFS
1092	HBEGF	ERBB4	232.95174	3.4	3983	0.058486501744964926	LFS
1093	WNT9A	FZD7_LRP5	231.30359	3.4	3983	0.05807270621822433	LFS
1094	ADCYAP1	ADCYAP1R1	228.58871	3.4	3983	0.05739109078574175	LFS
1095	WNT9A	FZD3_LRP5	211.36446	3.4	3983	0.05306664729519403	LFS
1096	WNT11	FZD2	208.2804	3.4	3983	0.05229234132759541	LFS
1097	MDK	PTPRZ1	201.332	3.4	3983	0.05054782845403512	LFS
1098	TGFB1	TGFBR1_TGFBR2	197.86722	3.4	3983	0.04967793573125236	LFS
1099	PRL	PRLR	195.72952	3.4	3983	0.04914123090762695	LFS
1100	TGFB1	ACVR1B_TGFBR2	195.24345	3.4	3983	0.04901919507393728	LFS
1101	FGF5	FGFR1	194.5378	3.4	3983	0.048842027622522675	LFS
1102	FGF2	FGFR4	189.18436	3.4	3983	0.04749795548316674	LFS
1103	C5	C5AR1	187.62724	3.4	3983	0.04710701557669902	LFS
1104	WNT5A	MCAM	186.49356	3.4	3983	0.046822385335429484	LFS
1105	SPP1	ITGAV_ITGB5	177.48398	3.4	3983	0.044560376166579055	LFS
1106	WNT9A	FZD1_LRP6	177.34303	3.4	3983	0.04452498941423903	LFS
1107	WNT5A	FZD7	175.9264	3.4	3983	0.04416932133074355	LFS
1108	SEMA3B	NRP1_PLXNA1	174.28632	3.4	3983	0.04375754856087591	LFS
1109	WNT11	FZD1	172.0919	3.4	3983	0.04320660398858234	LFS
1110	CNTF	CNTFR_LIFR_IL6ST	171.067	3.4	3983	0.04294928479607669	LFS
1111	MDK	SDC4	171.03085	3.4	3983	0.04294020920700085	LFS
1112	WNT5A	FZD3	168.37206	3.4	3983	0.04227267262207154	LFS
1113	SPP1	ITGA9_ITGB1	165.72691	3.4	3983	0.04160856476328106	LFS
1114	IL34	CSF1R	159.60292	3.4	3983	0.040071032019137975	LFS
1115	WNT5A	FZD2	154.93709	3.4	3983	0.03889959528312712	LFS
1116	NAMPT	ITGA5_ITGB1	154.10863	3.4	3983	0.038691596113315574	LFS
1117	WNT4	FZD7_LRP6	142.39099	3.4	3983	0.03574968395956252	LFS
1118	NRG1	ITGAV_ITGB3	141.53406	3.4	3983	0.03553453618307494	LFS
1119	SEMA3B	NRP2_PLXNA3	136.36542	3.4	3983	0.034236861029492534	LFS
1120	WNT4	FZD3_LRP6	135.34967	3.4	3983	0.03398184042434252	LFS
1121	MDK	ALK	134.5809	3.4	3983	0.033788828044089725	LFS
1122	SPP1	ITGA5_ITGB1	133.90219	3.4	3983	0.03361842610145854	LFS
1123	SEMA3C	PLXND1	133.039	3.4	3983	0.03340170762361128	LFS
1124	WNT5A	FZD1	130.61389	3.4	3983	0.0327928424809346	LFS
1125	PDGFD	PDGFRB	116.017685	3.4	3983	0.029128216152780176	LFS
1126	WNT11	FZD8	113.82971	3.4	3983	0.028578888253593396	LFS
1127	FGF1	FGFR4	112.84471	3.4	3983	0.028331587070979398	LFS
1128	WNT9A	FZD2_LRP5	109.56579	3.4	3983	0.027508357587005514	LFS
1129	WNT5A	FZD8	107.670105	3.4	3983	0.027032414004636893	LFS
1130	WNT4	FZD2_LRP6	106.22343	3.4	3983	0.026669200808146536	LFS
1131	WNT9A	FZD8_LRP6	105.27826	3.4	3983	0.026431900396019017	LFS
1132	PTN	PTPRZ1	104.98027	3.4	3983	0.026357085208571978	LFS
1133	ANGPT2	ITGA5_ITGB1	101.25063	3.4	3983	0.025420696269080115	LFS
1134	FGF5	FGFR4	98.71831	3.4	3983	0.02478491275297946	LFS
1135	WNT4	FZD7_LRP5	98.62942	3.4	3983	0.02476259538524569	LFS
1136	WNT11	FZD4	93.84855	3.4	3983	0.02356227689911126	LFS
1137	WNT4	FZD3_LRP5	93.74018	3.4	3983	0.023535069286778378	LFS
1138	BMP8B	BMPR1A_BMPR2	91.237625	3.4	3983	0.02290676001056247	LFS
1139	WNT4	FZD1_LRP6	90.56792	3.4	3983	0.02273861834549766	LFS
1140	PTN	SDC4	88.76349	3.4	3983	0.022285585932596347	LFS
1141	BMP8B	BMPR1A_ACVR2A	88.12094	3.4	3983	0.02212426341001993	LFS
1142	BMP8B	BMPR1A_ACVR2B	87.66214	3.4	3983	0.022009073535671133	LFS
1143	SEMA3C	NRP1_PLXNA3	87.27466	3.4	3983	0.021911789656822746	LFS
1144	BMP8B	ACVR1_BMPR2	87.11617	3.4	3983	0.021871999194207216	LFS
1145	SPP1	ITGAV_ITGB3	85.86766	3.4	3983	0.02155853892102961	LFS
1146	C3	ITGAX_ITGB2	85.197296	3.4	3983	0.021390232523870983	LFS
1147	WNT11	FZD6	84.65262	3.4	3983	0.02125348190012632	LFS
1148	BMP8B	ACVR1_ACVR2A	83.99964	3.4	3983	0.021089540903453937	LFS
1149	BMP8B	ACVR1_ACVR2B	83.10825	3.4	3983	0.02086574277655132	LFS
1150	WNT9A	FZD1_LRP5	80.04983	3.4	3983	0.02009787285354848	LFS
1151	WNT9A	FZD6_LRP6	78.44863	3.4	3983	0.019695865248963367	LFS
1152	WNT5A	FZD6	77.37961	3.4	3983	0.019427468780893013	LFS
1153	WNT9A	FZD4_LRP6	76.62841	3.4	3983	0.01923886777287358	LFS
1154	NRG1	ERBB2_ERBB4	74.811226	3.4	3983	0.01878263266159008	LFS
1155	SEMA3B	NRP2_PLXNA1	73.281425	3.4	3983	0.018398550207400003	LFS
1156	TGFB3	TGFBR1_TGFBR2	72.79134	3.4	3983	0.018275506826252785	LFS
1157	TGFB3	ACVR1B_TGFBR2	72.64396	3.4	3983	0.018238503400805964	LFS
1158	WNT4	FZD2_LRP5	69.600784	3.4	3983	0.017474462541239723	LFS
1159	WNT5A	FZD4	69.44131	3.4	3983	0.017434423064993997	LFS
1160	SEMA3C	NRP1_NRP2_PLXND1	69.38795	3.4	3983	0.017421026131689565	LFS
1161	SEMA3C	NRP1_PLXNA1	69.33546	3.4	3983	0.017407847564183915	LFS
1162	PTN	ITGAV_ITGB3	69.27547	3.4	3983	0.017392786070536105	LFS
1163	WNT4	FZD8_LRP6	68.6698	3.4	3983	0.017240723024023977	LFS
1164	TGFB2	ACVR1_TGFBR1_TGFBR2	67.62683	3.4	3983	0.016978867952469872	LFS
1165	PTN	ALK	65.39745	3.4	3983	0.016419144691967227	LFS
1166	SEMA3C	NRP2_PLXNA3	65.04222	3.4	3983	0.016329957587079072	LFS
1167	SEMA3A	NRP1_PLXNA2	57.416824	3.4	3983	0.014415471840527319	LFS
1168	SEMA3A	NRP1_PLXNA4	55.98179	3.4	3983	0.014055181680957545	LFS
1169	WNT4	FZD1_LRP5	53.843674	3.4	3983	0.013518371505411672	LFS
1170	WNT4	FZD6_LRP6	53.41373	3.4	3983	0.01341042696995679	LFS
1171	TGFB1	ACVR1_TGFBR1_TGFBR2	52.505913	3.4	3983	0.013182503836495536	LFS
1172	SEMA3C	NRP2_PLXNA1	47.93623	3.4	3983	0.012035207056442518	LFS
1173	WNT9A	FZD8_LRP5	47.221725	3.4	3983	0.011855818594995527	LFS
1174	WNT4	FZD4_LRP6	47.205387	3.4	3983	0.011851716574310448	LFS
1175	SEMA3B	NRP1_PLXNA4	44.777435	3.4	3983	0.01124213791180878	LFS
1176	HBEGF	EGFR_ERBB2	43.77489	3.4	3983	0.010990432061174542	LFS
1177	SEMA3B	NRP1_PLXNA2	43.066055	3.4	3983	0.010812466808398584	LFS
1178	NRG3	ERBB2_ERBB4	41.848892	3.4	3983	0.01050687728142457	LFS
1179	WNT9A	FZD6_LRP5	34.35269	3.4	3983	0.008624828433439775	LFS
1180	WNT4	FZD8_LRP5	33.918556	3.4	3983	0.008515831336524957	LFS
1181	SEMA3C	NRP1_PLXNA2	33.05704	3.4	3983	0.008299533308614836	LFS
1182	HBEGF	ERBB2_ERBB4	31.320152	3.4	3983	0.007863457766184996	LFS
1183	WNT9A	FZD4_LRP5	31.252308	3.4	3983	0.007846424276135	LFS
1184	TGFB3	ACVR1_TGFBR1_TGFBR2	30.258566	3.4	3983	0.0075969284214687325	LFS
1185	ARTN	GFRA1_RET	30.08949	3.4	3983	0.007554479259478516	LFS
1186	SEMA3C	NRP1_PLXNA4	28.723167	3.4	3983	0.00721144047688516	LFS
1187	WNT4	FZD6_LRP5	24.225433	3.4	3983	0.00608220772021325	LFS
1188	WNT4	FZD4_LRP5	21.096437	3.4	3983	0.005296619998549744	LFS
1189	SEMA3B	NRP2_PLXNA2	15.083345	3.4	3983	0.0037869308092412773	LFS
1190	SEMA3B	NRP2_PLXNA4	12.667062	3.4	3983	0.003180281648437132	LFS
1191	SEMA3C	NRP2_PLXNA2	11.690686	3.4	3983	0.002935145926661088	LFS
1192	SEMA3C	NRP2_PLXNA4	9.046736	3.4	3983	0.002271337123663019	LFS
1193	CXCL12	CXCR4	3846.758	4.1	2966	1.2969514688606287	sporadic
1194	MIF	CD74_CXCR4	3484.7004	4.1	2966	1.174882144117709	sporadic
1195	PTN	NCL	2925.2527	4.1	2966	0.9862618629625337	sporadic
1196	PDGFA	PDGFRB	2190.016	4.1	2966	0.7383736052870027	sporadic
1197	PDGFC	PDGFRA	1978.424	4.1	2966	0.6670343729586353	sporadic
1198	PDGFA	PDGFRA	1789.095	4.1	2966	0.6032012713092127	sporadic
1199	PTN	SDC2	1500.7733	4.1	2966	0.5059923517969277	sporadic
1200	PTN	SDC3	1251.9545	4.1	2966	0.42210197834573077	sporadic
1201	MIF	CD74_CD44	1248.9004	4.1	2966	0.42107228274612274	sporadic
1202	GAS6	MERTK	1083.9438	4.1	2966	0.3654564557168746	sporadic
1203	GRN	SORT1	1037.2922	4.1	2966	0.34972765891035906	sporadic
1204	VEGFA	KDR	935.8292	4.1	2966	0.31551895604612695	sporadic
1205	WNT4	FZD7_LRP6	748.71576	4.1	2966	0.2524328251103654	sporadic
1206	PROS1	AXL	740.42444	4.1	2966	0.24963736968191588	sporadic
1207	MDK	NCL	657.7932	4.1	2966	0.22177788701639414	sporadic
1208	WNT5A	FZD7	617.2889	4.1	2966	0.2081216720817705	sporadic
1209	EDN3	EDNRB	594.48047	4.1	2966	0.2004317156945381	sporadic
1210	NAMPT	INSR	588.9245	4.1	2966	0.19855849612667523	sporadic
1211	MDK	LRP1	586.3078	4.1	2966	0.19767626442783842	sporadic
1212	RARRES2	CMKLR1	556.4717	4.1	2966	0.18761688458782871	sporadic
1213	NTF3	NTRK3	536.8917	4.1	2966	0.18101541592475134	sporadic
1214	MDK	ITGA6_ITGB1	504.9293	4.1	2966	0.17023914051634673	sporadic
1215	EDN3	EDNRA	504.5409	4.1	2966	0.17010819067926078	sporadic
1216	WNT5A	FZD2	489.6067	4.1	2966	0.16507305780617834	sporadic
1217	WNT4	FZD7_LRP5	469.3066	4.1	2966	0.15822879639495005	sporadic
1218	NRG1	ERBB4	468.288	4.1	2966	0.15788536560511315	sporadic
1219	TGFB2	ACVR1B_TGFBR2	434.9105	4.1	2966	0.14663199323781503	sporadic
1220	NRG3	ERBB4	432.08478	4.1	2966	0.14567929124478465	sporadic
1221	PDGFD	PDGFRB	429.76425	4.1	2966	0.1448969156132786	sporadic
1222	WNT5A	MCAM	420.7915	4.1	2966	0.14187171406144639	sporadic
1223	MDK	SDC2	417.55997	4.1	2966	0.1407821871345299	sporadic
1224	GDF10	ACVR1B_ACVR2A	417.32227	4.1	2966	0.14070204505225894	sporadic
1225	IL34	CSF1R	415.20142	4.1	2966	0.1399869912392532	sporadic
1226	WNT5A	FZD4	408.35492	4.1	2966	0.13767866467754342	sporadic
1227	MDK	ITGA4_ITGB1	408.24304	4.1	2966	0.13764094470404165	sporadic
1228	BMP7	BMPR1A_BMPR2	407.12445	4.1	2966	0.13726380670384145	sporadic
1229	PTHLH	PTH1R	397.32806	4.1	2966	0.13396091165368973	sporadic
1230	POSTN	ITGAV_ITGB5	397.0364	4.1	2966	0.1338625783785243	sporadic
1231	NTF3	NTRK1	396.3205	4.1	2966	0.13362120553117623	sporadic
1232	GAS6	AXL	394.688	4.1	2966	0.13307079847648348	sporadic
1233	IGF1	IGF1R	389.92236	4.1	2966	0.1314640469592886	sporadic
1234	ANGPTL4	CDH11	384.46835	4.1	2966	0.12962520339564543	sporadic
1235	TGFB2	TGFBR1_TGFBR2	383.0801	4.1	2966	0.12915715058751792	sporadic
1236	TGFB3	ACVR1B_TGFBR2	375.23032	4.1	2966	0.12651055838237	sporadic
1237	WNT5A	FZD1	372.14215	4.1	2966	0.12546936981756784	sporadic
1238	WNT4	FZD2_LRP6	355.72174	4.1	2966	0.11993315600898727	sporadic
1239	TGFB1	ACVR1B_TGFBR2	350.9219	4.1	2966	0.11831487037005331	sporadic
1240	SEMA3A	NRP1_PLXNA3	344.7848	4.1	2966	0.11624571478053354	sporadic
1241	FGF2	FGFR1	340.8373	4.1	2966	0.11491480471713271	sporadic
1242	ANGPTL2	ITGA5_ITGB1	336.60568	4.1	2966	0.11348809250608459	sporadic
1243	TGFB3	TGFBR1_TGFBR2	332.9121	4.1	2966	0.11224278805630479	sporadic
1244	CSF1	CSF1R	326.6329	4.1	2966	0.11012572624839324	sporadic
1245	BTC	EGFR	312.46533	4.1	2966	0.10534906676711059	sporadic
1246	ANGPTL4	CDH5	311.76477	4.1	2966	0.10511286935529754	sporadic
1247	IL17B	IL17RB	309.6434	4.1	2966	0.10439764062697551	sporadic
1248	TGFB1	TGFBR1_TGFBR2	306.37527	4.1	2966	0.10329577702569222	sporadic
1249	FGF2	FGFR2	303.5441	4.1	2966	0.10234123327727263	sporadic
1250	BMP7	BMPR1A_ACVR2B	294.14062	4.1	2966	0.09917081085637222	sporadic
1251	BMP7	BMPR1B_BMPR2	289.57523	4.1	2966	0.09763156636213019	sporadic
1252	MIF	ACKR3	271.9877	4.1	2966	0.0917018548267079	sporadic
1253	ANGPTL4	SDC2	268.73282	4.1	2966	0.0906044567105582	sporadic
1254	CCL2	ACKR1	262.7586	4.1	2966	0.08859022453035444	sporadic
1255	ANGPT1	TEK	261.28137	4.1	2966	0.08809216860091452	sporadic
1256	WNT4	FZD4_LRP6	259.0334	4.1	2966	0.08733425024628076	sporadic
1257	BMP7	ACVR1_BMPR2	257.94315	4.1	2966	0.08696667085365918	sporadic
1258	CCL14	ACKR1	257.66116	4.1	2966	0.08687159923468582	sporadic
1259	ANGPTL4	SDC3	252.78076	4.1	2966	0.08522615027604517	sporadic
1260	WNT4	FZD1_LRP6	249.78802	4.1	2966	0.0842171358403047	sporadic
1261	SEMA3A	NRP1_PLXNA1	237.78047	4.1	2966	0.0801687362784079	sporadic
1262	WNT4	FZD2_LRP5	236.67807	4.1	2966	0.07979705666498968	sporadic
1263	BMP7	BMPR1A_ACVR2A	236.27147	4.1	2966	0.0796599693581291	sporadic
1264	KITLG	KIT	230.9978	4.1	2966	0.07788192944517026	sporadic
1265	PDGFB	PDGFRB	220.899	4.1	2966	0.07447707419932412	sporadic
1266	FGF1	FGFR1	215.24202	4.1	2966	0.07256979759046538	sporadic
1267	BMP7	BMPR1B_ACVR2B	207.3083	4.1	2966	0.069894910260623	sporadic
1268	PTN	SDC4	204.82117	4.1	2966	0.06905636108974629	sporadic
1269	CXCL12	ACKR3	200.05157	4.1	2966	0.06744827198483859	sporadic
1270	BMP7	ACVR1_ACVR2B	198.7725	4.1	2966	0.06701702856165448	sporadic
1271	SEMA3B	NRP2_PLXNA3	195.07936	4.1	2966	0.06577186815978221	sporadic
1272	ANGPTL1	ITGA1_ITGB1	194.23196	4.1	2966	0.06548616456889013	sporadic
1273	ENHO	GPR19	193.81265	4.1	2966	0.06534479183678038	sporadic
1274	FGF1	FGFR2	189.93619	4.1	2966	0.06403782459343918	sporadic
1275	EDA	EDAR	184.53734	4.1	2966	0.06221757864357247	sporadic
1276	SEMA3C	PLXND1	184.15047	4.1	2966	0.062087143263299165	sporadic
1277	PDGFB	PDGFRA	181.58122	4.1	2966	0.061220911171335025	sporadic
1278	GDF11	ACVR1B_ACVR2B	179.04268	4.1	2966	0.060365029950440935	sporadic
1279	WNT4	FZD4_LRP5	177.9396	4.1	2966	0.05999312397602516	sporadic
1280	SEMA3B	NRP1_PLXNA3	177.54405	4.1	2966	0.05985976133648801	sporadic
1281	GDF11	TGFBR1_ACVR2B	177.27922	4.1	2966	0.05977047221208857	sporadic
1282	GDF11	TGFBR1_ACVR2A	173.71146	4.1	2966	0.058567584726509817	sporadic
1283	SEMA3A	NRP1_PLXNA4	171.42972	4.1	2966	0.05779828658718076	sporadic
1284	BMP7	BMPR1B_ACVR2A	171.1062	4.1	2966	0.0576892114537677	sporadic
1285	INHBA	ACVR1B_ACVR2B	169.6749	4.1	2966	0.057206640674387854	sporadic
1286	WNT4	FZD1_LRP5	164.05989	4.1	2966	0.055313516772444477	sporadic
1287	WNT5A	FZD3	162.45999	4.1	2966	0.054774103659837536	sporadic
1288	BMP7	ACVR1_ACVR2A	160.59258	4.1	2966	0.054144495978840926	sporadic
1289	SEMA3A	NRP1_PLXNA2	153.0048	4.1	2966	0.05158624629755721	sporadic
1290	WNT5B	FZD7	152.60886	4.1	2966	0.05145274989924878	sporadic
1291	SEMA3B	NRP1_PLXNA1	151.88928	4.1	2966	0.0512101423555504	sporadic
1292	NRG1	ITGAV_ITGB3	147.3046	4.1	2966	0.049664395127196774	sporadic
1293	SEMA3C	NRP1_NRP2_PLXND1	146.30379	4.1	2966	0.04932696804836322	sporadic
1294	POSTN	ITGAV_ITGB3	144.84334	4.1	2966	0.04883457114386221	sporadic
1295	BTC	EGFR_ERBB2	143.22519	4.1	2966	0.04828900512777626	sporadic
1296	ANGPT2	TEK	141.88869	4.1	2966	0.04783839755016489	sporadic
1297	EDA	EDA2R	136.35266	4.1	2966	0.045971901932843055	sporadic
1298	SEMA3B	NRP2_PLXNA1	135.55667	4.1	2966	0.04570353039196835	sporadic
1299	BMP5	BMPR1A_BMPR2	131.69925	4.1	2966	0.044402983569648724	sporadic
1300	BTC	ERBB4	128.45439	4.1	2966	0.043308965434757984	sporadic
1301	NAMPT	ITGA5_ITGB1	124.27825	4.1	2966	0.04190096144570102	sporadic
1302	WNT5B	FZD2	117.87747	4.1	2966	0.039742910291243466	sporadic
1303	SEMA3C	NRP2_PLXNA3	117.17521	4.1	2966	0.03950613926008434	sporadic
1304	SEMA3B	NRP2_PLXNA4	116.17079	4.1	2966	0.03916749549088893	sporadic
1305	BMP5	BMPR1B_BMPR2	116.07244	4.1	2966	0.03913433617703109	sporadic
1306	WNT5A	FZD8	116.07053	4.1	2966	0.03913369310601531	sporadic
1307	SEMA3B	NRP1_PLXNA4	114.07616	4.1	2966	0.03846128004592412	sporadic
1308	BMP5	BMPR1A_ACVR2B	114.0183	4.1	2966	0.03844177441587339	sporadic
1309	MDK	SDC4	113.41187	4.1	2966	0.03823731384483126	sporadic
1310	BMP5	ACVR1_BMPR2	112.39728	4.1	2966	0.03789523864869564	sporadic
1311	WNT4	FZD3_LRP6	111.03003	4.1	2966	0.037434264766309844	sporadic
1312	TGFB2	ACVR1_TGFBR1_TGFBR2	109.345634	4.1	2966	0.03686636360770371	sporadic
1313	ANGPTL4	ITGA5_ITGB1	109.179375	4.1	2966	0.03681030839339994	sporadic
1314	BMP5	BMPR1A_ACVR2A	106.45012	4.1	2966	0.03589012778777973	sporadic
1315	ANGPTL4	SDC4	106.06681	4.1	2966	0.035760893664163906	sporadic
1316	SEMA3C	NRP1_PLXNA3	103.30454	4.1	2966	0.03482958278540253	sporadic
1317	BMP5	BMPR1B_ACVR2B	102.41621	4.1	2966	0.03453007631822767	sporadic
1318	SEMA3B	NRP1_PLXNA2	102.10231	4.1	2966	0.03442424483501823	sporadic
1319	BMP5	ACVR1_ACVR2B	101.60313	4.1	2966	0.034255942861051554	sporadic
1320	PTN	ITGAV_ITGB3	101.5927	4.1	2966	0.03425242654873725	sporadic
1321	WNT5B	FZD4	99.390724	4.1	2966	0.033510021639288234	sporadic
1322	BMP4	BMPR1A_BMPR2	99.107994	4.1	2966	0.03341469793647668	sporadic
1323	SEMA3B	NRP2_PLXNA2	97.53491	4.1	2966	0.03288432640235165	sporadic
1324	WNT5B	FZD1	95.67793	4.1	2966	0.03225823760595341	sporadic
1325	SEMA3C	NRP2_PLXNA1	95.50549	4.1	2966	0.03220009884155849	sporadic
1326	BMP5	BMPR1B_ACVR2A	95.37736	4.1	2966	0.03215689733071819	sporadic
1327	TGFB3	ACVR1_TGFBR1_TGFBR2	95.048965	4.1	2966	0.03204617850778879	sporadic
1328	BMP5	ACVR1_ACVR2A	93.46222	4.1	2966	0.03151120001290669	sporadic
1329	SEMA3C	NRP1_PLXNA1	89.817474	4.1	2966	0.030282358181130942	sporadic
1330	TGFB1	ACVR1_TGFBR1_TGFBR2	86.40834	4.1	2966	0.02913295362579284	sporadic
1331	SEMA3C	NRP2_PLXNA4	86.26133	4.1	2966	0.029083388284180348	sporadic
1332	BMP4	BMPR1A_ACVR2B	86.13076	4.1	2966	0.029039366214723902	sporadic
1333	BMP4	BMPR1B_BMPR2	82.708466	4.1	2966	0.027885524469376897	sporadic
1334	SEMA3C	NRP1_PLXNA4	82.6261	4.1	2966	0.02785775409063132	sporadic
1335	ANGPT2	ITGA5_ITGB1	80.24691	4.1	2966	0.027055600166963872	sporadic
1336	BMP4	BMPR1A_ACVR2A	76.69464	4.1	2966	0.025857936990317347	sporadic
1337	WNT4	FZD8_LRP6	76.47901	4.1	2966	0.025785236525841044	sporadic
1338	SEMA3C	NRP1_PLXNA2	76.24278	4.1	2966	0.02570559089439428	sporadic
1339	NRG1	ERBB2_ERBB4	74.86284	4.1	2966	0.02524033673132744	sporadic
1340	INHBA	ACVR1B_ACVR2A	74.45316	4.1	2966	0.025102212793989432	sporadic
1341	BMP4	BMPR1B_ACVR2B	74.35497	4.1	2966	0.02506910749809692	sporadic
1342	SEMA3C	NRP2_PLXNA2	71.79277	4.1	2966	0.024205249624323057	sporadic
1343	WNT4	FZD3_LRP5	70.62534	4.1	2966	0.023811646433834762	sporadic
1344	NRG3	ERBB2_ERBB4	70.28724	4.1	2966	0.023697653093292997	sporadic
1345	WNT5B	FZD3	69.7127	4.1	2966	0.023503944669634767	sporadic
1346	BMP4	BMPR1B_ACVR2A	68.76186	4.1	2966	0.02318336605141473	sporadic
1347	IGF1	ITGAV_ITGB3	68.65481	4.1	2966	0.023147271761440862	sporadic
1348	WNT5B	FZD8	64.1195	4.1	2966	0.021618172355543818	sporadic
1349	ANGPTL4	ITGAV_ITGB3	62.40045	4.1	2966	0.021038587882722944	sporadic
1350	WNT4	FZD8_LRP5	48.441177	4.1	2966	0.016332156900931916	sporadic
1351	BTC	ERBB2_ERBB4	31.34157	4.1	2966	0.010566948718986073	sporadic
1352	MIF	CD74_CXCR4	2967.7903	4.3	2621	1.1323122026719286	sporadic
1353	PTN	NCL	2288.0032	4.3	2621	0.8729504669317532	sporadic
1354	CXCL12	CXCR4	1875.9072	4.3	2621	0.7157219483260207	sporadic
1355	PDGFA	PDGFRB	1433.1259	4.3	2621	0.5467859040412771	sporadic
1356	GRN	SORT1	1413.9105	4.3	2621	0.5394546060514832	sporadic
1357	PTN	SDC3	1276.5955	4.3	2621	0.48706427279068104	sporadic
1358	PDGFA	PDGFRA	1206.2874	4.3	2621	0.46023935654926557	sporadic
1359	MDK	NCL	1103.8434	4.3	2621	0.42115352300231307	sporadic
1360	IGF1	IGF1R	1019.1385	4.3	2621	0.38883574542904664	sporadic
1361	MDK	LRP1	948.23016	4.3	2621	0.3617818250950854	sporadic
1362	NAMPT	INSR	893.72284	4.3	2621	0.340985440425589	sporadic
1363	PTN	SDC2	778.89044	4.3	2621	0.297173003393564	sporadic
1364	GAS6	MERTK	628.47314	4.3	2621	0.23978372549837848	sporadic
1365	ANGPTL4	CDH11	596.3363	4.3	2621	0.22752243560127336	sporadic
1366	MDK	SDC2	562.45575	4.3	2621	0.21459586017234594	sporadic
1367	PDGFC	PDGFRA	514.8602	4.3	2621	0.19643656218702307	sporadic
1368	TGFB1	ACVR1B_TGFBR2	500.46506	4.3	2621	0.19094431795995684	sporadic
1369	MIF	CD74_CD44	499.67877	4.3	2621	0.19064432353020078	sporadic
1370	ANGPTL4	SDC3	499.66452	4.3	2621	0.19063888602200377	sporadic
1371	GAS6	AXL	487.01083	4.3	2621	0.18581107735224509	sporadic
1372	PRL	PRLR	419.94028	4.3	2621	0.16022139530698565	sporadic
1373	WNT5B	FZD2	411.44235	4.3	2621	0.1569791500552926	sporadic
1374	FGF2	FGFR1	403.23987	4.3	2621	0.15384962539643743	sporadic
1375	TGFB2	ACVR1B_TGFBR2	398.05148	4.3	2621	0.15187008132556157	sporadic
1376	SEMA3C	PLXND1	396.75723	4.3	2621	0.15137628106295903	sporadic
1377	WNT5B	FZD7	390.61136	4.3	2621	0.14903142260304392	sporadic
1378	ANGPTL4	SDC2	382.11484	4.3	2621	0.14578971295173002	sporadic
1379	IL34	CSF1R	380.1633	4.3	2621	0.14504513527682064	sporadic
1380	ANGPTL4	CDH5	378.21188	4.3	2621	0.14430060417585727	sporadic
1381	TGFB3	ACVR1B_TGFBR2	373.0791	4.3	2621	0.14234227453739032	sporadic
1382	WNT5B	FZD3	365.7192	4.3	2621	0.13953422654088968	sporadic
1383	PROS1	AXL	356.40036	4.3	2621	0.1359787715022594	sporadic
1384	WNT5A	FZD2	353.88855	4.3	2621	0.13502043105863698	sporadic
1385	TGFB1	TGFBR1_TGFBR2	344.0499	4.3	2621	0.13126665251439693	sporadic
1386	WNT5A	FZD7	338.5951	4.3	2621	0.12918546080634777	sporadic
1387	EDA	EDA2R	336.72025	4.3	2621	0.12847014321302103	sporadic
1388	GDF11	ACVR1B_ACVR2B	333.9391	4.3	2621	0.127409037357521	sporadic
1389	WNT5A	FZD3	316.8041	4.3	2621	0.12087146419916658	sporadic
1390	RARRES2	CMKLR1	311.73383	4.3	2621	0.11893698042105828	sporadic
1391	WNT5A	MCAM	311.3212	4.3	2621	0.11877954884004793	sporadic
1392	SEMA3F	NRP2_PLXNA3	310.80835	4.3	2621	0.11858388004936093	sporadic
1393	MDK	ITGA6_ITGB1	301.07938	4.3	2621	0.11487194819561355	sporadic
1394	TGFB2	TGFBR1_TGFBR2	299.84125	4.3	2621	0.11439956030469048	sporadic
1395	TGFB3	TGFBR1_TGFBR2	293.90295	4.3	2621	0.11213390083997044	sporadic
1396	GDF11	TGFBR1_ACVR2B	293.21423	4.3	2621	0.11187113063656524	sporadic
1397	ANGPTL2	ITGA5_ITGB1	292.05557	4.3	2621	0.11142906238449661	sporadic
1398	PTN	ALK	287.63	4.3	2621	0.10974055890225581	sporadic
1399	SEMA3C	NRP1_PLXNA3	278.2015	4.3	2621	0.10614326881661937	sporadic
1400	CSF1	CSF1R	271.80762	4.3	2621	0.1037037837418924	sporadic
1401	GDF11	TGFBR1_ACVR2A	267.52505	4.3	2621	0.1020698416374058	sporadic
1402	SEMA3C	NRP2_PLXNA3	262.4102	4.3	2621	0.10011834672551627	sporadic
1403	PDGFD	PDGFRB	243.30453	4.3	2621	0.09282889542621495	sporadic
1404	BMP5	BMPR1A_ACVR2B	239.82823	4.3	2621	0.09150256841340078	sporadic
1405	NTF3	NTRK3	238.46451	4.3	2621	0.09098226175377361	sporadic
1406	VEGFA	KDR	236.22536	4.3	2621	0.0901279500403144	sporadic
1407	BMP5	BMPR1A_BMPR2	222.34601	4.3	2621	0.08483250984386922	sporadic
1408	SEMA3F	NRP2_PLXNA1	219.20905	4.3	2621	0.08363565257922786	sporadic
1409	BMP5	ACVR1_ACVR2B	209.97646	4.3	2621	0.080113107855199	sporadic
1410	C3	ITGAX_ITGB2	207.80313	4.3	2621	0.0792839111421273	sporadic
1411	SEMA3C	NRP1_NRP2_PLXND1	205.43687	4.3	2621	0.07838110430738209	sporadic
1412	PDGFB	PDGFRB	204.66844	4.3	2621	0.07808792131723043	sporadic
1413	MDK	ALK	203.93813	4.3	2621	0.07780928104172131	sporadic
1414	GDF10	ACVR1B_ACVR2A	199.69223	4.3	2621	0.07618932858626837	sporadic
1415	ENHO	GPR19	199.36497	4.3	2621	0.07606446965875084	sporadic
1416	NRG3	ERBB4	198.77272	4.3	2621	0.0758385045161824	sporadic
1417	NRG1	ERBB4	194.95026	4.3	2621	0.07438010543596194	sporadic
1418	SEMA3A	NRP1_PLXNA3	191.64781	4.3	2621	0.07312011136575675	sporadic
1419	BMP5	BMPR1A_ACVR2A	191.38164	4.3	2621	0.07301855687647546	sporadic
1420	MIF	ACKR3	189.46138	4.3	2621	0.0722859137752319	sporadic
1421	PTN	SDC4	187.66565	4.3	2621	0.07160078192066482	sporadic
1422	SEMA3C	NRP1_PLXNA1	186.73828	4.3	2621	0.07124695965280427	sporadic
1423	BMP5	ACVR1_BMPR2	185.46635	4.3	2621	0.07076167660057886	sporadic
1424	PDGFB	PDGFRA	183.86284	4.3	2621	0.07014988124575246	sporadic
1425	SEMA3C	NRP2_PLXNA1	182.83237	4.3	2621	0.0697567214587407	sporadic
1426	ADM	CALCRL	178.55775	4.3	2621	0.0681258124824882	sporadic
1427	BMP5	BMPR1B_ACVR2B	172.99916	4.3	2621	0.06600502127684149	sporadic
1428	SEMA3B	NRP1_PLXNA3	160.17052	4.3	2621	0.061110460498959726	sporadic
1429	BMP4	BMPR1A_ACVR2B	157.4597	4.3	2621	0.06007619287984965	sporadic
1430	FGF1	FGFR1	154.28445	4.3	2621	0.05886472886138998	sporadic
1431	WNT5B	FZD4	154.24443	4.3	2621	0.05884945842884097	sporadic
1432	SEMA3B	NRP2_PLXNA3	152.5815	4.3	2621	0.05821499320579276	sporadic
1433	BMP5	ACVR1_ACVR2A	151.79735	4.3	2621	0.05791581382009193	sporadic
1434	BMP5	BMPR1B_BMPR2	151.69612	4.3	2621	0.05787719237536067	sporadic
1435	MDK	ITGA4_ITGB1	147.27802	4.3	2621	0.05619153572556992	sporadic
1436	BMP4	BMPR1A_BMPR2	144.7138	4.3	2621	0.05521320341562142	sporadic
1437	WNT5A	FZD4	143.95091	4.3	2621	0.0549221337182701	sporadic
1438	NAMPT	ITGA5_ITGB1	141.59685	4.3	2621	0.05402397845638294	sporadic
1439	HBEGF	EGFR	134.83904	4.3	2621	0.0514456448051048	sporadic
1440	MDK	SDC4	134.51361	4.3	2621	0.05132148448677747	sporadic
1441	SEMA3A	NRP1_PLXNA1	134.4274	4.3	2621	0.05128859163740581	sporadic
1442	SPP1	ITGAV_ITGB1	132.08234	4.3	2621	0.050393871204037106	sporadic
1443	WNT5B	FZD1	130.25832	4.3	2621	0.04969794583748152	sporadic
1444	TGFB1	ACVR1_TGFBR1_TGFBR2	129.72156	4.3	2621	0.04949315437511923	sporadic
1445	BMP4	BMPR1A_ACVR2A	128.83392	4.3	2621	0.0491544919266859	sporadic
1446	ANGPTL4	SDC4	126.56367	4.3	2621	0.04828831258960827	sporadic
1447	C5	C5AR1	125.45526	4.3	2621	0.04786541824893886	sporadic
1448	WNT5A	FZD1	124.20929	4.3	2621	0.047390037981984455	sporadic
1449	BMP4	BMPR1B_ACVR2B	123.97023	4.3	2621	0.0472988287304613	sporadic
1450	ANGPTL2	TLR4	121.584206	4.3	2621	0.046388479827333615	sporadic
1451	BMP5	BMPR1B_ACVR2A	121.381454	4.3	2621	0.04631112341387769	sporadic
1452	BMP4	BMPR1B_BMPR2	118.62431	4.3	2621	0.045259180982255696	sporadic
1453	IL11	IL11RA_IL6ST	117.84188	4.3	2621	0.044960656542670674	sporadic
1454	SEMA3B	NRP1_PLXNA1	117.838585	4.3	2621	0.04495939904612833	sporadic
1455	SEMA3B	NRP2_PLXNA1	115.86772	4.3	2621	0.04420744813339076	sporadic
1456	IL16	CD4	115.58157	4.3	2621	0.044098272982193105	sporadic
1457	TGFB2	ACVR1_TGFBR1_TGFBR2	113.990074	4.3	2621	0.043491062250177355	sporadic
1458	WNT4	FZD2_LRP6	113.54712	4.3	2621	0.04332205995445441	sporadic
1459	ANGPTL4	ITGA5_ITGB1	113.10446	4.3	2621	0.04315317118272487	sporadic
1460	NTF3	NTRK2	112.35951	4.3	2621	0.042868947855437455	sporadic
1461	WNT4	FZD7_LRP6	111.74438	4.3	2621	0.042634253008863206	sporadic
1462	SPP1	ITGAV_ITGB5	111.700226	4.3	2621	0.04261740779476464	sporadic
1463	GDF15	TGFBR2	110.621666	4.3	2621	0.0422059007838954	sporadic
1464	TGFB3	ACVR1_TGFBR1_TGFBR2	110.30869	4.3	2621	0.04208649100806139	sporadic
1465	WNT4	FZD3_LRP6	109.88838	4.3	2621	0.04192612817932385	sporadic
1466	BMP4	BMPR1B_ACVR2A	107.58142	4.3	2621	0.04104594463885444	sporadic
1467	NTF3	NTRK1	106.913185	4.3	2621	0.04079099012576456	sporadic
1468	SPP1	CD44	106.76862	4.3	2621	0.040735834930198694	sporadic
1469	SPP1	ITGA9_ITGB1	102.91575	4.3	2621	0.03926583311567776	sporadic
1470	WNT4	FZD2_LRP5	101.399574	4.3	2621	0.03868736141922364	sporadic
1471	WNT4	FZD7_LRP5	101.02765	4.3	2621	0.03854545933833699	sporadic
1472	HGF	MET	100.78649	4.3	2621	0.03845344959711674	sporadic
1473	WNT4	FZD3_LRP5	100.48854	4.3	2621	0.03833977132751395	sporadic
1474	EDN3	EDNRB	99.54929	4.3	2621	0.03798141683253201	sporadic
1475	WNT4	FZD1_LRP6	98.48892	4.3	2621	0.037576849339618704	sporadic
1476	WNT4	FZD4_LRP6	98.30049	4.3	2621	0.037504956632204434	sporadic
1477	CXCL12	ACKR3	96.861275	4.3	2621	0.036955846897839865	sporadic
1478	FGF2	FGFR4	96.649704	4.3	2621	0.036875125516784506	sporadic
1479	ANGPT1	TEK	96.63458	4.3	2621	0.03686935616922215	sporadic
1480	CORT	SSTR2	93.9477	4.3	2621	0.03584421995440224	sporadic
1481	EDN1	EDNRB	91.99836	4.3	2621	0.03510048061052109	sporadic
1482	FGF2	FGFR2	90.29811	4.3	2621	0.034451778314351034	sporadic
1483	C3	ITGAM_ITGB2	77.92615	4.3	2621	0.029731456490247044	sporadic
1484	BMP8B	BMPR1A_ACVR2B	77.789825	4.3	2621	0.029679445036037057	sporadic
1485	BMP8B	BMPR1A_BMPR2	72.017136	4.3	2621	0.027476968950826856	sporadic
1486	BMP8B	ACVR1_ACVR2B	70.94185	4.3	2621	0.027066710703885086	sporadic
1487	WNT4	FZD4_LRP5	69.512184	4.3	2621	0.026521245380796036	sporadic
1488	BMP7	BMPR1A_ACVR2B	68.18433	4.3	2621	0.026014625639553427	sporadic
1489	BMP8B	ACVR1_BMPR2	67.12562	4.3	2621	0.02561068980578292	sporadic
1490	BMP2	BMPR1A_ACVR2B	66.93377	4.3	2621	0.025537493027880283	sporadic
1491	BMP8B	BMPR1A_ACVR2A	65.20308	4.3	2621	0.02487717635392324	sporadic
1492	HBEGF	EGFR_ERBB2	64.751015	4.3	2621	0.024704698477479074	sporadic
1493	FGF1	FGFR4	63.88933	4.3	2621	0.024375937358880943	sporadic
1494	EDN3	EDNRA	63.277798	4.3	2621	0.02414261644371408	sporadic
1495	BMP7	BMPR1A_BMPR2	62.847492	4.3	2621	0.02397844037314673	sporadic
1496	NRG3	ERBB2_ERBB4	62.767998	4.3	2621	0.023948110546241595	sporadic
1497	BMP8B	ACVR1_ACVR2A	62.18275	4.3	2621	0.023724819039261463	sporadic
1498	BMP7	ACVR1_ACVR2B	61.96041	4.3	2621	0.023639988962906273	sporadic
1499	BMP2	BMPR1A_BMPR2	61.47454	4.3	2621	0.023454613014288143	sporadic
1500	BMP8B	BMPR1B_ACVR2B	61.346466	4.3	2621	0.023405748212305656	sporadic
1501	HBEGF	ERBB4	61.213043	4.3	2621	0.023354842889313478	sporadic
1502	NRG1	ERBB2_ERBB4	60.72372	4.3	2621	0.023168149771284667	sporadic
1503	EDN1	EDNRA	59.48467	4.3	2621	0.022695409664894868	sporadic
1504	WNT4	FZD1_LRP5	59.378426	4.3	2621	0.02265487432206964	sporadic
1505	BMP8B	BMPR1B_BMPR2	58.691673	4.3	2621	0.02239285512354391	sporadic
1506	SPP1	ITGA4_ITGB1	58.363716	4.3	2621	0.022267728395836812	sporadic
1507	BMP7	ACVR1_BMPR2	58.3398	4.3	2621	0.022258604268725706	sporadic
1508	BMP7	BMPR1A_ACVR2A	56.549084	4.3	2621	0.021575384856816787	sporadic
1509	BMP2	BMPR1A_ACVR2A	55.0516	4.3	2621	0.021004044795845903	sporadic
1510	BMP8B	BMPR1B_ACVR2A	54.72529	4.3	2621	0.020879545360974163	sporadic
1511	SPP1	ITGA5_ITGB1	54.439884	4.3	2621	0.02077065401976002	sporadic
1512	BMP7	ACVR1_ACVR2A	54.15665	4.3	2621	0.020662590821523424	sporadic
1513	BMP2	BMPR1B_ACVR2B	53.275528	4.3	2621	0.020326412802022725	sporadic
1514	BMP7	BMPR1B_ACVR2B	52.054565	4.3	2621	0.019860574372257727	sporadic
1515	FGF1	FGFR2	52.03747	4.3	2621	0.0198540525643801	sporadic
1516	BMP2	BMPR1B_BMPR2	50.596073	4.3	2621	0.01930411032073055	sporadic
1517	BMP7	BMPR1B_BMPR2	49.637123	4.3	2621	0.018938238499774954	sporadic
1518	BMP2	BMPR1B_ACVR2A	47.09445	4.3	2621	0.017968123580426126	sporadic
1519	BMP7	BMPR1B_ACVR2A	46.58043	4.3	2621	0.01777200651550875	sporadic
1520	SPP1	ITGA8_ITGB1	44.978123	4.3	2621	0.01716067253383504	sporadic
1521	SEMA3F	NRP2_PLXNA2	40.05905	4.3	2621	0.015283880775914489	sporadic
1522	SEMA3C	NRP1_PLXNA2	36.117653	4.3	2621	0.01378010411791927	sporadic
1523	SEMA3A	NRP1_PLXNA2	34.554066	4.3	2621	0.013183542809746549	sporadic
1524	SEMA3C	NRP2_PLXNA2	31.861237	4.3	2621	0.012156137570494325	sporadic
1525	SEMA3B	NRP1_PLXNA2	31.042255	4.3	2621	0.011843668600385856	sporadic
1526	SEMA3B	NRP2_PLXNA2	27.853655	4.3	2621	0.010627109828863104	sporadic
1527	HBEGF	ERBB2_ERBB4	26.497902	4.3	2621	0.010109844302367	sporadic
1528	MIF	CD74_CXCR4	1783.1838	5.2	2251	0.7921740728079187	sporadic
1529	NRG1	ERBB4	1358.1228	5.2	2251	0.6033419825563638	sporadic
1530	CXCL12	CXCR4	1079.8721	5.2	2251	0.47972992905930695	sporadic
1531	FGF5	FGFR1	1052.4513	5.2	2251	0.46754833138396823	sporadic
1532	MDK	NCL	798.41284	5.2	2251	0.35469251079381386	sporadic
1533	PTN	NCL	771.236	5.2	2251	0.34261929051497947	sporadic
1534	GRN	SORT1	747.96027	5.2	2251	0.33227910533686417	sporadic
1535	PDGFA	PDGFRA	736.104	5.2	2251	0.32701199640437584	sporadic
1536	NAMPT	INSR	677.0221	5.2	2251	0.3007650354182863	sporadic
1537	PTN	SDC3	637.6979	5.2	2251	0.28329536915884607	sporadic
1538	MDK	LRP1	636.502	5.2	2251	0.2827641111328993	sporadic
1539	NRG3	ERBB4	542.2949	5.2	2251	0.2409128928809418	sporadic
1540	MDK	SDC2	542.0406	5.2	2251	0.2407999059879637	sporadic
1541	PDGFA	PDGFRB	541.8226	5.2	2251	0.24070305233264383	sporadic
1542	SEMA3C	PLXND1	515.85834	5.2	2251	0.22916851950348457	sporadic
1543	GAS6	MERTK	514.75146	5.2	2251	0.2286767946884718	sporadic
1544	PTN	SDC2	513.5254	5.2	2251	0.22813211489338073	sporadic
1545	SPP1	ITGAV_ITGB1	458.39755	5.2	2251	0.20364173811205435	sporadic
1546	SEMA3A	NRP1_PLXNA3	416.95328	5.2	2251	0.18523024326427837	sporadic
1547	FGF9	FGFR1	388.5283	5.2	2251	0.17260252767433223	sporadic
1548	SEMA3C	NRP1_PLXNA3	378.42834	5.2	2251	0.16811565736408818	sporadic
1549	TGFB2	TGFBR1_TGFBR2	340.07574	5.2	2251	0.15107762977739062	sporadic
1550	TGFB1	TGFBR1_TGFBR2	313.63403	5.2	2251	0.13933097876638162	sporadic
1551	TGFB2	ACVR1B_TGFBR2	312.881	5.2	2251	0.13899645133846764	sporadic
1552	BMP5	BMPR1A_ACVR2B	311.07922	5.2	2251	0.1381960122757941	sporadic
1553	BMP5	BMPR1A_BMPR2	308.00513	5.2	2251	0.13683035404403598	sporadic
1554	TGFB1	ACVR1B_TGFBR2	297.2076	5.2	2251	0.1320335899973276	sporadic
1555	PROS1	AXL	281.24225	5.2	2251	0.12494102555982063	sporadic
1556	GDF11	TGFBR1_ACVR2B	265.12766	5.2	2251	0.11778216571714654	sporadic
1557	FGF2	FGFR1	262.67932	5.2	2251	0.11669450079478565	sporadic
1558	GAS6	AXL	260.36734	5.2	2251	0.11566741007902738	sporadic
1559	GDF11	ACVR1B_ACVR2B	260.22223	5.2	2251	0.11560294491510717	sporadic
1560	GDF11	TGFBR1_ACVR2A	240.56943	5.2	2251	0.1068722467748709	sporadic
1561	BMP5	BMPR1A_ACVR2A	232.70966	5.2	2251	0.10338056675331797	sporadic
1562	ADCYAP1	ADCYAP1R1	230.52411	5.2	2251	0.10240964410782707	sporadic
1563	ANGPTL4	SDC3	228.56999	5.2	2251	0.10154153356971554	sporadic
1564	ENHO	GPR19	224.11552	5.2	2251	0.0995626496188326	sporadic
1565	PTN	PTPRZ1	222.94128	5.2	2251	0.09904099697009662	sporadic
1566	BMP2	BMPR1A_ACVR2B	221.2312	5.2	2251	0.09828129772184585	sporadic
1567	BMP2	BMPR1A_BMPR2	218.46205	5.2	2251	0.09705111123571815	sporadic
1568	BMP5	ACVR1_ACVR2B	205.57216	5.2	2251	0.09132481511038497	sporadic
1569	SEMA3A	NRP1_PLXNA1	205.17003	5.2	2251	0.09114617000734049	sporadic
1570	MDK	PTPRZ1	205.10585	5.2	2251	0.09111765891591585	sporadic
1571	ANGPTL4	CDH11	201.19844	5.2	2251	0.08938180388794216	sporadic
1572	BMP5	ACVR1_BMPR2	200.83311	5.2	2251	0.08921950894003707	sporadic
1573	SEMA3F	NRP2_PLXNA3	196.36037	5.2	2251	0.08723250414095471	sporadic
1574	CSF1	CSF1R	193.41457	5.2	2251	0.08592384097736076	sporadic
1575	IGF1	IGF1R	190.24222	5.2	2251	0.08451453488119863	sporadic
1576	UCN	CRHR1	189.3917	5.2	2251	0.0841366917437736	sporadic
1577	ANGPTL4	SDC2	188.18518	5.2	2251	0.08360070220526988	sporadic
1578	PRL	PRLR	186.0364	5.2	2251	0.0826461161575758	sporadic
1579	IL34	CSF1R	184.02666	5.2	2251	0.0817532905839592	sporadic
1580	SEMA3C	NRP1_PLXNA1	183.62144	5.2	2251	0.08157327618931516	sporadic
1581	BMP2	BMPR1A_ACVR2A	182.51656	5.2	2251	0.08108243260156944	sporadic
1582	RARRES2	CMKLR1	180.16922	5.2	2251	0.08003963570444386	sporadic
1583	PDGFC	PDGFRA	177.10597	5.2	2251	0.07867879710796938	sporadic
1584	SPP1	ITGAV_ITGB5	173.76254	5.2	2251	0.07719348854936	sporadic
1585	EDA	EDA2R	165.73193	5.2	2251	0.0736259145241004	sporadic
1586	ANGPTL2	ITGA5_ITGB1	156.16489	5.2	2251	0.06937578252981313	sporadic
1587	BMP5	ACVR1_ACVR2A	153.16524	5.2	2251	0.06804319743525447	sporadic
1588	VEGFA	KDR	150.06734	5.2	2251	0.06666696447629179	sporadic
1589	MIF	CD74_CD44	148.8991	5.2	2251	0.06614797584537081	sporadic
1590	PDGFB	PDGFRA	147.19214	5.2	2251	0.06538966622473345	sporadic
1591	HBEGF	EGFR	141.21404	5.2	2251	0.06273391161003096	sporadic
1592	TGFB3	TGFBR1_TGFBR2	138.9032	5.2	2251	0.06170732929461906	sporadic
1593	SEMA3C	NRP1_NRP2_PLXND1	136.81175	5.2	2251	0.06077821071494267	sporadic
1594	C5	C5AR1	134.94066	5.2	2251	0.05994698292729273	sporadic
1595	TGFB3	ACVR1B_TGFBR2	132.61804	5.2	2251	0.05891516747764882	sporadic
1596	GDF10	ACVR1B_ACVR2A	130.97102	5.2	2251	0.05818348447781889	sporadic
1597	ANGPTL4	CDH5	130.00986	5.2	2251	0.05775648919490643	sporadic
1598	IL16	CD4	127.648796	5.2	2251	0.056707594882960004	sporadic
1599	SEMA3C	NRP2_PLXNA3	125.389824	5.2	2251	0.055704053271245765	sporadic
1600	PDGFB	PDGFRB	125.35066	5.2	2251	0.05568665581139285	sporadic
1601	PSAP	GPR37L1	124.873	5.2	2251	0.0554744562854877	sporadic
1602	WNT4	FZD7_LRP6	124.71133	5.2	2251	0.05540263287388765	sporadic
1603	NRG1	ERBB2_ERBB4	124.128876	5.2	2251	0.05514388082293286	sporadic
1604	ADM	CALCRL	123.743195	5.2	2251	0.054972543127533594	sporadic
1605	ANGPT1	TEK	121.35115	5.2	2251	0.05390988472354301	sporadic
1606	WNT5A	FZD7	120.75213	5.2	2251	0.05364377103557273	sporadic
1607	WNT4	FZD3_LRP6	120.67593	5.2	2251	0.05360991835117552	sporadic
1608	WNT4	FZD2_LRP6	119.31589	5.2	2251	0.05300572521153793	sporadic
1609	FGF1	FGFR1	114.47294	5.2	2251	0.05085425967907493	sporadic
1610	WNT5A	FZD3	113.81433	5.2	2251	0.05056167527973678	sporadic
1611	FGF5	FGFR2	113.475105	5.2	2251	0.050410975249064655	sporadic
1612	NTF3	NTRK3	111.52724	5.2	2251	0.04954564057684432	sporadic
1613	WNT5A	FZD2	111.47715	5.2	2251	0.049523389588351355	sporadic
1614	SPP1	CD44	111.4405	5.2	2251	0.04950710721992482	sporadic
1615	SPP1	ITGA9_ITGB1	109.93268	5.2	2251	0.04883726264889216	sporadic
1616	WNT4	FZD1_LRP6	108.80817	5.2	2251	0.048337701689873946	sporadic
1617	TGFB2	ACVR1_TGFBR1_TGFBR2	106.865265	5.2	2251	0.04747457347515687	sporadic
1618	WNT4	FZD7_LRP5	105.70232	5.2	2251	0.046957937043171784	sporadic
1619	SEMA3A	NRP1_PLXNA2	105.68676	5.2	2251	0.04695102618779674	sporadic
1620	TGFB1	ACVR1_TGFBR1_TGFBR2	103.467445	5.2	2251	0.04596510234275218	sporadic
1621	KITLG	KIT	102.30753	5.2	2251	0.0454498148663528	sporadic
1622	IL11	IL11RA_IL6ST	101.24572	5.2	2251	0.044978107467644586	sporadic
1623	WNT5A	FZD1	100.02636	5.2	2251	0.044436410287918914	sporadic
1624	WNT5A	MCAM	97.37651	5.2	2251	0.043259222843232865	sporadic
1625	WNT4	FZD3_LRP5	97.10117	5.2	2251	0.04313690510923097	sporadic
1626	WNT5A	FZD4	96.46348	5.2	2251	0.0428536108788889	sporadic
1627	SEMA3C	NRP1_PLXNA2	93.50243	5.2	2251	0.04153817582268124	sporadic
1628	WNT4	FZD2_LRP5	92.097015	5.2	2251	0.0409138229146421	sporadic
1629	EDN3	EDNRB	91.96047	5.2	2251	0.04085316397464842	sporadic
1630	SEMA3F	NRP2_PLXNA1	91.72636	5.2	2251	0.040749158821122906	sporadic
1631	CNTF	CNTFR_LIFR_IL6ST	90.57241	5.2	2251	0.040236521805195956	sporadic
1632	SEMA3B	NRP1_PLXNA3	89.89534	5.2	2251	0.03993573521360298	sporadic
1633	WNT4	FZD4_LRP6	89.34609	5.2	2251	0.03969173355136432	sporadic
1634	BDNF	NTRK2	87.13435	5.2	2251	0.038709175316612755	sporadic
1635	NTF3	NTRK1	86.91636	5.2	2251	0.03861233182929982	sporadic
1636	CCL27	CCR10	86.78824	5.2	2251	0.038555414715855454	sporadic
1637	HBEGF	ERBB4	84.57756	5.2	2251	0.03757332759875819	sporadic
1638	WNT5A	FZD8	83.97479	5.2	2251	0.03730554974698745	sporadic
1639	SPP1	ITGA4_ITGB1	81.02062	5.2	2251	0.03599316848219368	sporadic
1640	NTF3	NTRK2	79.40374	5.2	2251	0.03527487335815158	sporadic
1641	BMP4	BMPR1A_ACVR2B	78.76623	5.2	2251	0.03499166047186494	sporadic
1642	BMP4	BMPR1A_BMPR2	76.38846	5.2	2251	0.03393534351486145	sporadic
1643	NAMPT	ITGA5_ITGB1	73.678276	5.2	2251	0.03273135320391458	sporadic
1644	FGF5	FGFR4	73.56568	5.2	2251	0.03268133338850268	sporadic
1645	HBEGF	EGFR_ERBB2	72.31954	5.2	2251	0.03212773964067185	sporadic
1646	MDK	ITGA4_ITGB1	72.1869	5.2	2251	0.032068812651191485	sporadic
1647	TGFB3	ACVR1_TGFBR1_TGFBR2	71.93961	5.2	2251	0.031958957504347026	sporadic
1648	PDGFD	PDGFRB	70.534424	5.2	2251	0.03133470627637717	sporadic
1649	WNT4	FZD8_LRP6	70.442825	5.2	2251	0.03129401391265341	sporadic
1650	NRG3	ERBB2_ERBB4	68.86337	5.2	2251	0.03059234686927338	sporadic
1651	BMP4	BMPR1A_ACVR2A	67.423195	5.2	2251	0.029952552148047047	sporadic
1652	FGF9	FGFR2	66.52711	5.2	2251	0.02955446789816505	sporadic
1653	SPP1	ITGA5_ITGB1	63.55866	5.2	2251	0.028235743491716356	sporadic
1654	PTN	SDC4	60.17538	5.2	2251	0.02673273243304625	sporadic
1655	MDK	SDC4	59.97847	5.2	2251	0.026645255374781348	sporadic
1656	FGF2	FGFR2	59.941895	5.2	2251	0.02662900689971124	sporadic
1657	SEMA3C	NRP2_PLXNA1	58.224293	5.2	2251	0.025865967461184785	sporadic
1658	SEMA3F	NRP2_PLXNA2	55.59729	5.2	2251	0.024698929382080185	sporadic
1659	SEMA3B	NRP1_PLXNA1	53.818386	5.2	2251	0.023908656631666306	sporadic
1660	SEMA3A	NRP1_PLXNA4	53.60432	5.2	2251	0.02381355865220926	sporadic
1661	SEMA3C	NRP1_PLXNA4	53.073887	5.2	2251	0.02357791509166499	sporadic
1662	ANGPTL4	ITGA5_ITGB1	49.590363	5.2	2251	0.022030369857320358	sporadic
1663	WNT4	FZD1_LRP5	46.767193	5.2	2251	0.020776185180175998	sporadic
1664	FGF9	FGFR4	46.236427	5.2	2251	0.020540394183531277	sporadic
1665	SEMA3B	NRP2_PLXNA3	45.055664	5.2	2251	0.02001584365282097	sporadic
1666	ANGPTL4	SDC4	44.92052	5.2	2251	0.01995580665591768	sporadic
1667	SEMA3B	NRP1_PLXNA2	43.038116	5.2	2251	0.019119554178177754	sporadic
1668	HBEGF	ERBB2_ERBB4	38.925644	5.2	2251	0.01729260058680517	sporadic
1669	FGF1	FGFR2	37.90321	5.2	2251	0.01683838724401568	sporadic
1670	SEMA3C	NRP2_PLXNA2	37.379246	5.2	2251	0.016605617840096242	sporadic
1671	SEMA3B	NRP2_PLXNA1	36.95619	5.2	2251	0.016417675789384405	sporadic
1672	FGF2	FGFR4	35.794033	5.2	2251	0.015901391848306135	sporadic
1673	SEMA3B	NRP1_PLXNA4	33.113472	5.2	2251	0.01471056063299124	sporadic
1674	WNT4	FZD4_LRP5	31.436115	5.2	2251	0.013965399939978933	sporadic
1675	SEMA3F	NRP2_PLXNA4	31.360367	5.2	2251	0.013931748921052449	sporadic
1676	FGF1	FGFR4	30.210108	5.2	2251	0.013420749801574735	sporadic
1677	WNT4	FZD8_LRP5	24.462206	5.2	2251	0.01086726161121316	sporadic
1678	SEMA3B	NRP2_PLXNA2	24.015574	5.2	2251	0.01066884651336602	sporadic
1679	SEMA3C	NRP2_PLXNA4	19.453535	5.2	2251	0.008642174624591761	sporadic
1680	SEMA3B	NRP2_PLXNA4	13.57426	5.2	2251	0.006030324192801246	sporadic
1681	MIF	CD74_CXCR4	1842.0774	5.3	2198	0.8380697873421861	sporadic
1682	MDK	NCL	1600.8733	5.3	2198	0.7283317975503298	sporadic
1683	PTN	NCL	1105.6372	5.3	2198	0.5030196574300501	sporadic
1684	CXCL12	CXCR4	1074.9237	5.3	2198	0.4890462720903947	sporadic
1685	PDGFA	PDGFRB	991.78613	5.3	2198	0.45122208044244766	sporadic
1686	PDGFA	PDGFRA	684.1441	5.3	2198	0.3112575541419046	sporadic
1687	NAMPT	INSR	668.7695	5.3	2198	0.30426272530247667	sporadic
1688	PTN	SDC3	647.2375	5.3	2198	0.2944665549558548	sporadic
1689	MDK	LRP1	601.01764	5.3	2198	0.2734384163603987	sporadic
1690	GRN	SORT1	534.4322	5.3	2198	0.24314476339463434	sporadic
1691	PDGFD	PDGFRB	519.6949	5.3	2198	0.23643989320013933	sporadic
1692	PDGFC	PDGFRA	493.65128	5.3	2198	0.22459111721326916	sporadic
1693	MDK	SDC2	485.16705	5.3	2198	0.2207311434134014	sporadic
1694	FGF2	FGFR1	466.63254	5.3	2198	0.2122986978352124	sporadic
1695	BMP5	BMPR1A_ACVR2B	436.34915	5.3	2198	0.1985209970934159	sporadic
1696	MDK	ALK	415.7621	5.3	2198	0.18915472473200068	sporadic
1697	PRL	PRLR	410.5764	5.3	2198	0.18679544381166827	sporadic
1698	PTN	SDC2	407.73035	5.3	2198	0.18550061268411625	sporadic
1699	PTN	ALK	352.24097	5.3	2198	0.16025521692305505	sporadic
1700	MDK	ITGA6_ITGB1	320.4937	5.3	2198	0.14581151655091276	sporadic
1701	FGF1	FGFR1	255.4858	5.3	2198	0.11623557509890028	sporadic
1702	WNT5A	FZD7	249.46059	5.3	2198	0.11349435238755758	sporadic
1703	WNT5A	FZD2	232.14151	5.3	2198	0.105614881715089	sporadic
1704	WNT5A	FZD3	231.69017	5.3	2198	0.10540954062242308	sporadic
1705	SEMA3A	NRP1_PLXNA3	227.48686	5.3	2198	0.10349720754441183	sporadic
1706	IL34	CSF1R	220.58235	5.3	2198	0.1003559379820611	sporadic
1707	RARRES2	CMKLR1	218.99498	5.3	2198	0.09963374879817945	sporadic
1708	ANGPTL4	CDH11	214.00569	5.3	2198	0.09736382690096465	sporadic
1709	GDF11	ACVR1B_ACVR2B	211.4496	5.3	2198	0.09620091001807396	sporadic
1710	GDF11	TGFBR1_ACVR2B	206.12653	5.3	2198	0.09377912915327855	sporadic
1711	WNT4	FZD7_LRP6	198.73723	5.3	2198	0.09041730136194481	sporadic
1712	ANGPTL4	SDC3	198.66534	5.3	2198	0.09038459701468665	sporadic
1713	BMP5	BMPR1A_ACVR2A	197.58861	5.3	2198	0.08989472601823746	sporadic
1714	WNT4	FZD2_LRP6	194.06079	5.3	2198	0.08828971383786396	sporadic
1715	WNT4	FZD3_LRP6	192.57832	5.3	2198	0.08761525175807908	sporadic
1716	ANGPTL4	CDH5	184.86917	5.3	2198	0.08410790315858878	sporadic
1717	BMP5	BMPR1A_BMPR2	181.9031	5.3	2198	0.0827584652818258	sporadic
1718	TGFB2	ACVR1B_TGFBR2	175.72282	5.3	2198	0.07994668976191069	sporadic
1719	BMP5	ACVR1_ACVR2B	171.64148	5.3	2198	0.07808984508288785	sporadic
1720	TGFB2	TGFBR1_TGFBR2	166.82497	5.3	2198	0.0758985288583549	sporadic
1721	BMP7	BMPR1A_ACVR2B	162.67122	5.3	2198	0.07400874379985001	sporadic
1722	PROS1	AXL	159.65462	5.3	2198	0.0726363136076298	sporadic
1723	SEMA3A	NRP1_PLXNA1	158.83481	5.3	2198	0.07226333409900336	sporadic
1724	MIF	CD74_CD44	151.40582	5.3	2198	0.06888344984254151	sporadic
1725	WNT5A	MCAM	147.81992	5.3	2198	0.06725200899521581	sporadic
1726	ANGPTL4	SDC2	146.96103	5.3	2198	0.06686125070643056	sporadic
1727	GDF11	TGFBR1_ACVR2A	135.80882	5.3	2198	0.06178745342667695	sporadic
1728	WNT4	FZD7_LRP5	134.8003	5.3	2198	0.061328613725545954	sporadic
1729	ANGPTL2	ITGA5_ITGB1	122.27269	5.3	2198	0.05562906725174519	sporadic
1730	WNT4	FZD2_LRP5	119.73738	5.3	2198	0.05447560554205883	sporadic
1731	WNT4	FZD3_LRP5	112.57997	5.3	2198	0.05121927721268269	sporadic
1732	WNT11	FZD7	109.311134	5.3	2198	0.04973209023584118	sporadic
1733	TGFB1	ACVR1B_TGFBR2	99.64633	5.3	2198	0.04533500081306159	sporadic
1734	WNT11	FZD2	97.605286	5.3	2198	0.04440640839150648	sporadic
1735	PDGFB	PDGFRB	96.53526	5.3	2198	0.04391959192971949	sporadic
1736	WNT11	FZD3	95.3637	5.3	2198	0.04338657910222894	sporadic
1737	TGFB1	TGFBR1_TGFBR2	94.77641	5.3	2198	0.04311938715371574	sporadic
1738	BMP5	ACVR1_ACVR2A	86.549484	5.3	2198	0.039376471452652266	sporadic
1739	BMP5	ACVR1_BMPR2	83.55204	5.3	2198	0.03801275709740567	sporadic
1740	PDGFB	PDGFRA	79.5718	5.3	2198	0.036201910933545765	sporadic
1741	BMP7	BMPR1A_ACVR2A	76.74795	5.3	2198	0.03491717365462743	sporadic
1742	BMP7	BMPR1A_BMPR2	71.26509	5.3	2198	0.03242269833593395	sporadic
1743	BMP7	ACVR1_ACVR2B	69.51157	5.3	2198	0.031624919832349364	sporadic
1744	WNT5A	FZD4	69.2855	5.3	2198	0.03152206531972425	sporadic
1745	NRG1	ITGAV_ITGB3	58.14551	5.3	2198	0.02645382694594962	sporadic
1746	NAMPT	ITGA5_ITGB1	51.08834	5.3	2198	0.023243103166186236	sporadic
1747	WNT4	FZD4_LRP6	43.879566	5.3	2198	0.019963405911113265	sporadic
1748	WNT11	FZD4	39.488388	5.3	2198	0.0179655996640234	sporadic
1749	ANGPTL4	ITGA5_ITGB1	38.753925	5.3	2198	0.017631449191759022	sporadic
1750	BMP7	ACVR1_ACVR2A	33.475018	5.3	2198	0.015229762305553876	sporadic
1751	PTN	ITGAV_ITGB3	32.988655	5.3	2198	0.015008487302243871	sporadic
1752	BMP7	ACVR1_BMPR2	32.070034	5.3	2198	0.014590552332620386	sporadic
1753	TGFB2	ACVR1_TGFBR1_TGFBR2	32.008213	5.3	2198	0.0145624263162934	sporadic
1754	WNT4	FZD4_LRP5	24.730474	5.3	2198	0.011251353262987216	sporadic
1755	ANGPTL4	ITGAV_ITGB3	22.115591	5.3	2198	0.010061688375429634	sporadic
1756	TGFB1	ACVR1_TGFBR1_TGFBR2	19.141018	5.3	2198	0.008708379396641656	sporadic
1757	MIF	CD74_CXCR4	3086.384	5.4	2723	1.133449883658878	sporadic
1758	MDK	NCL	2648.173	5.4	2723	0.9725204170779013	sporadic
1759	PTN	NCL	2023.8386	5.4	2723	0.7432385688750918	sporadic
1760	PTN	SDC3	1827.1603	5.4	2723	0.6710100177452488	sporadic
1761	MDK	LRP1	1680.6633	5.4	2723	0.617210183649697	sporadic
1762	MDK	ITGA6_ITGB1	1509.9291	5.4	2723	0.5545093930034658	sporadic
1763	NRG1	ERBB4	1466.3359	5.4	2723	0.5385001606683805	sporadic
1764	SPP1	ITGAV_ITGB1	1160.7081	5.4	2723	0.4262607895272907	sporadic
1765	MIF	CD74_CD44	1129.9751	5.4	2723	0.4149743289226037	sporadic
1766	SPP1	CD44	1015.03125	5.4	2723	0.37276211898641204	sporadic
1767	PDGFA	PDGFRB	926.9261	5.4	2723	0.3404062014049876	sporadic
1768	NAMPT	INSR	920.2236	5.4	2723	0.337944756436777	sporadic
1769	PDGFA	PDGFRA	842.4355	5.4	2723	0.3093777032096378	sporadic
1770	KITLG	KIT	774.8272	5.4	2723	0.28454910373582676	sporadic
1771	SEMA3A	NRP1_PLXNA3	768.5454	5.4	2723	0.2822421631128351	sporadic
1772	CXCL12	CXCR4	764.20703	5.4	2723	0.2806489281123761	sporadic
1773	FGF1	FGFR1	715.8291	5.4	2723	0.2628825198540213	sporadic
1774	ADCYAP1	ADCYAP1R1	698.74603	5.4	2723	0.25660889927096725	sporadic
1775	GAS6	MERTK	694.1161	5.4	2723	0.2549085893746557	sporadic
1776	CSF1	CSF1R	685.49255	5.4	2723	0.2517416649691287	sporadic
1777	PSAP	GPR37L1	681.54474	5.4	2723	0.2502918614651235	sporadic
1778	MDK	SDC2	661.789	5.4	2723	0.2430367247392008	sporadic
1779	MDK	PTPRZ1	624.9326	5.4	2723	0.22950151200422328	sporadic
1780	SPP1	ITGA9_ITGB1	594.47217	5.4	2723	0.21831515533189497	sporadic
1781	PTN	PTPRZ1	580.57587	5.4	2723	0.21321184968755738	sporadic
1782	PTN	SDC2	579.6788	5.4	2723	0.2128823988147838	sporadic
1783	GRN	SORT1	557.77325	5.4	2723	0.20483777245484072	sporadic
1784	PROS1	AXL	548.863	5.4	2723	0.20156554391267673	sporadic
1785	TGFB2	ACVR1B_TGFBR2	524.5583	5.4	2723	0.19263984156232786	sporadic
1786	FGF5	FGFR1	510.09702	5.4	2723	0.1873290544916854	sporadic
1787	PDGFC	PDGFRA	489.7839	5.4	2723	0.17986922696632276	sporadic
1788	TGFB2	TGFBR1_TGFBR2	482.54288	5.4	2723	0.17721001733281883	sporadic
1789	SEMA3A	NRP1_PLXNA1	462.25204	5.4	2723	0.16975837116332515	sporadic
1790	MDK	SDC4	433.4355	5.4	2723	0.15917572010277037	sporadic
1791	FGF2	FGFR1	430.40707	5.4	2723	0.15806356003474453	sporadic
1792	FGF1	FGFR2	413.50568	5.4	2723	0.15185665672770152	sporadic
1793	BMP8B	BMPR1A_ACVR2B	405.54312	5.4	2723	0.14893247203007368	sporadic
1794	PTN	SDC4	390.97495	5.4	2723	0.1435824256585969	sporadic
1795	BMP8B	BMPR1A_BMPR2	368.30197	5.4	2723	0.13525595719263564	sporadic
1796	GDF11	ACVR1B_ACVR2B	365.73944	5.4	2723	0.13431488832830288	sporadic
1797	GDF11	TGFBR1_ACVR2B	348.38672	5.4	2723	0.12794223971722365	sporadic
1798	IL16	CD4	329.1015	5.4	2723	0.12085989771018867	sporadic
1799	MIF	ACKR3	318.86557	5.4	2723	0.11710083366447278	sporadic
1800	ENHO	GPR19	315.59235	5.4	2723	0.11589876834058253	sporadic
1801	GDF11	TGFBR1_ACVR2A	313.46704	5.4	2723	0.11511826699068123	sporadic
1802	GAS6	AXL	302.6834	5.4	2723	0.11115806487129315	sporadic
1803	FGF5	FGFR2	298.3397	5.4	2723	0.1095628685868929	sporadic
1804	NRG3	ERBB4	293.48557	5.4	2723	0.10778022959439841	sporadic
1805	WNT4	FZD7_LRP6	293.34305	5.4	2723	0.1077278913315105	sporadic
1806	SPP1	ITGAV_ITGB5	285.98065	5.4	2723	0.1050241101195258	sporadic
1807	SPP1	ITGA4_ITGB1	284.4942	5.4	2723	0.10447822315833868	sporadic
1808	ANGPT1	TEK	283.85345	5.4	2723	0.10424291391474247	sporadic
1809	FGF2	FGFR2	282.46414	5.4	2723	0.1037326999066115	sporadic
1810	WNT5A	FZD7	281.36584	5.4	2723	0.10332935906227048	sporadic
1811	FGF17	FGFR1	277.85968	5.4	2723	0.10204174813653369	sporadic
1812	BMP8B	BMPR1A_ACVR2A	274.77927	5.4	2723	0.100910490766589	sporadic
1813	ANGPTL2	ITGA5_ITGB1	272.59177	5.4	2723	0.10010714886427538	sporadic
1814	BMP8B	ACVR1_ACVR2B	271.33145	5.4	2723	0.09964430826882689	sporadic
1815	NRG1	ERBB2_ERBB4	269.9827	5.4	2723	0.0991489888113122	sporadic
1816	TGFB1	ACVR1B_TGFBR2	261.66403	5.4	2723	0.09609402570048545	sporadic
1817	UCN	CRHR1	257.82867	5.4	2723	0.09468552123261338	sporadic
1818	BMP8B	ACVR1_BMPR2	257.08844	5.4	2723	0.0944136760710269	sporadic
1819	HBEGF	EGFR	256.47644	5.4	2723	0.09418892413870272	sporadic
1820	SEMA3A	NRP1_PLXNA2	247.67894	5.4	2723	0.09095811230970839	sporadic
1821	SEMA3B	NRP1_PLXNA3	244.62201	5.4	2723	0.08983547898543656	sporadic
1822	TGFB1	TGFBR1_TGFBR2	242.98116	5.4	2723	0.08923288850367529	sporadic
1823	WNT5A	FZD2	237.45428	5.4	2723	0.08720318937494262	sporadic
1824	WNT4	FZD2_LRP6	233.46577	5.4	2723	0.08573844088730548	sporadic
1825	MDK	ITGA4_ITGB1	232.95322	5.4	2723	0.08555020806196635	sporadic
1826	WNT5A	FZD3	231.17087	5.4	2723	0.08489565476310021	sporadic
1827	PDGFB	PDGFRB	227.3376	5.4	2723	0.08348791799779942	sporadic
1828	HBEGF	ERBB4	227.08484	5.4	2723	0.08339509323069684	sporadic
1829	EDA	EDA2R	215.94064	5.4	2723	0.07930247642693605	sporadic
1830	FGF9	FGFR1	215.82056	5.4	2723	0.07925837555660117	sporadic
1831	PDGFB	PDGFRA	212.09473	5.4	2723	0.07789009422052882	sporadic
1832	WNT4	FZD3_LRP6	211.21881	5.4	2723	0.07756842123949917	sporadic
1833	WNT5A	MCAM	210.73808	5.4	2723	0.07739187766644957	sporadic
1834	NTF3	NTRK3	205.54745	5.4	2723	0.07548566097465456	sporadic
1835	CXCL2	ACKR1	203.96022	5.4	2723	0.0749027617836629	sporadic
1836	SEMA3F	NRP2_PLXNA3	202.60608	5.4	2723	0.0744054642312018	sporadic
1837	CCL27	CCR10	202.12839	5.4	2723	0.07423003578816448	sporadic
1838	BMP8B	ACVR1_ACVR2A	198.80186	5.4	2723	0.07300839685054111	sporadic
1839	NTF3	NTRK2	195.17575	5.4	2723	0.07167673548748509	sporadic
1840	IL11	IL11RA_IL6ST	192.28975	5.4	2723	0.07061687445666831	sporadic
1841	TGFB3	ACVR1B_TGFBR2	185.05225	5.4	2723	0.06795895927056556	sporadic
1842	CX3CL1	CX3CR1	179.85881	5.4	2723	0.06605171150378432	sporadic
1843	EDN3	EDNRB	179.07425	5.4	2723	0.0657635876854859	sporadic
1844	WNT7B	FZD7_LRP6	178.5673	5.4	2723	0.06557741701011924	sporadic
1845	TGFB3	TGFBR1_TGFBR2	177.31458	5.4	2723	0.06511736143786724	sporadic
1846	EDN1	EDNRB	177.27037	5.4	2723	0.06510112761050255	sporadic
1847	SEMA3B	NRP1_PLXNA1	177.03584	5.4	2723	0.06501499922714206	sporadic
1848	NTF3	NTRK1	177.00699	5.4	2723	0.0650044026901912	sporadic
1849	FGF17	FGFR2	176.05951	5.4	2723	0.06465644850434953	sporadic
1850	APLN	APLNR	169.37758	5.4	2723	0.06220256288481512	sporadic
1851	NRG4	ERBB4	169.365	5.4	2723	0.0621979454620507	sporadic
1852	TGFB2	ACVR1_TGFBR1_TGFBR2	168.96721	5.4	2723	0.062051857826773665	sporadic
1853	CCL2	ACKR1	168.671	5.4	2723	0.06194307941572656	sporadic
1854	C3	ITGAX_ITGB2	159.13359	5.4	2723	0.05844054010218222	sporadic
1855	SEMA3E	PLXND1	156.40385	5.4	2723	0.05743806623948483	sporadic
1856	RARRES2	CMKLR1	153.33069	5.4	2723	0.056309470612031766	sporadic
1857	ANGPTL2	TLR4	149.91145	5.4	2723	0.05505378378518924	sporadic
1858	BMP8B	BMPR1B_ACVR2B	149.911	5.4	2723	0.05505361567513714	sporadic
1859	AGT	AGTR1	147.27028	5.4	2723	0.05408383361390527	sporadic
1860	SEMA3G	NRP2_PLXNA3	147.03868	5.4	2723	0.053998781134878236	sporadic
1861	WNT4	FZD7_LRP5	144.04262	5.4	2723	0.05289850084386763	sporadic
1862	VEGFA	KDR	143.4811	5.4	2723	0.052692285846621945	sporadic
1863	SPP1	ITGA5_ITGB1	143.38928	5.4	2723	0.0526585685738386	sporadic
1864	WNT7B	FZD2_LRP6	141.80727	5.4	2723	0.0520775858374409	sporadic
1865	GDF10	ACVR1B_ACVR2A	139.8432	5.4	2723	0.05135629845155849	sporadic
1866	BMP8B	BMPR1B_BMPR2	139.74184	5.4	2723	0.0513190732823546	sporadic
1867	SEMA3B	NRP1_PLXNA2	137.88618	5.4	2723	0.050637599960478445	sporadic
1868	WNT7B	FZD3_LRP6	136.9273	5.4	2723	0.05028545983433942	sporadic
1869	FGF1	FGFR3	134.51955	5.4	2723	0.0494012289786225	sporadic
1870	FLT3LG	FLT3	133.42853	5.4	2723	0.0490005610841099	sporadic
1871	FGF9	FGFR2	133.24673	5.4	2723	0.04893379897875161	sporadic
1872	IL34	CSF1R	133.04648	5.4	2723	0.04886025643462518	sporadic
1873	SEMA3F	NRP2_PLXNA1	132.25284	5.4	2723	0.04856879843362674	sporadic
1874	WNT5A	FZD6	127.28076	5.4	2723	0.046742843084373854	sporadic
1875	CXCL12	ACKR3	124.92733	5.4	2723	0.04587856409000729	sporadic
1876	C5	C5AR1	124.02377	5.4	2723	0.045546740063664846	sporadic
1877	CLCF1	CNTFR_LIFR_IL6ST	122.76289	5.4	2723	0.04508369213248543	sporadic
1878	NAMPT	ITGA5_ITGB1	122.37098	5.4	2723	0.0449397647113779	sporadic
1879	NRG2	ERBB4	120.84965	5.4	2723	0.044381067764220586	sporadic
1880	NRG3	ERBB2_ERBB4	118.657814	5.4	2723	0.04357613442008039	sporadic
1881	NRG1	ITGAV_ITGB3	116.768166	5.4	2723	0.042882176125001434	sporadic
1882	HBEGF	ERBB2_ERBB4	112.49229	5.4	2723	0.04131189375032277	sporadic
1883	WNT2B	FZD7_LRP6	110.1941	5.4	2723	0.04046790283741077	sporadic
1884	SEMA3B	NRP2_PLXNA3	108.98983	5.4	2723	0.04002564451600802	sporadic
1885	BMP8B	BMPR1B_ACVR2A	108.83609	5.4	2723	0.039969184755009414	sporadic
1886	BMP7	BMPR1A_ACVR2B	108.83008	5.4	2723	0.03996697690965847	sporadic
1887	FGF5	FGFR3	108.728714	5.4	2723	0.03992975174045458	sporadic
1888	WNT5B	FZD7	106.759895	5.4	2723	0.0392067188118645	sporadic
1889	BMP7	BMPR1A_BMPR2	104.83028	5.4	2723	0.03849808170740279	sporadic
1890	BDNF	NTRK2	103.67171	5.4	2723	0.03807260637286827	sporadic
1891	ANGPTL4	SDC3	101.86396	5.4	2723	0.03740872576794465	sporadic
1892	FGF2	FGFR3	101.72835	5.4	2723	0.03735892316500929	sporadic
1893	WNT7B	FZD7_LRP5	100.97157	5.4	2723	0.037081003626873506	sporadic
1894	WNT4	FZD6_LRP6	100.320595	5.4	2723	0.0368419371236128	sporadic
1895	CORT	SSTR2	98.63425	5.4	2723	0.03622263930450675	sporadic
1896	WNT4	FZD2_LRP5	98.414856	5.4	2723	0.03614206976020244	sporadic
1897	WNT11	FZD7	98.331696	5.4	2723	0.03611152976740383	sporadic
1898	SEMA3G	NRP2_PLXNA1	97.677765	5.4	2723	0.03587137895430706	sporadic
1899	BMP7	BMPR1A_ACVR2A	94.19754	5.4	2723	0.034593294264856085	sporadic
1900	FGF1	FGFR4	94.08742	5.4	2723	0.034552852589988636	sporadic
1901	WNT4	FZD3_LRP5	93.77782	5.4	2723	0.03443915415808334	sporadic
1902	BMP7	ACVR1_ACVR2B	93.26106	5.4	2723	0.03424938032393328	sporadic
1903	BMP7	ACVR1_BMPR2	92.358696	5.4	2723	0.0339179933837263	sporadic
1904	WNT5A	FZD4	91.90861	5.4	2723	0.03375270197683076	sporadic
1905	HBEGF	EGFR_ERBB2	90.87769	5.4	2723	0.03337410693215921	sporadic
1906	WNT5B	FZD2	88.64694	5.4	2723	0.032554881431756104	sporadic
1907	WNT2B	FZD2_LRP6	88.041306	5.4	2723	0.03233246622915615	sporadic
1908	WNT5B	FZD3	87.8958	5.4	2723	0.032279029647261176	sporadic
1909	PDGFD	PDGFRB	87.819275	5.4	2723	0.03225092725021805	sporadic
1910	BMP5	BMPR1A_ACVR2B	87.11528	5.4	2723	0.031992390801089676	sporadic
1911	FGF17	FGFR3	86.285034	5.4	2723	0.031687489599591445	sporadic
1912	BMP7	ACVR1_ACVR2A	85.79653	5.4	2723	0.031508090957490305	sporadic
1913	BMP5	BMPR1A_BMPR2	85.23498	5.4	2723	0.03130186475290781	sporadic
1914	WNT5A	FZD1	84.673416	5.4	2723	0.03109563574649112	sporadic
1915	WNT2B	FZD3_LRP6	84.625114	5.4	2723	0.031077897334160106	sporadic
1916	WNT7B	FZD6_LRP6	83.76946	5.4	2723	0.030763666024770188	sporadic
1917	TGFB1	ACVR1_TGFBR1_TGFBR2	82.95001	5.4	2723	0.03046272941866737	sporadic
1918	POSTN	ITGAV_ITGB5	82.77438	5.4	2723	0.030398231195344058	sporadic
1919	SEMA3F	NRP2_PLXNA2	82.53409	5.4	2723	0.030309984625327076	sporadic
1920	FGF9	FGFR3	82.11604	5.4	2723	0.030156460922078705	sporadic
1921	WNT11	FZD2	81.943985	5.4	2723	0.030093273957161795	sporadic
1922	FGF2	FGFR4	81.10218	5.4	2723	0.029784127976847975	sporadic
1923	WNT7B	FZD2_LRP5	80.94758	5.4	2723	0.029727351608584567	sporadic
1924	ANGPTL4	CDH11	80.812935	5.4	2723	0.029677904838592832	sporadic
1925	FGF5	FGFR4	79.67032	5.4	2723	0.029258288139374082	sporadic
1926	WNT11	FZD3	79.24894	5.4	2723	0.029103540034579566	sporadic
1927	BMP5	ACVR1_ACVR2B	78.66968	5.4	2723	0.02889081077281491	sporadic
1928	BMP7	BMPR1B_ACVR2B	78.60771	5.4	2723	0.02886805427542864	sporadic
1929	WNT7B	FZD3_LRP5	78.373505	5.4	2723	0.028782043569104618	sporadic
1930	SEMA3A	NRP1_PLXNA4	77.57195	5.4	2723	0.02848768006603901	sporadic
1931	BMP5	ACVR1_BMPR2	77.32963	5.4	2723	0.02839868820812437	sporadic
1932	BMP5	BMPR1A_ACVR2A	77.23713	5.4	2723	0.028364718770262864	sporadic
1933	ANGPTL4	CDH5	75.34597	5.4	2723	0.02767020571201197	sporadic
1934	SEMA3B	NRP2_PLXNA1	74.35908	5.4	2723	0.027307777250684274	sporadic
1935	BMP7	BMPR1B_BMPR2	74.14998	5.4	2723	0.027230987380718073	sporadic
1936	NRG4	ERBB2_ERBB4	72.2077	5.4	2723	0.026517702033315736	sporadic
1937	EDN3	EDNRA	72.18854	5.4	2723	0.026510663825801046	sporadic
1938	BMP5	ACVR1_ACVR2A	71.63976	5.4	2723	0.026309130693506416	sporadic
1939	WNT4	FZD4_LRP6	71.51966	5.4	2723	0.026265024219503132	sporadic
1940	TGFB3	ACVR1_TGFBR1_TGFBR2	71.29948	5.4	2723	0.02618416328444185	sporadic
1941	SPP1	ITGAV_ITGB3	67.90265	5.4	2723	0.024936705444649744	sporadic
1942	WNT4	FZD1_LRP6	67.28577	5.4	2723	0.024710160338436468	sporadic
1943	FGF17	FGFR4	66.65326	5.4	2723	0.024477877075778094	sporadic
1944	BMP8A	BMPR1A_ACVR2B	66.389015	5.4	2723	0.02438083554820195	sporadic
1945	WNT2B	FZD7_LRP5	65.85966	5.4	2723	0.024186433083950663	sporadic
1946	SEMA3G	NRP2_PLXNA2	65.46959	5.4	2723	0.024043183706719956	sporadic
1947	BMP8A	BMPR1A_BMPR2	63.73492	5.4	2723	0.023406140470697386	sporadic
1948	EDN1	EDNRA	62.884308	5.4	2723	0.023093759772797696	sporadic
1949	PTN	ITGAV_ITGB3	62.18562	5.4	2723	0.022837171999356608	sporadic
1950	BMP5	BMPR1B_ACVR2B	61.564137	5.4	2723	0.022608937387119703	sporadic
1951	BMP2	BMPR1A_ACVR2B	60.031128	5.4	2723	0.022045952232716673	sporadic
1952	WNT5B	FZD6	59.71644	5.4	2723	0.021930384977398836	sporadic
1953	FGF9	FGFR4	59.70387	5.4	2723	0.02192576895555152	sporadic
1954	BMP8A	ACVR1_ACVR2B	59.382565	5.4	2723	0.021807772509980807	sporadic
1955	BMP5	BMPR1B_BMPR2	58.582077	5.4	2723	0.021513799862786336	sporadic
1956	BMP8A	ACVR1_BMPR2	58.45057	5.4	2723	0.0214655046466515	sporadic
1957	WNT7B	FZD4_LRP6	58.360764	5.4	2723	0.021432524256263196	sporadic
1958	BMP7	BMPR1B_ACVR2A	58.325787	5.4	2723	0.02141967924736547	sporadic
1959	BMP8A	BMPR1A_ACVR2A	57.90509	5.4	2723	0.021265181906732007	sporadic
1960	WNT2B	FZD2_LRP5	57.283047	5.4	2723	0.021036741359681276	sporadic
1961	BMP2	BMPR1A_BMPR2	56.90625	5.4	2723	0.020898365773044436	sporadic
1962	WNT2B	FZD3_LRP5	56.705257	5.4	2723	0.02082455285191755	sporadic
1963	WNT2B	FZD6_LRP6	56.53087	5.4	2723	0.020760509926652015	sporadic
1964	WNT7B	FZD1_LRP6	55.55926	5.4	2723	0.020403694940147443	sporadic
1965	BMP8A	ACVR1_ACVR2A	54.569954	5.4	2723	0.02004037969829491	sporadic
1966	C3	ITGAM_ITGB2	54.17712	5.4	2723	0.01989611465616608	sporadic
1967	CORT	SSTR1	52.66541	5.4	2723	0.019340950821937115	sporadic
1968	ANGPTL4	SDC2	52.620308	5.4	2723	0.01932438777905372	sporadic
1969	WNT5B	FZD1	52.409756	5.4	2723	0.019247064159672093	sporadic
1970	BMP5	BMPR1B_ACVR2A	52.344505	5.4	2723	0.01922310147266199	sporadic
1971	WNT5B	FZD4	52.333397	5.4	2723	0.019219022002064302	sporadic
1972	WNT11	FZD6	51.143703	5.4	2723	0.018782116584903915	sporadic
1973	BMP4	BMPR1A_ACVR2B	50.626072	5.4	2723	0.018592020539820654	sporadic
1974	BMP2	BMPR1A_ACVR2A	49.992775	5.4	2723	0.018359447287322403	sporadic
1975	NRG2	ERBB2_ERBB4	49.76804	5.4	2723	0.0182769150581598	sporadic
1976	WNT2B	FZD4_LRP6	48.547043	5.4	2723	0.01782851371526981	sporadic
1977	SEMA3B	NRP2_PLXNA2	48.047253	5.4	2723	0.017644969759467242	sporadic
1978	BMP8A	BMPR1B_ACVR2B	47.983692	5.4	2723	0.017621627678732814	sporadic
1979	BMP4	BMPR1A_BMPR2	47.931675	5.4	2723	0.01760252477314557	sporadic
1980	ANGPTL4	SDC4	47.10379	5.4	2723	0.01729849073933277	sporadic
1981	SEMA3B	NRP1_PLXNA4	46.178425	5.4	2723	0.016958657669924743	sporadic
1982	WNT2B	FZD1_LRP6	46.04746	5.4	2723	0.01691056138401823	sporadic
1983	BMP8A	BMPR1B_BMPR2	45.663006	5.4	2723	0.01676937415675998	sporadic
1984	WNT11	FZD4	44.997715	5.4	2723	0.016525051412536868	sporadic
1985	BMP4	BMPR1A_ACVR2A	42.779194	5.4	2723	0.0157103172523591	sporadic
1986	BMP8A	BMPR1B_ACVR2A	41.281754	5.4	2723	0.01516039424900443	sporadic
1987	WNT11	FZD1	41.0277	5.4	2723	0.015067094571004665	sporadic
1988	ANGPTL4	ITGA5_ITGB1	39.91636	5.4	2723	0.014658963991095815	sporadic
1989	BMP2	BMPR1B_ACVR2B	38.504955	5.4	2723	0.014140637272033803	sporadic
1990	WNT4	FZD6_LRP5	37.693707	5.4	2723	0.013842712637697823	sporadic
1991	POSTN	ITGAV_ITGB3	36.68305	5.4	2723	0.013471556462831808	sporadic
1992	BMP2	BMPR1B_BMPR2	36.22063	5.4	2723	0.013301737291866306	sporadic
1993	ANGPTL4	ITGAV_ITGB3	34.44364	5.4	2723	0.012649152281526866	sporadic
1994	BMP4	BMPR1B_ACVR2B	33.643803	5.4	2723	0.01235541779023954	sporadic
1995	BMP2	BMPR1B_ACVR2A	33.124943	5.4	2723	0.012164870649849804	sporadic
1996	BMP4	BMPR1B_BMPR2	32.271786	5.4	2723	0.011851555540243842	sporadic
1997	WNT7B	FZD6_LRP5	31.159527	5.4	2723	0.011443087339313688	sporadic
1998	BMP4	BMPR1B_ACVR2A	29.859022	5.4	2723	0.010965487381749147	sporadic
[truncated: 10 more rows]
