# Supplementary material for: Spatio-temporal transcriptomics of chromothriptic SHH-medulloblastoma identifies multiple genetic clones that resist treatment and drive relapse
Source: Nat Commun. 2024 Nov 29;15:10370. doi: 10.1038/s41467-024-54709-w (PMC11604656; doi:10.1038/s41467-024-54709-w)
Supplement: Supplementary file 10 — Supplementary Data 8 [file 41467_2024_54709_MOESM10_ESM.xlsx]

## Sheet: Sheet1
celltype	pval	padj
Macrophages	2.76452e-45	3.68603e-45
Anti-Tumor Macrophages	1.75697e-47	2.63546e-47
Pro-Tumor Macrophages	1.66422e-75	3.32845e-75
Astrocytes	0.0464371	0.0464371
Endothelial Cells	0.00837229	0.00913341
Meninge Cells	5.68533e-11	6.8224e-11
Purkinje Cells	5.04872e-239	6.05846e-238
Malignant Cycling	1.59563e-75	3.32845e-75
Malignant Neuronal Development I	8.17761e-69	1.40188e-68
Malignant Neuronal Development II	5.28034e-177	3.16821e-176
Malignant SHH I	1.09891e-76	3.29673e-76
Malignant SHH II	3.81979e-104	1.52791e-103
