# Supplementary material for: Spatio-temporal transcriptomics of chromothriptic SHH-medulloblastoma identifies multiple genetic clones that resist treatment and drive relapse
Source: Nat Commun. 2024 Nov 29;15:10370. doi: 10.1038/s41467-024-54709-w (PMC11604656; doi:10.1038/s41467-024-54709-w)
Supplement: Supplementary file 17 — Source Data [file 41467_2024_54709_MOESM17_ESM.xlsx]

## Sheet: Figure 2C and Suppl. Figure 7B
MB_geo_ID_methylation	TP53_status	SHH	sampleID	B cells naive	B cells memory	Plasma cells	T cells CD8	T cells CD4 naive	T cells CD4 memory resting	T cells CD4 memory activated	T cells follicular helper	T cells regulatory (Tregs)	T cells gamma delta	NK cells resting	NK cells activated	Monocytes	Macrophages M0	Macrophages M1	Macrophages M2	Dendritic cells resting	Dendritic cells activated	Mast cells resting	Mast cells activated	Eosinophils	Neutrophils
GSM2260745	0	1	MB_SubtypeStudy_55001	0	0	0	0	0	0.288528	0	0.0738481	0	0	0	0.131208	0.11284	0.0643188	0	0.113713	0	0.0472712	0.158261	0	0.0100121	0
GSM2260746	ND	0	MB_SubtypeStudy_55002	0.0546495	0	0.0420393	0.388672	0	0	0	0.0217474	0.153173	0	0	0.112616	0.0826716	0.0710146	0	0.0428707	0	0	0.030546	0	0	0
GSM2260747	ND	0	MB_SubtypeStudy_55003	0	0.0666938	0	0	0	0.34209	0	0.169282	0	0	0	0.169073	0.0362577	0.0763899	0	0.0242786	0	0.0198703	0.0960639	0	0	0
GSM2260748	ND	0	MB_SubtypeStudy_55004	0	0.0115418	0.0511168	0	0	0.386833	0	0.114947	0.0134483	0	0	0.166192	0.00131726	0.146343	0	0	0	0	0.108234	0	2.57998e-05	0
GSM2260749	ND	0	MB_SubtypeStudy_55005	0.176097	0	0.0383748	0.330393	0	0	0	0.0667114	0.102146	0	0	0.0807005	0.0573597	0	0	0.104522	0	0	0	0	0.0436953	0
GSM2260750	0	1	MB_SubtypeStudy_55006	0.15877	0	0.0357958	0.193117	0	0.0488413	0.0268518	0	0.0594393	0	0	0.076105	0.0856633	0	0	0.248168	0	0	0.0672495	0	0	0
GSM2260751	1	1	MB_SubtypeStudy_55007	0.184108	0	0.00416429	0.157647	0	0.134605	0	0	0.156838	0	0	0.157669	0.0603818	0.0555929	0	0.0889941	0	0	0	0	0	0
GSM2260752	ND	0	MB_SubtypeStudy_55008	0.131641	0	0.0188811	0.150499	0	0.0648038	0	0.122661	0.0569774	0	0	0.14427	0.0857483	0.0469599	0	0.0703678	0	0	0.107191	0	0	0
GSM2260753	ND	0	MB_SubtypeStudy_55009	0	0.026864	0.0386418	0	0	0.180569	0	0	0.0353701	0	0	0.212148	0.095025	0.120793	0	0.0514241	0	0.0502261	0.188939	0	0	0
GSM2260754	0	1	MB_SubtypeStudy_55010	0.00420167	0	0.0608388	0.224008	0	0.0337599	0	0.0755493	0.0151364	0	0	0.138835	0.0851543	0.0143269	0	0.226129	0	0	0.12206	0	0	0
GSM2260755	ND	0	MB_SubtypeStudy_55011	0	0.0287687	0.0376704	0.304223	0	0.0501354	0	0.0394622	0.14728	0	0.00252875	0.0930762	0.0793661	0.0209268	0	0.141529	0	0.000679169	0.0543534	0	0	0
GSM2260756	0	1	MB_SubtypeStudy_55012	0.145822	0	0.0455782	0.123515	0	0.0173907	0.0124924	0	0.0403353	0	0	0.086142	0.10248	0	0	0.334431	0	0.021694	0.0701193	0	0	0
GSM2260757	ND	1	MB_SubtypeStudy_55013	0.171368	0	0.0618614	0.124756	0	0.153537	0	0	0.0716572	0	0.0100122	0.0847581	0.0682452	0	0	0.166552	0	0	0.0872526	0	0	0
GSM2260758	ND	0	MB_SubtypeStudy_55014	0.163754	0	0.0390732	0.201701	0	0.0810608	0	0.0841142	0.0991627	0	0.00649433	0.100701	0.0865294	0.101668	0	0.0208636	0	0.00703421	0.00112094	0	0.00672188	0
GSM2260759	0	1	MB_SubtypeStudy_55015	0	0.0572582	0.0433192	0.027965	0	0.211407	0	0.00620636	0	0	0	0.181947	0.0671123	0	0.00580972	0.190333	0	0	0.204781	0	0.00386109	0
GSM2260760	ND	0	MB_SubtypeStudy_55016	0.127858	0	0.0410101	0.270278	0	0	0	0.0408269	0.0711112	0	0	0.0642865	0.0850322	0.0465056	0	0.237752	0	0	0	0	0	0.0153397
GSM2260761	ND	0	MB_SubtypeStudy_55017	0.168982	0	0.0104578	0.333086	0	0	0	0	0.18356	0	0	0.14808	0.0721263	0.00277427	0	0.0684009	0	0.0125325	0	0	0	0
GSM2260762	ND	0	MB_SubtypeStudy_55018	0	0.00638029	0.0641211	0.186954	0	0.0767377	0	0.0583076	0.0896506	0	0	0.183364	0	0.0436209	0	0.165916	0	0.00256221	0.122386	0	0	0
GSM2260763	ND	0	MB_SubtypeStudy_55019	0	0.0116634	0	0.00338734	0	0.340727	0	0.160213	0.00994214	0	0	0.217884	0	0.0634335	0	0.0342784	0	0.0344131	0.124057	0	0	0
GSM2260764	ND	0	MB_SubtypeStudy_55020	0	0.0801038	0	0.0372868	0	0.285799	0	0.122116	0.0073935	0	0	0.17717	0.0388463	0.0825654	0	0	0	0	0.168719	0	0	0
GSM2260765	ND	0	MB_SubtypeStudy_55021	0.204252	0	0.00901802	0.138555	0	0.31712	0	0	0.0258371	0	0	0.0445222	0.0941758	0	0	0.154935	0	0.00606194	0	0.00552199	0	0
GSM2260766	ND	0	MB_SubtypeStudy_55022	0	0.00970742	0	0	0	0.307715	0	0.220693	0.054142	0	0	0.290447	0	0.0575841	0	0.0373819	0	0	0.02233	0	0	0
GSM2260767	ND	0	MB_SubtypeStudy_55023	0.0357603	0	0.0328178	0.177768	0	0.135231	0	0.0491581	0.119536	0	0	0.120531	0.0279202	0.0919859	0	0.093713	0	0	0.115578	0	0	0
GSM2260768	ND	0	MB_SubtypeStudy_55024	0.196041	0	0.016332	0.268414	0	0.0807967	0	0	0.149912	0	0	0.110777	0.0645	0.0260193	0	0.0530646	0	0.0059514	0.014208	0	0.013985	0
GSM2260769	ND	0	MB_SubtypeStudy_55025	0.0876589	0	0.0163013	0.206265	0	0.0810055	0	0.028544	0.102842	0	0	0.0968671	0.0836816	0.115867	0.0061919	0.117744	0	0	0.0570317	0	0	0
GSM2260770	ND	0	MB_SubtypeStudy_55026	0.170163	0	0.0433129	0.170308	0	0.106976	0	0.0793076	0.0586251	0	0	0.151849	0.0671719	0.0147727	0	0.128345	0	0	0.00916887	0	0	0
GSM2260771	ND	0	MB_SubtypeStudy_55027	0.0257467	0	0.0785887	0.206058	0	0.0787365	0	0.101918	0.121858	0	0	0.150394	0.104557	0.0123511	0	0.116574	0	0	0	0	0.00321742	0
GSM2260772	ND	0	MB_SubtypeStudy_55028	0	0	0	0.0221963	0	0.277773	0	0.0753047	0.0501504	0	0	0.12971	0.0888831	0.055057	0	0.12113	0	0	0.179796	0	0	0
GSM2260773	ND	0	MB_SubtypeStudy_55029	0	0.0140618	0	0.128408	0	0.208796	0	0.106088	0.0499337	0	0	0.143951	0.0473089	0.1167	0	0.00356158	0	0.0125161	0.168675	0	0	0
GSM2260774	0	1	MB_SubtypeStudy_55030	0.129838	0	0.0200391	0.376013	0	0	0	0	0.0920018	0	0	0.0872868	0.0615572	0.153706	0	0.0795582	0	0	0	0	0	0
GSM2260775	0	1	MB_SubtypeStudy_55031	0.0426263	0	0.00344945	0.252111	0	0.0477195	0.0190617	0	0.0729065	0	0	0.105634	0.0792957	0	0	0.299891	0	0.00631063	0.0459112	0	0.0250829	0
GSM2260776	0	1	MB_SubtypeStudy_55032	0	0.106744	0.0519501	0	0	0.280888	0	0.0134678	0	0	0	0.186049	0.0748751	0.0635494	0	0.119045	0	0	0.103432	0	0	0
GSM2260777	0	1	MB_SubtypeStudy_55033	0.137763	0	0	0.15794	0	0.0347461	0.0115476	0	0.0569922	0	0	0.0569197	0.0876651	0.0170821	0	0.356741	0	0	0.0516285	0	0.0309748	0
GSM2260778	1	1	MB_SubtypeStudy_55034	0.139933	0	0.0556656	0.198594	0	0.109869	0.0291037	0.0181265	0.0581398	0	0	0.106964	0.0804914	0	0	0.180693	0	0	0.0224199	0	0	0
GSM2260779	ND	0	MB_SubtypeStudy_55035	0.115394	0	0.00289889	0.330144	0	0.0609725	0	0	0.142076	0	0	0.130011	0.074777	0	0	0.125467	0	0	0.0182596	0	0	0
GSM2260780	ND	0	MB_SubtypeStudy_55036	0	0	0	0	0	0.342108	0	0.0508746	0.0156642	0	0	0.156745	0.0836532	0.0646085	0	0.140684	0	0	0.145662	0	0	0
GSM2260781	0	1	MB_SubtypeStudy_55037	0	0	0.116343	0.194422	0	0.0701034	0	0.0735078	0.0317097	0	0.0184554	0.0708807	0.0788319	0	0	0.23994	0	0	0.0911194	0	0.0146868	0
GSM2260782	ND	0	MB_SubtypeStudy_55038	0.122466	0	0.0197841	0.267934	0	0.0664162	0	0.00236905	0.125303	0	0	0.139409	0.0711574	0.025087	0	0.13818	0	0	0.021894	0	0	0
GSM2260783	ND	0	MB_SubtypeStudy_55039	0.0257988	0	0.0732587	0.225528	0	0.0805104	0	0	0.1606	0	0.00274351	0.102613	0.082853	0	0	0.169745	0	0	0.0763502	0	0	0
GSM2260784	ND	0	MB_SubtypeStudy_55040	0.115178	0	0.0320839	0.201548	0	0.17829	0	0	0.0770048	0	0	0.159132	0.0609055	0.0322924	0	0.0784436	0	0.00509701	0.060024	0	0	0
GSM2260785	ND	0	MB_SubtypeStudy_55041	0	0.20695	0	0	0	0.166971	0	0.0389112	0.125966	0	0.112098	0.0710915	0.0344393	0.0937881	0	0	0	0	0.149785	0	0	0
GSM2260786	ND	0	MB_SubtypeStudy_55042	0.0378293	0	0.0621339	0.234383	0	0.0759731	0	0	0.0268376	0	0.00220751	0.0610846	0.12458	0.0367021	0.00585698	0.118931	0	0	0.0303074	0	0.0121996	0.170974
GSM2260787	ND	0	MB_SubtypeStudy_55043	0	0.00320491	0.0139463	0.116699	0	0.129189	0	0.127256	0.0540781	0	0	0.204033	0.113957	0.0918015	0.00227332	0.0546658	0	0	0.0888958	0	0	0
GSM2260788	ND	0	MB_SubtypeStudy_55044	0	0.00453879	0	0.00126138	0	0.296079	0	0.0621529	0.0600895	0	0	0.153243	0.0958374	0.0841131	0	0.0665644	0	0.00507727	0.171043	0	0	0
GSM2260789	ND	0	MB_SubtypeStudy_55045	0.101065	0	0.027347	0.25674	0	0.0396656	0	0.0190084	0.100297	0	0	0.167725	0.0564247	0	0	0.200862	0	0	0.0308651	0	0	0
GSM2260790	ND	0	MB_SubtypeStudy_55046	0	0	0	0	0	0.358793	0	0.0802968	0.0514544	0	0	0.161801	0.0522166	0.0719256	0	0.0674967	0	0.0143139	0.141702	0	0	0
GSM2260791	ND	0	MB_SubtypeStudy_55047	0.169805	0	0.0326876	0.397486	0	0	0	0.0611164	0.0577276	0	0	0.106328	0.0748427	0.0346892	0	0.0503308	0	0	0.0149869	0	0	0
GSM2260792	ND	0	MB_SubtypeStudy_55048	0	0	0.0254909	0.133245	0	0.263091	0	0.0646676	0	0	0	0.172381	0.0811404	0.0356369	0	0.0951514	0	0.0276431	0.101553	0	0	0
GSM2260793	0	1	MB_SubtypeStudy_55049	0	0.0211637	0.0522276	0.174939	0.0325372	0	0	0	0.100507	0	0	0.201646	0.0879326	0.0616317	0	0.103394	0	0	0.16402	0	0	0
GSM2260794	ND	0	MB_SubtypeStudy_55050	0.101545	0	0.091052	0.282313	0	0.0560334	0	0	0.100685	0	0	0.139712	0.0646883	0.00713616	0	0.132425	0	0	0.0244098	0	0	0
GSM2260795	ND	0	MB_SubtypeStudy_55051	0	0	0.0544441	0	0	0.269754	0	0.0662261	0.0959974	0	0	0.196368	0.0577923	0.109494	0	0.0280383	0	0	0.105032	0	0.0168528	0
GSM2260796	ND	0	MB_SubtypeStudy_55052	0	0	0.030325	0	0	0.319929	0	0.119848	0.0656628	0	0	0.181556	0.0577256	0.107628	0	0	0	0.00992123	0.107404	0	0	0
GSM2260797	ND	0	MB_SubtypeStudy_55053	0	0.00968355	0.0106185	0.251348	0	0.10471	0	0.046664	0.172823	0	0	0.150826	0.0910907	0.0656945	0	0.0502421	0	0	0.0463005	0	0	0
GSM2260798	ND	0	MB_SubtypeStudy_55054	0	0	0	0	0.02493	0.10091	0	0.180371	0.000386573	0	0	0.225767	0.122481	0.0462865	0	0.199296	0	0	0.0995723	0	0	0
GSM2260799	ND	0	MB_SubtypeStudy_55055	0.0663298	0	0.0571352	0.301649	0	0	0	0.0579595	0.107969	0	0	0.118725	0.0883351	0.0350975	0	0.128869	0	0	0.0226687	0	0.0152614	0
GSM2260800	ND	0	MB_SubtypeStudy_55056	0	0	0	0	0	0.370325	0	0.0386764	0.0538073	0	0	0.141794	0.0409884	0.0766898	0	0.126981	0	0	0.150739	0	0	0
GSM2260801	ND	0	MB_SubtypeStudy_55057	0	0	0.0410773	0.288946	0	0.0563017	0	0.109815	0.0770747	0	0	0.152419	0.0748781	0.0761615	0	0.0946687	0	0	0.000685475	0	0.0279726	0
GSM2260802	ND	0	MB_SubtypeStudy_55058	0	0	0.014803	0	0	0.291092	0	0.0749568	0.101412	0	0	0.133735	0.0517195	0.115835	0	0	0	0.0232551	0.193192	0	0	0
GSM2260803	ND	0	MB_SubtypeStudy_55059	0.0205507	0	0	0.270632	0	0.0737867	0	0.116777	0.0771534	0	0	0.142102	0.0898903	0.039024	0	0.0938068	0	0	0.0762769	0	0	0
GSM2260804	0	1	MB_SubtypeStudy_55060	0.168067	0	0.0309969	0.207415	0	0.0210122	0	0	0.0608976	0	0	0.0994751	0.050429	0	0	0.292797	0	0.0065383	0.0545604	0	0.00781189	0
GSM2260805	ND	1	MB_SubtypeStudy_55061	0.182011	0	0.0645992	0.125217	0	0.0992573	0.0504231	0.0129772	0.00405149	0	0	0.0652998	0.0909487	0	0	0.266934	0	0.00230893	0.035972	0	0	0
GSM2260806	ND	0	MB_SubtypeStudy_55062	0.0740712	0	0.00036494	0.315044	0	0.00366754	0	0.0608115	0.0996436	0	0	0.120273	0.0933062	0.0385862	0	0.111473	0	0	0.0808799	0	0.00187961	0
GSM2260807	0	1	MB_SubtypeStudy_55063	0.204164	0	0.074735	0.12029	0	0.060505	0.0166305	0	0.0867431	0	0.0136873	0.0735403	0.146061	0	0	0.181953	0	0.00843301	0	0	0.0132581	0
GSM2260808	ND	0	MB_SubtypeStudy_55064	0	0	0	0.00910753	0	0.311743	0	0.132816	0.0112861	0	0	0.175101	0.106803	0.0367791	0	0.142759	0	0.000616467	0.0729885	0	0	0
GSM2260809	ND	1	MB_SubtypeStudy_55065	0.261459	0	0.0143108	0.245026	0	0.0163611	0.025685	0.00693294	0.0638051	0	0	0.084217	0.123384	0	0	0.127665	0	0	0.0109551	0	0.0201981	0
GSM2260810	1	1	MB_SubtypeStudy_55066	0	0	0.0262465	0	0.0988549	0.211102	0	0	0	0	0	0.154794	0.0787024	0	0	0.211038	0	0.00779665	0.190967	0	0.0204986	0
GSM2260811	ND	0	MB_SubtypeStudy_55067	0.210173	0	0.0413036	0.177056	0	0.0651197	0	0.0683553	0.081995	0	0	0.115273	0	0.0893585	0	0.0555229	0	0	0.0883468	0	0.00749571	0
GSM2260812	ND	0	MB_SubtypeStudy_55068	0.182961	0	0.0302159	0.139203	0	0.115371	0	0.0580715	0.0783818	0	0	0.111816	0.0663501	0.0199978	0	0.109995	0	0.0126804	0.0740898	0	0.000867127	0
GSM2260813	ND	0	MB_SubtypeStudy_55069	0.129501	0	0.0299391	0.333907	0	0	0	0.0439654	0.0590193	0	0	0.101154	0.069976	0	0	0.208807	0	0	0.0237305	0	0	0
GSM2260814	ND	0	MB_SubtypeStudy_55070	0	0	0.0727854	0.279607	0	0.0675142	0	0.150164	0	0	0	0.157882	0.0834215	0.0531568	0	0.0318418	0	0	0.103628	0	0	0
GSM2260815	ND	0	MB_SubtypeStudy_55071	0	0	0.053731	0.209929	0	0.0211403	0	0.0286662	0.102774	0	0	0.224767	0.10194	0.0961253	0	0.0633219	0	0	0.0908321	0	0.00677343	0
GSM2260816	ND	0	MB_SubtypeStudy_55072	0	0	0.067604	0	0	0.19576	0	0.0850291	0.0745833	0	0.0408047	0.151595	0.0732099	0.112737	0	0.0419925	0	0	0.142242	0	0.0144438	0
GSM2260817	ND	0	MB_SubtypeStudy_55073	0.0248707	0	0.0566998	0.256947	0	0.0858091	0	0.0465042	0.114068	0	0	0.137254	0.0804815	0.0218228	0	0.114761	0	0	0.0607819	0	0	0
GSM2260818	ND	0	MB_SubtypeStudy_55074	0	0.090117	0	0.0338227	0	0.294663	0	0.0283654	0.131235	0	0.0143945	0.151505	0.0521737	0.082857	0	0.015038	0	0.00315057	0.102677	0	0	0
GSM2260819	ND	0	MB_SubtypeStudy_55075	0.202411	0	0.0200468	0.301159	0	0.0123078	0	0.0496734	0.127988	0	0	0.126795	0.0736824	0.0346449	0	0.0155276	0	0	0.00612014	0	0.0296444	0
GSM2260820	ND	0	MB_SubtypeStudy_55076	0	0	0	0	0	0.387132	0	0.101321	0	0	0	0.200486	0	0.109156	0	0	0	0.0602672	0.141639	0	0	0
GSM2260821	0	1	MB_SubtypeStudy_55077	0.0904978	0	0.0500241	0.35614	0	0	0.0523609	0.0457691	0.0255114	0	0	0.114136	0.106079	0	0	0.146915	0	0.00064421	0.0119223	0	0	0
GSM2260822	0	1	MB_SubtypeStudy_55078	0	0	0.0714268	0.00451737	0	0.230224	0	0.0551746	0	0	0	0.129824	0.0862756	0	0	0.285194	0	0	0.125691	0	0.0116724	0
GSM2260823	ND	0	MB_SubtypeStudy_55079	0.230237	0	0.0230029	0.273082	0	0.0231382	0	0.0214408	0.0972823	0	0	0.121342	0.0586348	0.042018	0	0.0933025	0	0	0.0165194	0	0	0
GSM2260824	0	1	MB_SubtypeStudy_55080	0	0.0478271	0.0798177	0.274912	0	0.0121236	0	0.049579	0.059646	0	0	0.117289	0.0939755	0.00331703	0	0.176521	0	0	0.0849915	0	0	0
GSM2260825	ND	0	MB_SubtypeStudy_55081	0	0.0808302	0.03182	0.213332	0	0.107172	0	0	0.223408	0	0	0.147176	0.0890521	0.0319099	0	0.00769257	0	0	0.0676082	0	0	0
GSM2260826	0	1	MB_SubtypeStudy_55082	0.0472426	0	0.0587032	0.140936	0	0.181888	0	0.126157	0	0	0	0.173602	0.0798791	0.0648908	0	0.103278	0	0	0.0234236	0	0	0
GSM2260827	0	1	MB_SubtypeStudy_55083	0.192357	0	0.0526047	0.140354	0	0.0316472	0.0230255	0.0778758	0	0	0	0.13953	0.074612	0	0	0.219689	0	0	0.0483057	0	0	0
GSM2260828	ND	0	MB_SubtypeStudy_55084	0	0	0.040348	0.234457	0	0.133695	0	0.0629223	0.13678	0	0	0.146114	0.12755	0.0488355	0	0.0444075	0	0	0.013799	0	0.0110927	0
GSM2260829	ND	1	MB_SubtypeStudy_55085	0	0	0.0316786	0.202241	0	0.201793	0	0	0	0	0	0.0832307	0.0666995	0.0641905	0.0207767	0.080314	0	0	0.249076	0	0	0
GSM2260830	ND	0	MB_SubtypeStudy_55086	0.0914076	0	0.0376337	0.223912	0	0	0	0.0627007	0.0953028	0	0	0.135161	0.119723	0.112515	0	0.08384	0	0	0.0378045	0	0	0
GSM2260831	ND	0	MB_SubtypeStudy_55087	0.121528	0	0.0277088	0.186122	0	0.0281611	0	0.0396824	0.05571	0	0	0.0768074	0.0810864	0	0.0221142	0.255038	0	0	0.0974524	0	0.00858932	0
GSM2260832	ND	0	MB_SubtypeStudy_55088	0.139225	0	0.0206012	0.150755	0	0	0.0155589	0.0473986	0.097797	0	0	0.0364475	0.0330676	0.401695	0.000410852	0.0422474	0	0	0	0	0.0147959	0
GSM2260833	ND	0	MB_SubtypeStudy_55089	0	0.0619629	0.061056	0.256951	0	0.0191703	0	0.0644907	0.0974727	0	0	0.138615	0.0941809	0.0545606	0	0.0694519	0	0	0.0820884	0	0	0
GSM2260834	ND	0	MB_SubtypeStudy_55090	0.0932312	0	0.0434559	0.336587	0	0.0301542	0	0.07773	0.116008	0	0	0.169155	0.086829	0.0334333	0	0.00555013	0	0.00786602	0	0	0	0
GSM2260835	ND	0	MB_SubtypeStudy_55091	0.111754	0	0.0336576	0.302823	0	0.0380555	0	0.0080058	0.0777369	0	0	0.120202	0.0802491	0.0530816	0	0.0421361	0	0	0.127545	0	0.00475163	0
GSM2260836	1	1	MB_SubtypeStudy_55092	0.163283	0	0.0305835	0.161898	0	0.104835	0	0	0.0584568	0	0.00336092	0.0922989	0.0615422	0.123522	0.00204624	0.114352	0	0	0.0633153	0	0	0.0205065
GSM2260837	ND	0	MB_SubtypeStudy_55093	0.109076	0	0.0473648	0.171609	0	0.0678145	0	0.154932	0	0	0	0.114647	0.0602626	0.123271	0	0.0936906	0	0	0.0286745	0	0.0286583	0
GSM2260838	ND	0	MB_SubtypeStudy_55094	0	0.0609277	0	0.0268892	0	0.292828	0	0.0863308	0.0743253	0	0	0.17681	0.0524721	0.0804529	0	0	0	0.00783391	0.141131	0	0	0
GSM2260839	ND	0	MB_SubtypeStudy_55095	0.0494534	0	0.0340888	0.254201	0	0.0784488	0	0.0271647	0.0910208	0	0	0.116589	0.108343	0.0219776	0	0.151044	0	0.00272452	0.0649441	0	0	0
GSM2260840	1	1	MB_SubtypeStudy_55096	0.163806	0	0.0328058	0.0512681	0	0.0791027	0	0.0703508	0.0470032	0	0	0.11852	0.0428454	0.208334	0	0.113608	0	0	0.0723566	0	0	0
GSM2260841	0	1	MB_SubtypeStudy_55097	0.197996	0	0.0389036	0.171478	0	0.0209743	0.0239079	0.0398172	0.0568873	0	0	0.0918091	0.0637094	0	0	0.239042	0	0	0.0554749	0	0	0
GSM2260842	ND	0	MB_SubtypeStudy_55098	0	0	0	0	0	0.35515	0	0.0105254	0.0500061	0	0	0.166095	0.082631	0.0802054	0	0.120765	0	0	0.134622	0	0	0
GSM2260843	ND	0	MB_SubtypeStudy_55099	0.0555605	0	0.0186385	0.168685	0	0.107793	0	0.0520944	0.0666611	0	0	0.147949	0.0680961	0.0401638	0.00125749	0.131557	0	0	0.141545	0	0	0
GSM2260844	ND	0	MB_SubtypeStudy_55100	0	0.0667453	0.0301314	0.340038	0	0	0	0.0693844	0.095001	0	0	0.166475	0.0726108	0.0328586	0	0.0694947	0	0	0.0572607	0	0	0
GSM2260845	ND	0	MB_SubtypeStudy_55101	0.188792	0	0.0200124	0.26575	0	0.0664754	0	0.0253793	0.163215	0	0	0.116901	0.0673801	0.0673215	0	0.0148546	0	0	0.00391899	0	0	0
GSM2260846	ND	0	MB_SubtypeStudy_55102	0.083502	0	0.0183317	0.290919	0	0.129538	0	0.0117073	0.0754963	0	0	0.115034	0.074455	0.00942969	0.00515963	0.122174	0	0	0.0642533	0	0	0
GSM2260847	ND	0	MB_SubtypeStudy_55103	0.118495	0	0.0336782	0.278882	0	0.0113421	0	0.103691	0.0800744	0	0	0.168136	0.062943	0.0314879	0	0.0597182	0	0.0010238	0.0505282	0	0	0
GSM2260848	1	1	MB_SubtypeStudy_55104	0	0	0.0500083	0.241196	0	0	0	0.0585134	0.130886	0	0	0.181201	0.0970655	0.0781161	0	0.0260367	0	0	0.136977	0	0	0
GSM2260849	ND	0	MB_SubtypeStudy_55105	0.0749075	0	0.0192731	0.246035	0	0.0875523	0	0.0432231	0.123577	0	0	0.143695	0.0220233	0.0477268	0	0.096441	0	0	0.0955462	0	0	0
GSM2260850	ND	0	MB_SubtypeStudy_55106	0.130201	0	0.0324972	0.276046	0	0.024127	0	0.0435329	0.122028	0	0	0.121109	0.0702804	0.00936517	0	0.128977	0	0	0.0418366	0	0	0
GSM2260851	0	1	MB_SubtypeStudy_55107	0.242756	0	0.0115267	0.211147	0	0.020533	0	0.0456025	0.111698	0	0	0.100031	0.0578344	0.0663089	0	0.126025	0	0	0.00653732	0	0	0
GSM2260852	ND	0	MB_SubtypeStudy_55108	0.164398	0	0.0388225	0.122937	0	0.13598	0	0.0798397	0.0839976	0	0	0.145027	0.0585246	0.0708802	0	0.078144	0	0	0.021449	0	0	0
GSM2260853	ND	0	MB_SubtypeStudy_55109	0.0623871	0	0.0585207	0.26559	0	0.0714286	0	0.108185	0.0995485	0	0	0.136466	0.073459	0.055924	0	0.0441817	0	0.0191174	0	0	0.00519167	0
GSM2260854	0	1	MB_SubtypeStudy_55110	0.103195	0	0.0262115	0.255275	0	0.031662	0	0.0457906	0.0960325	0	0	0.0713875	0.0826107	0	0	0.239974	0	0	0.0478623	0	0	0
GSM2260855	ND	0	MB_SubtypeStudy_55111	0.176997	0	0.0358653	0.237333	0	0.0329896	0	0.070351	0.131418	0	0	0.113101	0.070724	0.0545292	0	0.0406444	0	0	0.0360466	0	0	0
GSM2260856	ND	0	MB_SubtypeStudy_55112	0.0837889	0	0.0201706	0.286408	0	0.0231127	0	0.123648	0.0512412	0	0	0.173345	0.0878275	0.054772	0	0.0296567	0	0.00664547	0.0593848	0	0	0
GSM2260857	0	1	MB_SubtypeStudy_55113	0	0	0.0733653	0	0	0.355559	0	0.0239634	0	0	0	0.145372	0.0993442	0.13623	0	0.134639	0	0.0153065	0.0162212	0	0	0
GSM2260858	ND	0	MB_SubtypeStudy_55114	0	0.0946624	0	0.00149415	0	0.326593	0	0.112196	0.0553056	0	0	0.201064	0.0311618	0.117516	0	0	0	0.00777359	0.0522341	0	0	0
GSM2260859	ND	0	MB_SubtypeStudy_55115	0.153248	0	0.00317348	0.145327	0	0.19939	0	0.045213	0.0827234	0	0	0.139301	0.048617	0	0	0.179022	0	0	0.00398557	0	0	0
GSM2260860	ND	0	MB_SubtypeStudy_55116	0	0.00426319	0.07014	0.325083	0	0	0	0.04884	0.133682	0	0	0.173198	0.0493046	0.0449367	0	0.0990403	0	0	0.0515131	0	0	0
GSM2260861	ND	0	MB_SubtypeStudy_55117	0.14527	0	0.00701918	0.269336	0	0.187489	0	0	0.0781434	0	0	0.0882526	0.0819881	0	0	0.136197	0	0.00630383	0	0	0	0
GSM2260862	1	1	MB_SubtypeStudy_55118	0.157376	0	0.0244442	0.319198	0	0.0122061	0	0.0276096	0.114288	0	0	0.12381	0.0726153	0.0284	0	0.0958122	0	0	0.0242407	0	0	0
GSM2260863	ND	0	MB_SubtypeStudy_55119	0	0.0589981	0	0.0324514	0	0.280328	0	0.122592	0.0644277	0	0	0.173943	0.106787	0.0239821	0	0.0695559	0	0	0.0669352	0	0	0
GSM2260864	1	1	MB_SubtypeStudy_55120	0	0	0.0725444	0	0	0.298668	0	0	0	0	0	0.107937	0.082076	0.115933	0	0.153066	0	0.0122018	0.134362	0	0.0232126	0
GSM2260865	0	1	MB_SubtypeStudy_55121	0	0	0.053426	0.0836735	0	0.161837	0	0.0823362	0	0	0.013799	0.102012	0.0926711	0	0.00569369	0.18223	0	0	0.222321	0	0	0
GSM2260866	ND	0	MB_SubtypeStudy_55122	0.104481	0	0.0354198	0.306396	0	0.0610877	0	0	0.12958	0	0	0.1731	0.0725738	0.0221908	0	0.0660467	0	0	0.0291244	0	0	0
GSM2260867	ND	0	MB_SubtypeStudy_55123	0	0.00365793	0.0638612	0.162597	0	0.10939	0	0.0926372	0.133243	0	0	0.175525	0.0310989	0.0668438	0	0.0315385	0	0	0.129608	0	0	0
GSM2260868	0	1	MB_SubtypeStudy_55124	0.0447901	0	0.0675005	0.123157	0	0.0908058	0	0.062886	0.102988	0	0	0.191814	0.0955039	0.023079	0	0.166902	0	0	0.0305741	0	0	0
GSM2260869	ND	0	MB_SubtypeStudy_55125	0.0679955	0	0.0324271	0.154195	0	0.0409919	0	0.0847218	0.0898843	0	0	0.11661	0.101875	0.118049	0	0.167655	0	0	0.0255943	0	0	0
GSM2260870	ND	0	MB_SubtypeStudy_55126	0.13553	0	0.0439683	0.330063	0	0.0250292	0	0	0.118699	0	0	0.117717	0.0805556	0.0311066	0	0.0990775	0	0	0.018254	0	0	0
GSM2260871	ND	0	MB_SubtypeStudy_55127	0.16554	0	0.0129184	0.177005	0	0.304156	0	0.0155611	0.0289563	0	0	0.0719183	0.0995488	0	0	0.0887805	0	0.00909001	0	0.0147448	0.0117803	0
GSM2260872	ND	0	MB_SubtypeStudy_55128	0	0	0.0873838	0.285265	0	0	0	0.0913254	0.112566	0	0	0.160641	0.0962794	0.0568736	0	0.0236372	0	0.0154012	0.0706273	0	0	0
GSM2260873	ND	0	MB_SubtypeStudy_55129	0	0.0686136	0	0.0663114	0	0.317159	0	0.0746569	0.0848055	0	0	0.193733	0.0439103	0.0593454	0	0.00428091	0	0.00626278	0.0809215	0	0	0
GSM2260874	ND	0	MB_SubtypeStudy_55130	0.214556	0	0.00806737	0.24084	0	0.041367	0	0.075325	0.123737	0	0	0.10919	0.0556825	0.0266672	0	0.0961751	0	0.00130477	0.0070887	0	0	0
GSM2260875	ND	0	MB_SubtypeStudy_55131	0.152689	0	0.046042	0.272696	0	0.0281959	0	0.0831634	0.107504	0	0	0.13286	0.0558311	0.0559658	0	0.0575925	0	0	0.00746074	0	0	0
GSM2260876	ND	0	MB_SubtypeStudy_55132	0.0704117	0	0.0779892	0.199371	0	0.123542	0	0.0682918	0.0883817	0	0	0.138213	0.0775859	0.0236735	0	0.0934593	0	0	0.0390814	0	0	0
GSM2260877	ND	0	MB_SubtypeStudy_55133	0.193608	0	0.0233423	0.366322	0	0	0	0	0.142654	0	0	0.0871372	0.0710585	0.0199026	0	0.0911828	0	0	0.00479312	0	0	0
GSM2260878	ND	0	MB_SubtypeStudy_55134	0.150465	0	0	0.253564	0	0.0383689	0	0.126742	0.0806885	0	0	0.136162	0.0645551	0	0	0.142497	0	0	0.00695733	0	0	0
GSM2260879	ND	0	MB_SubtypeStudy_55135	0.0805746	0	0.058183	0.249536	0	0.0683888	0	0.12249	0.0553322	0	0	0.138249	0.101521	0.0270784	0	0.0638618	0	0	0.0347851	0	0	0
GSM2260880	0	1	MB_SubtypeStudy_55136	0.281673	0	0.0267029	0.122398	0	0.0558113	0.028156	0	0.0515303	0	0	0.100954	0.0500728	0	0	0.223138	0	0	0.0595639	0	0	0
GSM2260881	0	1	MB_SubtypeStudy_55137	0.15903	0	0.0353977	0.277679	0	0	0	0.0485806	0.0734732	0	0	0.0890758	0.0667536	0.0172908	0.0379333	0.132364	0	0	0.0624212	0	0	0
GSM2260882	ND	0	MB_SubtypeStudy_55138	0.128608	0	0.0521141	0.260238	0	0.0904706	0	0.0876782	0.0912944	0	0	0.118526	0.0716292	0.0489368	0	0.0427524	0	0	0	0	0.00775199	0
GSM2260883	ND	0	MB_SubtypeStudy_55139	0.195675	0	0.0651023	0.142478	0	0.0772749	0	0.0833434	0.0778136	0	0	0.108514	0.0622042	0.0537995	0	0.0770716	0	0	0.0567231	0	0	0
GSM2260884	ND	0	MB_SubtypeStudy_55140	0.111013	0	0.0914808	0.252307	0	0.0487778	0	0.032123	0.0867157	0	0	0.119511	0.0649687	0.0232658	0	0.102748	0	0	0.0670899	0	0	0
GSM2260885	ND	0	MB_SubtypeStudy_55141	0	0	0	0	0	0.371689	0	0.107817	0.0498557	0	0	0.196279	0	0.147546	0	0	0	0.0295659	0.0972473	0	0	0
GSM2260886	ND	0	MB_SubtypeStudy_55142	0	0	0	0.174959	0	0.214517	0	0.123612	0.0336993	0	0	0.0801048	0.0893229	0.00735578	0	0.15611	0	0	0.120319	0	0	0
GSM2260887	0	1	MB_SubtypeStudy_55143	0	0	0.0436418	0	0	0.362514	0	0.161906	0	0	0	0.0958187	0.126852	0.0157626	0	0.0917559	0	0	0.0722011	0	0.0295477	0
GSM2260888	ND	0	MB_SubtypeStudy_55144	0.156569	0	0.0230163	0.238753	0	0.0447996	0	0.0348353	0.163992	0	0	0.158066	0.0589491	0.038553	0	0.0530019	0	0.00721328	0.0222511	0	0	0
GSM2260889	ND	0	MB_SubtypeStudy_55145	0	0	0.0568892	0	0	0.335244	0	0.0353429	0.144187	0	0.0175965	0.120192	0.0710198	0.069036	0	0.0901546	0	0	0.0603377	0	0	0
GSM2260890	ND	0	MB_SubtypeStudy_55146	0.120801	0	0.0159762	0.262345	0	0.0642276	0	0.0446179	0.0831172	0	0	0.107027	0.0852201	0	0	0.185076	0	0	0.0315915	0	0	0
GSM2260891	ND	0	MB_SubtypeStudy_55147	0.150594	0	0.00636447	0.269269	0	0.0728564	0	0.0829701	0.104493	0	0	0.1227	0.0653566	0.0209245	0	0.097447	0	0.00121604	0	0	0.00580852	0
GSM2260892	ND	0	MB_SubtypeStudy_55148	0	0.0362118	0.103782	0	0	0.311368	0	0.0787699	0.0829044	0	0.0537755	0.126349	0.0966823	0.0489494	0	0.0612082	0	0	0	0	0	0
GSM2260893	ND	0	MB_SubtypeStudy_55149	0.14389	0	0.041759	0.248786	0	0.0714039	0	0	0.151422	0	0	0.142894	0.0687551	0.0295974	0	0.076877	0	0	0.0246156	0	0	0
GSM2260894	ND	0	MB_SubtypeStudy_55150	0.0656787	0	0.048202	0.199865	0	0.0741546	0	0	0.0963746	0	0	0.0872949	0.065738	0.0766761	0.0297834	0.202031	0	0	0.0542018	0	0	0
GSM2260895	ND	0	MB_SubtypeStudy_55151	0.151398	0	0.0131198	0.217816	0	0.0287262	0	0.0731675	0.0719527	0	0	0.0853991	0.065683	0.130897	0	0.0966836	0	0.000613189	0.0645439	0	0	0
GSM2260896	0	1	MB_SubtypeStudy_55152	0.197847	0	0.0549699	0.127945	0	0.121943	0	0.00458091	0.00835941	0	0	0.104498	0.0668962	0.00129567	0	0.181758	0	0	0.091327	0	0.0385803	0
GSM2260897	ND	0	MB_SubtypeStudy_55153	0	0	0	0	0	0.315681	0	0.0828226	0	0	0	0.160422	0.0782895	0.0543686	0	0.153693	0	0.0243218	0.130402	0	0	0
GSM2260898	0	1	MB_SubtypeStudy_55154	0.152845	0	0.00896215	0.233193	0	0.0244873	0.00822532	0	0.127502	0	0	0.0890725	0.0470376	0	0	0.260952	0	0	0.0477241	0	0	0
GSM2260899	ND	0	MB_SubtypeStudy_55155	0.0895957	0	0.0461024	0.243583	0	0.0833461	0	0.0404982	0.119095	0	0	0.125427	0.0871193	0.0319957	0	0.0862681	0	0	0.0469696	0	0	0
GSM2260900	ND	0	MB_SubtypeStudy_55156	0	0.0654435	0	0.0698457	0	0.300382	0	0.0603899	0.0136807	0	0	0.181968	0.12021	0.0439076	0	0.119689	0	0	0.0244835	0	0	0
GSM2260901	ND	0	MB_SubtypeStudy_55157	0	0	0.0587239	0.224275	0	0.133771	0	0.044936	0.130797	0	0	0.171111	0.0584421	0.0583347	0	0.0742195	0	0	0.045389	0	0	0
GSM2260902	ND	0	MB_SubtypeStudy_55158	0	0	0.0419114	0.396033	0	0.00312196	0	0	0.103286	0	0	0.126099	0.105106	0.0359103	0	0.104027	0	0	0.0832503	0	0.00125582	0
GSM2260903	ND	0	MB_SubtypeStudy_55159	0.0230823	0	0.0688603	0.345825	0	0.0127978	0	0	0.164603	0	0	0.14937	0.068805	0.0404691	0	0.0969084	0	0	0.0292783	0	0	0
GSM2260904	ND	0	MB_SubtypeStudy_55160	0.166069	0	0.0178193	0.344216	0	0.0146617	0	0.044054	0.105751	0	0	0.123474	0.0757893	0.0324497	0	0.065994	0	0	0.0097221	0	0	0
GSM2260905	ND	0	MB_SubtypeStudy_55161	0.0588166	0	0.0698584	0.227209	0	0.109161	0	0.00332157	0.131646	0	0	0.137797	0.0924409	0.0557869	0	0.0568285	0	0	0.0571347	0	0	0
GSM2260906	ND	0	MB_SubtypeStudy_55162	0.154453	0	0.0607569	0.28407	0	0	0	0.0611569	0.113785	0	0	0.126237	0.0505092	0.0163476	0.0022033	0.118864	0	0	0.0116172	0	0	0
GSM2260907	ND	0	MB_SubtypeStudy_55163	0.127967	0	0.06163	0.202087	0	0	0	0.116697	0.0639499	0	0	0.187568	0.0744436	0.0897069	0	0.021128	0	0	0.0335179	0	0.021303	0
GSM2260908	ND	0	MB_SubtypeStudy_55164	0	0	0.0391822	0	0	0.315357	0	0.0534165	0.0392146	0	0	0.149758	0.0573126	0.167165	0	0.0176077	0	0.00386378	0.157123	0	0	0
GSM2260909	ND	0	MB_SubtypeStudy_55165	0.166642	0	0.0241873	0.27851	0	0	0	0.070012	0.0872484	0	0	0.136997	0.0726016	0.039662	0	0.07482	0	0	0.0493193	0	0	0
GSM2260910	ND	0	MB_SubtypeStudy_55166	0.132165	0	0.0340599	0.283299	0	0.0524713	0	0.0396799	0.166521	0	0	0.150302	0.0657349	0.0300899	0	0.0398358	0	0	0.00584029	0	0	0
GSM2260911	ND	0	MB_SubtypeStudy_55167	0.100655	0	0	0.249362	0	0.0838954	0	0.0816184	0.101248	0	0	0.140695	0.0698595	0.0480099	0	0.082734	0	0	0.0419222	0	0	0
GSM2260912	ND	0	MB_SubtypeStudy_55168	0.113891	0	0.0440724	0.205292	0	0.122301	0	0.030636	0.132327	0	0	0.131447	0.0779601	0.0188379	0	0.0816796	0	0	0.0415557	0	0	0
GSM2260913	ND	0	MB_SubtypeStudy_55169	0.181721	0	0.0171859	0.175376	0	0.027886	0	0.0293779	0.0843048	0	0	0.0725383	0.0512535	0.0383185	0.00412727	0.250132	0	0	0.0677787	0	0	0
GSM2260914	ND	0	MB_SubtypeStudy_55170	0	0	0.0657259	0.0419492	0	0.0784732	0	0.100377	0.05176	0	0	0.219215	0.0994354	0.0843117	0.00167025	0.130397	0	0	0.126685	0	0	0
GSM2260915	0	1	MB_SubtypeStudy_55171	0	0.0526363	0.0693469	0	0	0.259796	0	0.144845	0	0	0	0.128179	0.0934083	0.029681	0	0.102515	0	0.0212096	0.0983824	0	0	0
GSM2260916	0	1	MB_SubtypeStudy_55172	0.0851362	0	0.0513217	0.118197	0	0.127438	0	0.0319629	0.103994	0	0.00821675	0.0674579	0.0539896	0	0	0.314152	0	0	0.0381349	0	0	0
GSM2260917	0	1	MB_SubtypeStudy_55173	0.169935	0	0.0373181	0.267038	0	0	0	0.0241835	0.0946335	0	0	0.0904085	0.0660563	0.0952725	0	0.134513	0	0	0.0206421	0	0	0
GSM2260918	ND	0	MB_SubtypeStudy_55174	0.136853	0	0.0575774	0.217202	0	0	0	0.0894434	0.0946625	0	0	0.181577	0	0.0784817	0	0.0135007	0	0	0.130702	0	0	0
GSM2260919	ND	0	MB_SubtypeStudy_55175	0	0.0119327	0.0991249	0.182814	0.01731	0	0	0	0.234721	0	0.0147255	0.141319	0.122412	0.14475	0	0	0	0	0.0308913	0	0	0
GSM2260920	ND	0	MB_SubtypeStudy_55176	0.223873	0	0.0315321	0.243255	0	0.0638943	0	0	0.150902	0	0	0.107095	0.0568485	0.0992882	0	0.0233109	0	0	0	0	0	0
GSM2260921	ND	0	MB_SubtypeStudy_55177	0	0.0516523	0	0.202216	0	0.261921	0	0.0649644	0	0	0.0136469	0.0968683	0.117213	0	0.00137869	0.0657756	0	0.00252658	0.121837	0	0	0
GSM2260922	ND	0	MB_SubtypeStudy_55178	0.172744	0	0.0316943	0.239486	0	0.0442612	0	0.00291504	0.0574119	0	0	0.089027	0.0421089	0.101444	0.00331254	0.141554	0	0	0	0	0	0.0740411
GSM2260923	0	1	MB_SubtypeStudy_55179	0.0614393	0	0.067816	0.194218	0	0	0	0	0.107334	0	0	0.183586	0.0950033	0.0529428	0	0.117639	0	0	0.120022	0	0	0
GSM2260924	ND	0	MB_SubtypeStudy_55180	0.185505	0	0.0449066	0.343758	0	0.021428	0	0.037854	0.0955979	0	0	0.113226	0.0699827	0.0582834	0	0.0175611	0	0	0.0118976	0	0	0
GSM2260925	0	1	MB_SubtypeStudy_55181	0	0.123998	0.0407473	0	0	0.189465	0	0.111022	0	0	0	0.2116	0.099343	0.0490653	0	0.089447	0	0.00985453	0.075457	0	0	0
GSM2260926	0	1	MB_SubtypeStudy_55182	0.184278	0	0.0254519	0.277678	0	0	0	0	0.0997762	0	0	0.0983789	0.0622052	0	0	0.242283	0	0	0.00994851	0	0	0
GSM2260927	ND	0	MB_SubtypeStudy_55183	0.170805	0	0.0415951	0.363337	0	0.0323115	0	0.0156102	0.0861001	0	0	0.129209	0.0599272	0.029656	0	0.0558812	0	0	0.0155666	0	0	0
GSM2260928	ND	0	MB_SubtypeStudy_55184	0	0.0587419	0	0.172183	0	0.190522	0	0.117051	0	0	0	0.136341	0.086347	0.0261648	0	0.0864411	0	0.0258327	0.100376	0	0	0
GSM2260929	ND	0	MB_SubtypeStudy_55185	0.069342	0	0.0497823	0.215717	0	0.0780704	0	0.100349	0.0563842	0	0	0.137792	0.00247137	0.0896291	0	0.0804405	0	0	0.117539	0	0.00248329	0
GSM2260930	ND	0	MB_SubtypeStudy_55186	0	0.0153267	0.0272721	0	0	0.315379	0	0.107948	0.0546978	0	0.0150172	0.151731	0.0753106	0.0370947	0.000186008	0.0690527	0	0	0.130984	0	0	0
GSM2260931	ND	0	MB_SubtypeStudy_55187	0.238927	0	0.0138129	0.169669	0	0.0583777	0	0.0623426	0.114057	0	0	0.14365	0.0183969	0.0685491	0	0.0923703	0	0	0.019848	0	0	0
GSM2260932	1	1	MB_SubtypeStudy_55188	0.13498	0	0.0246562	0.0944676	0	0	0	0.0722805	0.0780357	0	0	0.105315	0.000795403	0.311958	0	0.142431	0	0	0.0350801	0	0	0
GSM2260933	ND	0	MB_SubtypeStudy_55189	0.136987	0	0.0415828	0.266306	0	0.0476674	0	0.0473446	0.125303	0	0.0110543	0.0686846	0.0898745	0	0	0.155868	0	0	0.00872985	0	0.000598865	0
GSM2260934	ND	0	MB_SubtypeStudy_55190	0.10663	0	0.0473296	0.322479	0	0.0639095	0	0.0273693	0.0959358	0	0	0.176764	0.0790789	0.0597894	0	0.00522179	0	0	0.0154916	0	0	0
GSM2260935	ND	0	MB_SubtypeStudy_55191	0.160768	0	0.0350694	0.178109	0	0.0478146	0	0.0859803	0.0232819	0	0	0.110874	0.0601117	0.0909658	0.00378984	0.0918834	0	0	0.111352	0	0	0
GSM2260936	0	1	MB_SubtypeStudy_55192	0.120992	0	0.0225904	0.188318	0	0.0748446	0	0.0374805	0.0849763	0	0	0.0977464	0.0786106	0	0	0.253055	0	0	0.0413865	0	0	0
GSM2260937	ND	0	MB_SubtypeStudy_55193	0.132876	0	0.0389314	0.270412	0	0.0429593	0	0.0491069	0.145635	0	0	0.148281	0.0695901	0.0356806	0	0.0400083	0	0	0.0265199	0	0	0
GSM2260938	ND	0	MB_SubtypeStudy_55194	0	0.0139524	0.0273647	0	0	0.344996	0	0.174635	0	0	0	0.178422	0.0655399	0.076327	0	0.00852856	0	0.0092621	0.0765131	0	0	0.024459
GSM2260939	ND	0	MB_SubtypeStudy_55195	0.152066	0	0.0361023	0.172806	0	0.128924	0	0.0144621	0.0739044	0	0	0.105608	0.0399164	0.0885624	0	0.0861565	0	0	0.0883969	0	0.0130942	0
GSM2260940	ND	0	MB_SubtypeStudy_55196	0	0.0479501	0.0397846	0	0	0.330439	0	0.106125	0.0309004	0	0.0279485	0.129928	0.0515139	0.0612924	0.00139125	0.0315669	0	0	0.14116	0	0	0
GSM2260941	ND	0	MB_SubtypeStudy_55197	0.0824603	0	0.0368961	0.362097	0	0.000383782	0	0	0.22044	0	0	0.127943	0.0640469	0.0380684	0	0.0481769	0	0	0.00979693	0	0.0096903	0
GSM2260942	0	1	MB_SubtypeStudy_55198	0	0	0.032442	0	0	0.32809	0	0.0670495	0	0	0.0124787	0.160849	0.109665	0	0	0.156645	0	0	0.126962	0	0.00581908	0
GSM2260943	ND	0	MB_SubtypeStudy_55199	0	0.00459735	0.0543446	0.229443	0	0	0	0.072207	0.144906	0	0	0.18873	0.0516622	0.10433	0	0.0167439	0	0	0.133037	0	0	0
GSM2260944	ND	0	MB_SubtypeStudy_55200	0.101763	0	0.0509679	0.159169	0	0.00918083	0	0.121923	0.0643793	0	0	0.187209	0.0820694	0.0639194	0	0.0452008	0	0.00480055	0.104901	0	0.00451632	0
GSM2260945	0	1	MB_SubtypeStudy_55201	0	0	0.0583126	0	0	0.30049	0	0.143563	0	0	0	0.1891	0.118455	0.0555064	0	0.103303	0	0.031271	0	0	0	0
GSM2260946	0	1	MB_SubtypeStudy_55202	0.0796141	0	0.0350363	0.197938	0	0.109115	0	0.0224618	0.0201881	0	0	0.0449285	0.0850259	0	0.0459099	0.215062	0	0	0.14472	0	0	0
GSM2260947	ND	0	MB_SubtypeStudy_55203	0	0.050859	0	0	0	0.325266	0	0.0760695	0.114633	0	0.00552599	0.209967	0.0705611	0.0378852	0	0.0439579	0	0	0.0652748	0	0	0
GSM2260948	ND	0	MB_SubtypeStudy_55204	0.162934	0	0.0069914	0.214653	0	0.0697878	0	0.0532816	0.0798243	0	0	0.0921808	0.0616709	0	0	0.197614	0	0	0.0610619	0	0	0
GSM2260949	1	1	MB_SubtypeStudy_55205	0.200281	0	0.00802614	0.180046	0.0153523	0.182723	0.0232958	0	0.0214271	0	0.0861512	0	0.078467	0.113619	0	0.0539052	0	0	0	0.0367068	0	0
GSM2260950	ND	0	MB_SubtypeStudy_55206	0	0	0	0.0114341	0	0.317995	0	0.0855327	0	0	0.0267764	0.170606	0.120959	0.0720627	0	0.0803104	0	0	0.114323	0	0	0
GSM2260951	ND	0	MB_SubtypeStudy_55207	0.277071	0	0.033533	0.166238	0	0.0225076	0	0.0848146	0.127327	0	0	0.0969661	0.0832064	0.0118977	0	0.0868137	0	0.00962424	0	0	0	0
GSM2260952	ND	0	MB_SubtypeStudy_55208	0.242429	0	0.0370162	0.26795	0	0	0	0.0852628	0.0572674	0	0	0.118792	0.0704558	0.0390039	0	0.0570606	0	0.00687021	0.0178924	0	0	0
GSM2260953	0	1	MB_SubtypeStudy_55209	0.156688	0	0.0355477	0.180432	0	0.0563574	0	0.0401163	0.0912182	0	0	0.102723	0.0771852	0	0	0.213772	0	0	0.0459594	0	0	0
GSM2260954	0	1	MB_SubtypeStudy_55210	0.174442	0	0.0661241	0.16857	0	0.0533596	0	0.0476641	0.0772232	0	0	0.134769	0.073094	0.0415953	0	0.0740498	0	0	0.0891086	0	0	0
GSM2260955	ND	0	MB_SubtypeStudy_55211	0.172945	0	0.0174781	0.25025	0	0.0912269	0	0.0546957	0.15417	0	0	0.121857	0.0373152	0.0373279	0	0.0395571	0	0.00235184	0	0	0.020825	0
GSM2260956	ND	0	MB_SubtypeStudy_55212	0.169709	0	0.0429623	0.106265	0	0.142633	0	0.103427	0.0498942	0	0	0.129173	0.0500528	0.106389	0	0.0720638	0	0	0.0274326	0	0	0
GSM2260957	0	1	MB_SubtypeStudy_55213	0	0	0.0391131	0.128802	0	0.0716982	0	0.194992	0	0	0	0.0976898	0.086399	0.0417531	0	0.168082	0	0	0.171471	0	0	0
GSM2260958	ND	0	MB_SubtypeStudy_55214	0.131096	0	0.0633954	0.233166	0	0.0225696	0	0.0284495	0.10485	0	0	0.139337	0.0839433	0.0512415	0	0.0836703	0	0	0.0582807	0	0	0
GSM2260959	ND	0	MB_SubtypeStudy_55215	0.171782	0	0	0.269928	0	0	0	0.0808921	0.0338537	0	0	0.125856	0.100944	0.1117	0	0	0	0	0.0384147	0	0	0.06663
GSM2260960	0	1	MB_SubtypeStudy_55216	0	0	0.0379218	0	0	0.44621	0	0	0	0	0	0.181471	0.0784024	0.0664771	0	0.130806	0	0	0.049657	0	0.00905408	0
GSM2260961	ND	0	MB_SubtypeStudy_55217	0.114528	0	0.0372611	0.268913	0	0	0	0.0654023	0.126616	0	0	0.152588	0.08753	0.0744136	0	0.00892581	0	0.0145019	0.0493192	0	0	0
GSM2260962	ND	0	MB_SubtypeStudy_55218	0	0	0.096131	0.30883	0	0.00220352	0	0.157036	0.0709595	0	0	0.141318	0.0569962	0.0484908	0	0.109874	0	0	0	0	0.00816115	0
GSM2260963	ND	0	MB_SubtypeStudy_55219	0.190822	0	0.03717	0.194757	0	0	0	0.048311	0.0918125	0	0	0.138334	0.0141909	0.142375	0	0.0974212	0	0	0.0448061	0	0	0
GSM2260964	ND	0	MB_SubtypeStudy_55220	0.228449	0	0.0152954	0.223666	0	0.0349457	0	0	0.106221	0	0	0.0689832	0.0607783	0.124481	0	0.137181	0	0	0	0	0	0
GSM2260965	ND	0	MB_SubtypeStudy_55221	0.212189	0	0.0330699	0.131333	0	0.108583	0	0	0.13558	0	0	0.169062	0.0891324	0.0822024	0	0.0301583	0	0	0.00868991	0	0	0
GSM2260966	ND	0	MB_SubtypeStudy_55222	0.164583	0	0.0330859	0.204716	0	0.129947	0	0.0801469	0.0523775	0	0	0.11247	0.0844842	0	0	0.115522	0	0.00406246	0.018605	0	0	0
GSM2260967	ND	1	MB_SubtypeStudy_55223	0	0	0.0355458	0	0	0.341647	0	0	0	0	0	0.115235	0.0895615	0	0.00546011	0.228222	0	0	0.174362	0	0.009967	0
GSM2260968	ND	0	MB_SubtypeStudy_55224	0.137537	0	0.0420573	0.326525	0	0.00958173	0	0.135863	0.0995361	0	0	0.110476	0.0836898	0.0504148	0	0.00431898	0	0	0	0	0	0
GSM2260969	1	1	MB_SubtypeStudy_55225	0	0	0.0489599	0	0	0.287207	0	0.23048	0	0	0.0471299	0.102508	0.0983345	0.0397807	0	0.11311	0	0.0040496	0.0102549	0	0.018186	0
GSM2260970	ND	0	MB_SubtypeStudy_55226	0.146791	0	0.0433231	0.233158	0	0.0883788	0	0.0742594	0.130432	0	0	0.128453	0.0841422	0.0209351	0	0.0501267	0	0	0	0	0	0
GSM2260971	ND	0	MB_SubtypeStudy_55227	0.0239883	0	0.0973927	0.30016	0	0	0	0.0596207	0.0909343	0	0	0.180673	0.100226	0.084239	0	0.0315101	0	0	0.0312551	0	0	0
GSM2260972	0	1	MB_SubtypeStudy_55228	0	0	0	0	0	0.269859	0	0.0850945	0	0	0	0.149436	0.075452	0.0460107	0	0.215234	0	0.00358058	0.155332	0	0	0
GSM2260973	ND	0	MB_SubtypeStudy_55229	0.180177	0	0.0294725	0.224298	0	0.0609582	0	0.0482716	0.155391	0	0	0.104529	0.0551418	0.0586519	0	0.0402157	0	0	0.0128109	0	0.0300832	0
GSM2260974	ND	0	MB_SubtypeStudy_55230	0.0534313	0	0.044712	0.193624	0	0.142395	0	0.0783513	0.161035	0	0	0.121698	0.08785	0.00807954	0	0.0537377	0	0	0	0.0352926	0.0197944	0
GSM2260975	ND	0	MB_SubtypeStudy_55231	0.202325	0	0.0366274	0.234152	0	0	0	0.126481	0.0666221	0	0	0.14887	0.041999	0.0677721	0	0.058619	0	0	0	0	0.0165321	0
GSM2260976	ND	0	MB_SubtypeStudy_55232	0	0.179333	0	0	0	0.292164	0	0.123161	0.0474822	0	0	0.175327	0.0228953	0.100269	0	0.00241959	0	0.012339	0.044611	0	0	0
GSM2260977	ND	0	MB_SubtypeStudy_55233	0.00395547	0	0.0564972	0.316496	0	0.0731291	0	0.0918395	0.120377	0	0	0.152529	0.0683375	0.0985536	0	0	0	0	0.0182867	0	0	0
GSM2260978	ND	0	MB_SubtypeStudy_55234	0.248498	0	0.00319734	0.232533	0	0.00654159	0	0.0476386	0.117094	0	0	0.121135	0.0697443	0.054183	0	0.0532999	0	0.0111601	0.0349748	0	0	0
GSM2260979	ND	0	MB_SubtypeStudy_55235	0	0.0752822	0	0.174079	0	0.225824	0	0.049178	0.11598	0	0.0512398	0.103755	0.0150364	0.0573168	0	0.0425659	0	0.0083666	0.0813765	0	0	0
GSM2260980	ND	0	MB_SubtypeStudy_55236	0.178274	0	0.0264135	0.300434	0	0.0485209	0	0.0345988	0.1568	0	0	0.113294	0.0514091	0.0219753	0	0.0682808	0	0	0	0	0	0
GSM2260981	ND	0	MB_SubtypeStudy_55237	0	0	0.0599372	0.0338071	0	0.456984	0	0.103962	0.00439023	0	0.00561036	0.16599	0.0431701	0.0686211	0	0	0	0	0.0502752	0	0.00725299	0
GSM2260982	1	1	MB_SubtypeStudy_55238	0.118977	0	0.0695158	0.293344	0	0	0	0.0760491	0.035412	0	0	0.156467	0.0898466	0.00955235	0	0.113331	0	0	0.0362793	0	0.00122561	0
GSM2260983	0	1	MB_SubtypeStudy_55239	0.188426	0	0.0216261	0.202679	0	0.0788501	0.0371155	0	0.109886	0	0	0.106077	0.0590993	0	0	0.159364	0	8.47529e-05	0.031161	0	0.00563236	0
GSM2260984	ND	0	MB_SubtypeStudy_55240	0	0	0	0.0230231	0	0.257864	0	0.121598	0	0	0.0426475	0.0962955	0.102514	0.0299095	0	0.155135	0	0.0303427	0.14067	0	0	0
GSM2260985	ND	0	MB_SubtypeStudy_55241	0.130417	0	0.0895861	0.141999	0	0.102326	0	0.127783	0.0897081	0	0	0.149197	0.0370107	0.108335	0.00176709	0	0	0	0.0218714	0	0	0
GSM2260986	ND	0	MB_SubtypeStudy_55242	0.132081	0	0.0620882	0.245775	0	0.0438714	0	0.0682053	0.0880715	0	0	0.143522	0.075274	0.0266731	0	0.0583112	0	0	0.0561277	0	0	0
GSM2260987	0	1	MB_SubtypeStudy_55243	0.129693	0	0.0285164	0.233658	0	0	0	0.0600925	0.0795308	0	0	0.0990234	0.0681938	0	0	0.2008	0	0	0.100491	0	0	0
GSM2260988	ND	0	MB_SubtypeStudy_55244	0.148629	0	0.0054112	0.21387	0	0.094124	0	0.0637106	0.141808	0	0	0.175496	0.0268522	0.058629	0	0.0414201	0	0	0.0300486	0	0	0
GSM2260989	0	1	MB_SubtypeStudy_55245	0	0.116856	0.0664603	0.0732419	0	0.164466	0	0.247911	0	0	0.00631059	0.0697999	0.0923319	0.059885	0	0.0390287	0	0.0207865	0.0429213	0	0	0
GSM2260990	ND	0	MB_SubtypeStudy_55246	0	0	0	0	0	0.328283	0	0	0	0	0	0.1392	0.0994148	0.0986929	0	0.11218	0	0.0464983	0.149128	0	0.0266032	0
GSM2260991	ND	0	MB_SubtypeStudy_55247	0.127519	0	0.049636	0.26099	0	0.0927152	0	0.0487325	0.105761	0	0	0.151526	0.0693272	0.0348584	0	0.0424018	0	0	0.0165326	0	0	0
GSM2260992	ND	0	MB_SubtypeStudy_55248	0.182275	0	0.0148095	0.336753	0	0.0188439	0	0.0305043	0.131724	0	0	0.0845741	0.0784272	0	0	0.122088	0	0	0	0	0	0
GSM2260993	ND	0	MB_SubtypeStudy_55249	0.0818898	0	0.0606305	0.194421	0	0.0661988	0	0.116063	0.0440644	0	0	0.126888	0.05587	0.0971712	0	0.079091	0	0.0546412	0.00114727	0	0.00907128	0.0128523
GSM2260994	ND	0	MB_SubtypeStudy_55250	0	0	0	0	0	0.288411	0	0.0839822	0	0	0	0.14779	0.0740206	0.0466079	0	0.154268	0	0	0.204921	0	0	0
GSM2260995	ND	0	MB_SubtypeStudy_55251	0	0	0.0356922	0.392535	0	0	0	0.18449	0	0	0	0.127598	0.0953553	0.0768287	0	0	0	0.0098395	0.0420812	0	0.0355801	0
GSM2260996	ND	0	MB_SubtypeStudy_55252	0.264868	0	0.0498842	0.262137	0	0.024944	0	0.0986159	0.04711	0	0	0.118987	0.0669271	0.0490623	0	0.00677508	0	0	0.0106896	0	0	0
GSM2260997	ND	0	MB_SubtypeStudy_55253	0	0	0.00590881	0	0	0.387058	0	0.0650811	0.0805662	0	0	0.190752	0.0489573	0.0716988	0	0.0180363	0	0	0.131942	0	0	0
GSM2260998	0	1	MB_SubtypeStudy_55254	0.166239	0	0	0.371111	0	0	0	0.0525243	0.106243	0	0	0.132619	0.0560694	0.0607278	0	0.0375116	0	0	0.0169544	0	0	0
GSM2260999	ND	0	MB_SubtypeStudy_55255	0.146622	0	0.000367875	0.311344	0	0	0	0.0820318	0.112519	0	0	0.155486	0.0675021	0.0407403	0	0.056155	0	0	0.0272318	0	0	0
GSM2261000	ND	0	MB_SubtypeStudy_55256	0.112896	0	0.0722428	0.146391	0	0.047087	0	0.20858	0.0282057	0	0	0.175052	0.0459726	0.0738973	0	0.0666338	0	0	0.0230417	0	0	0
GSM2261001	ND	0	MB_SubtypeStudy_55257	0.202596	0	0.0260185	0.270933	0	0.061649	0	0.0060882	0.138885	0	0	0.166781	0.0508302	0.05425	0	0	0	0.0016234	0.0203451	0	0	0
GSM2261002	ND	0	MB_SubtypeStudy_55258	0.082743	0	0.0483229	0.166102	0	0.128164	0	0.111903	0.027248	0	0	0.14274	0.078831	0.0414229	0	0.102773	0	0	0.0697494	0	0	0
GSM2261003	ND	0	MB_SubtypeStudy_55259	0.177235	0	0	0.276349	0	0.0736734	0	0.0585285	0.0964113	0	0	0.13218	0.0690141	0.0531057	0	0.0363666	0	0	0.0271364	0	0	0
GSM2261004	ND	0	MB_SubtypeStudy_55260	0.183314	0	0.0301454	0.229657	0	0.0620865	0	0.0276175	0.141093	0	0	0.147983	0.0457333	0.0477497	0	0.0467054	0	0	0.0379155	0	0	0
GSM2261005	0	1	MB_SubtypeStudy_55261	0	0	0.0607441	0.0037301	0	0.20647	0	0.0832009	0	0	0	0.13708	0.136624	0	0	0.250061	0	0	0.0923782	0	0.0297112	0
GSM2261006	ND	0	MB_SubtypeStudy_55262	0.0205175	0	0.0578083	0.304584	0	0	0	0.104141	0.0704976	0	0	0.133318	0.0658093	0.0923596	0	0.0697776	0	0.0053327	0.0758541	0	0	0
GSM2261007	1	1	MB_SubtypeStudy_55263	0.0232869	0	0.0487954	0.402507	0	0	0	0.00458566	0.0973709	0	0	0.181935	0.0724024	0.0800384	0	0.00986931	0	0	0.0792092	0	0	0
GSM2261008	1	1	MB_SubtypeStudy_55264	0.0635334	0	0.0519077	0.206836	0	0.0842038	0	0.11656	0.0793702	0	0	0.136058	0.0798538	0.0294018	0	0.104581	0	0	0.0476951	0	0	0
GSM2261009	0	1	MB_SubtypeStudy_55265	0.178317	0	0.0484075	0.246886	0	0	0	0.0249206	0.0964678	0	0	0.0873106	0.0909095	0.00384436	0	0.136169	0	0	0.0867673	0	0	0
GSM2261010	ND	0	MB_SubtypeStudy_55266	0	0.0276475	0.0111557	0.100595	0	0.262917	0	0.0959851	0	0	0	0.127315	0.0916054	0.0311609	0	0.117189	0	0.0268518	0.107578	0	0	0
GSM2261011	ND	0	MB_SubtypeStudy_55267	0.0585727	0	0.0757931	0.186318	0	0.0567229	0	0.118545	0.0918064	0	0	0.150074	0.0823788	0.119308	0	0	0	0	0.0604823	0	0	0
GSM2261012	1	1	MB_SubtypeStudy_55268	0.087298	0	0.0300797	0.193685	0	0.0334304	0	0.0325241	0.0745788	0	0	0.133076	0.109716	0.0356385	0	0.163153	0	0	0.102317	0	0.00450424	0
GSM2261013	ND	0	MB_SubtypeStudy_55269	0.0228246	0	0.067848	0.152021	0	0.135089	0	0.0896107	0.100506	0	0	0.148605	0.0975332	0.0927385	0	0.0572225	0	0	0.0349088	0	0.00109217	0
GSM2261014	0	1	MB_SubtypeStudy_55270	0.101325	0	0.0575167	0.252588	0	0	0	0.0582282	0.0651939	0	0	0.151429	0.0868371	0.0313296	0	0.150791	0	0	0.0443356	0	0.000426417	0
GSM2261015	ND	0	MB_SubtypeStudy_55271	0.186764	0	0.0205175	0.310859	0	0	0	0.0266394	0.15186	0	0	0.141215	0.0763803	0.0589131	0	0.0164578	0	0	0.0103931	0	0	0
GSM2261016	ND	0	MB_SubtypeStudy_55272	0.104183	0	0.061656	0.173618	0	0.124013	0	0.110843	0.056121	0	0	0.151081	0.0826828	0.0446474	0.000134014	0.0471629	0	0	0.0427412	0	0.00111627	0
GSM2261017	ND	0	MB_SubtypeStudy_55273	0.0923062	0	0.0358387	0.352952	0	0.00347425	0	0.0859968	0.130905	0	0	0.146803	0.074302	0.0314304	0	0.0459916	0	0	0	0	0	0
GSM2261018	ND	0	MB_SubtypeStudy_55274	0.17851	0	0.0315959	0.301936	0	0.014755	0	0.0803225	0.102818	0	0	0.124885	0.0680575	0.0167753	0	0.0803458	0	0	0	0	0	0
GSM2261019	0	1	MB_SubtypeStudy_55275	0.172084	0	0.0156632	0.192633	0	0.146501	0.00201842	0.00785531	0.0765021	0	0.0127949	0.0361902	0.0751749	0	0.0185023	0.206677	0	0	0.0374032	0	0	0
GSM2261020	ND	0	MB_SubtypeStudy_55276	0	0	0.0624711	0.0264716	0	0.29268	0	0.118734	0.0610812	0	0	0.15495	0.0152481	0.153373	0	0	0	0.0119555	0.103036	0	0	0
GSM2261021	ND	0	MB_SubtypeStudy_55277	0	0	0.0570222	0.194495	0	0.0794833	0	0.183914	0.0425796	0	0	0.166204	0.117741	0.0581501	0	0.0507909	0	0.0451773	0	0	0	0.00444305
GSM2261022	0	1	MB_SubtypeStudy_55278	0	0	0.0102598	0	0.0011581	0.215216	0	0.0435973	0.0395532	0	0	0.153623	0.078656	0.037849	0	0.178875	0	0.020574	0.209627	0	0.0110128	0
GSM2261023	1	1	MB_SubtypeStudy_55279	0.0870476	0	0.0837134	0.218723	0	0.0788424	0	0.0420009	0.128906	0	0	0.128035	0.0903345	0.0464857	0	0.0425865	0	0	0.0533247	0	0	0
GSM2261024	0	1	MB_SubtypeStudy_55280	0.173896	0	0.0286812	0.247906	0	0	0	0.00509488	0.117766	0	0	0.115396	0.0721921	0.0684409	0	0.116838	0	0	0.0537896	0	0	0
GSM2261025	ND	0	MB_SubtypeStudy_55281	0.133651	0	0.0387622	0.248684	0	0.0701819	0	0.0429874	0.116271	0	0	0.192599	0.0642224	0.0466282	0	0.0384639	0	0	0.00754921	0	0	0
GSM2261026	ND	0	MB_SubtypeStudy_55282	0.183757	0	0.0347577	0.228117	0	0.0422379	0	0.103586	0.0751717	0	0	0.179583	0.0748542	0.0354351	0	0.0261768	0	0	0.0163244	0	0	0
GSM2261027	ND	0	MB_SubtypeStudy_55283	0.0391813	0	0.0407604	0.188507	0	0.136681	0	0	0.151511	0	0	0.144711	0.062667	0.106833	0	0.0557597	0	0	0.0733886	0	0	0
GSM2261028	0	1	MB_SubtypeStudy_55284	0.180936	0	0.0303474	0.297067	0	0.00105591	0.0179541	0	0.103299	0	0	0.0806379	0.11151	0	0	0.145532	0	0	0.031661	0	0	0
GSM2261029	ND	0	MB_SubtypeStudy_55285	0.166985	0	0.0261152	0.210376	0	0.0210932	0	0.180837	0	0	0	0.143182	0.076139	0.0100859	0.000325535	0.116567	0	0	0.0448469	0	0.00344825	0
GSM2261030	0	1	MB_SubtypeStudy_55286	0.170527	0	0.0104191	0.118675	0	0.0895457	0	0	0.0563499	0	0	0.0843709	0.190353	0	0	0.245178	0	0	0.0345812	0	0	0
GSM2261031	0	1	MB_SubtypeStudy_55287	0	0	0.0853687	0.00729845	0	0.211001	0	0.0652403	0	0	0	0.159121	0.126728	0	0	0.224448	0	0	0.120794	0	0	0
GSM2261032	ND	0	MB_SubtypeStudy_55288	0	0.0622846	0	0.0211605	0	0.199668	0	0.121186	0.030264	0	0.0102553	0.131593	0.0236078	0.0608671	0	0.139116	0	0.00701709	0.192981	0	0	0
GSM2261033	0	1	MB_SubtypeStudy_55289	0	0	0.0178913	0	0	0.309336	0	0.168714	0	0	0.0138291	0.143596	0.104161	0.0145298	0	0.141976	0	0	0.0859667	0	0	0
GSM2261034	ND	0	MB_SubtypeStudy_55290	0.155827	0	0.0398819	0.197727	0	0.0959501	0	0.091922	0.0294885	0	0	0.140364	0.0891807	0.0696862	0	0.0151114	0	0	0.0285169	0	0	0.0463437
GSM2261035	0	1	MB_SubtypeStudy_55291	0.127948	0	0.0474612	0.332635	0	0	0	0.069542	0.0499961	0	0	0.133005	0.0924591	0.0201948	0	0.0768164	0	0	0.020917	0	0.0290256	0
GSM2261036	ND	0	MB_SubtypeStudy_55292	0.160388	0	0.0310818	0.124651	0	0.121547	0	0.0989781	0.053413	0	0	0.139039	0.061412	0.0842124	0	0.0639609	0	0	0.0588625	0	0.00245506	0
GSM2261037	ND	1	MB_SubtypeStudy_55293	0.181574	0	0.0281492	0.0850122	0	0.181394	0	0.111672	0.075573	0	0	0.109929	0.0513023	0.0326596	0	0.0940891	0	0	0.0486452	0	0	0
GSM2261038	ND	0	MB_SubtypeStudy_55294	0.18125	0	0.0639181	0.154385	0	0.131927	0	0.0755581	0.0283564	0	0	0.108622	0.0762018	0.0258096	0	0.117955	0	0	0.0360161	0	0	0
GSM2261039	0	1	MB_SubtypeStudy_55295	0	0	0.0933042	0	0	0.31676	0	0	0	0	0.136779	0.0894144	0.163036	0	0	0.197373	0	0	0.00333353	0	0	0
GSM2261040	ND	0	MB_SubtypeStudy_55296	0.226332	0	0.0331149	0.276975	0	0.000267598	0	0.0360152	0.108838	0	0	0.129241	0.0762603	0.0160201	0	0.0958401	0	0	0.00109615	0	0	0
GSM2261041	0	1	MB_SubtypeStudy_55297	0.268436	0	0.0149742	0.130989	0	0.0567755	0	0.0877417	0	0	0	0.121437	0.0698168	0	0	0.21088	0	0	0.0389489	0	0	0
GSM2261042	ND	0	MB_SubtypeStudy_55298	0.191808	0	0.0216476	0.233802	0	0.0387689	0	0.0180312	0.136782	0	0	0.134732	0.0467336	0.109701	0	0.0429226	0	0	0.0250711	0	0	0
GSM2261043	ND	0	MB_SubtypeStudy_55299	0.0518262	0	0.0651954	0.254411	0	0	0	0.0340253	0.130534	0	0	0.168206	0.0713114	0.0426057	0.0010485	0.111915	0	0	0.0689221	0	0	0
GSM2261044	ND	0	MB_SubtypeStudy_55300	0.165724	0	0.0350354	0.328824	0	0	0	0.0596373	0.126992	0	0	0.127605	0.0535954	0.0372068	0	0.0158424	0	0	0.0495376	0	0	0
GSM2261045	ND	0	MB_SubtypeStudy_55301	0.0190506	0	0.0439104	0.219832	0	0	0	0.0971795	0.106412	0	0	0.177709	0.0627826	0.115089	0	0	0	0.0138121	0.144223	0	0	0
GSM2261046	0	1	MB_SubtypeStudy_55302	0.132099	0	0.033172	0.225644	0	0.0498977	0	0.0673951	0.123041	0	0	0.124274	0.0633002	0	0	0.128979	0	0	0	0.0521983	0	0
GSM2261047	ND	0	MB_SubtypeStudy_55303	0.171218	0	0.0477538	0.273978	0	0.00782848	0	0.113727	0.0728179	0	0	0.15875	0.0640075	0.0439366	0	0.0170199	0	0.00082143	0.0281417	0	0	0
GSM2261048	ND	0	MB_SubtypeStudy_55304	0.0674955	0	0.0554604	0.246874	0	0	0	0.0738853	0.0910199	0	0	0.131941	0.0487677	0.0422428	0	0.0974564	0	0	0.072739	0	0.0721187	0
GSM2261049	0	1	MB_SubtypeStudy_55305	0.0695084	0	0.0717373	0.279831	0	0.0275346	0	0.0763105	0.0553108	0	0	0.133574	0.0879849	0.0421711	0	0.0819275	0	0	0.0741091	0	0	0
GSM2261050	ND	0	MB_SubtypeStudy_55306	0.101611	0	0.0529438	0.299446	0	0.0964487	0	0.0245706	0.107575	0	0.00231531	0.11218	0.0620919	0.0731022	0	0.0338702	0	0	0	0	0.033845	0
GSM2261051	ND	1	MB_SubtypeStudy_55307	0.103284	0	0.0529479	0.25241	0	0	0	0.0839443	0.030676	0	0	0.13967	0.0609172	0.0294783	0	0.167582	0	0	0.0790893	0	0	0
GSM2261052	ND	0	MB_SubtypeStudy_55308	0.141841	0	0.0665071	0.229531	0	0.0509779	0	0.0357978	0.135152	0	0	0.164843	0.056734	0.0165482	0	0.0526061	0	0	0.0494613	0	0	0
GSM2261053	ND	0	MB_SubtypeStudy_55309	0	0.0803778	0.065155	0.059187	0	0.306629	0	0.108287	0.0101717	0	0	0.141474	0.0246399	0.0496288	0	0.0295513	0	0.012953	0.111945	0	0	0
GSM2261054	ND	0	MB_SubtypeStudy_55310	0	0.0556511	0	0	0	0.25441	0	0.0419572	0.0501859	0	0	0.196458	0.0873195	0	0	0.141268	0	0.0259847	0.146766	0	0	0
GSM2261055	ND	0	MB_SubtypeStudy_55311	0.0618828	0	0.071701	0.272673	0	0	0	0.106502	0.0984224	0	0	0.121373	0.0981007	0.0694212	0	0	0	0	0.0999232	0	0	0
GSM2261056	ND	0	MB_SubtypeStudy_55312	0.0178486	0	0.0493334	0.241736	0	0.0722422	0	0.0785653	0.109577	0	0	0.116822	0.108911	0.0493486	0	0.087737	0	0	0.0678787	0	0	0
GSM2261057	ND	0	MB_SubtypeStudy_55313	0.115978	0	0.0411571	0.273512	0	0.0850076	0	0	0.110729	0	0	0.118603	0.0733763	0.0419136	0	0.0569164	0	0	0.0828071	0	0	0
GSM2261058	0	1	MB_SubtypeStudy_55314	0.0828677	0	0.071761	0.310062	0	0	0	0.0323533	0.0604419	0	0	0.0744894	0.04649	0	0	0.253152	0	0	0.0683828	0	0	0
GSM2261059	ND	0	MB_SubtypeStudy_55315	0.218457	0	0.0133884	0.154688	0	0.034103	0	0.0345281	0.178044	0	0	0.0556055	0.0410461	0.215596	0.00909284	0.0249434	0	0	0	0.0205085	0	0
GSM2261060	0	1	MB_SubtypeStudy_55316	0.213641	0	0.00650272	0.193537	0	0.0241993	0	0	0.10986	0	0	0.149253	0.0740562	0	0	0.158487	0	0	0.0704644	0	0	0
GSM2261061	ND	0	MB_SubtypeStudy_55317	0.121433	0	0.0345547	0.292126	0	0.0428673	0	0.00446115	0.122937	0	0	0.109759	0.0506469	0.0388702	0	0.1291	0	0	0.053244	0	0	0
GSM2261062	ND	0	MB_SubtypeStudy_55318	0.122828	0	0.0201299	0.121748	0	0.0833968	0	0.139694	0.00927992	0	0	0.114528	0.0591054	0.118747	0	0.0891628	0	0.0202595	0.101121	0	0	0
GSM2261063	0	1	MB_SubtypeStudy_55319	0.125342	0	0.0296398	0.219248	0	0.0150471	0	0.011024	0.167049	0	0	0.115337	0.0931089	0	0	0.161808	0	0.0131858	0.0359124	0	0.0132977	0
GSM2261064	ND	0	MB_SubtypeStudy_55320	0.259736	0	0.0219072	0.170317	0	0.0130619	0	0.0465968	0.13782	0	0	0.0937353	0.0423809	0.135997	0	0.0622165	0	0	0.016232	0	0	0
GSM2261065	ND	1	MB_SubtypeStudy_55321	0	0	0.074296	0.0546445	0	0.285524	0	0.0951796	0	0	0	0.113165	0.110458	0	0	0.177016	0	0.0416553	0.0210419	0	0.0270204	0
GSM2261066	0	1	MB_SubtypeStudy_55322	0	0.0891812	0.0326967	0	0	0.263894	0	0.118511	0	0	0	0.148334	0.0718632	0.0445912	0	0.084916	0	0	0.146013	0	0	0
GSM2261067	0	1	MB_SubtypeStudy_55323	0.186912	0	0.0339238	0.15856	0	0.126823	0	0.0444535	0.0799823	0	0	0.0770659	0.1244	0	0	0.141424	0	0	0.0264547	0	0	0
GSM2261068	1	1	MB_SubtypeStudy_55324	0	0	0.0760978	0.155532	0	0.00608449	0	0.0714548	0.113958	0	0	0.214352	0.0892399	0.0507909	0	0.112796	0	0	0.109694	0	0	0
GSM2261069	ND	0	MB_SubtypeStudy_55325	0.110773	0	0.049204	0.202206	0	0	0	0.129823	0.170442	0	0	0.140587	0.0536779	0.10267	0	0.0051717	0	0.00219106	0.0332553	0	0	0
GSM2261070	ND	0	MB_SubtypeStudy_55326	0.201878	0	0.0616492	0.252094	0.0298887	0	0	0.0030654	0.0169828	0	0.0480839	0	0.0864083	0.117345	0	0	0	0	0	0.00556707	0.0253941	0.151643
GSM2261071	ND	0	MB_SubtypeStudy_55327	0.125659	0	0.0312762	0.287563	0	0.0682022	0	0.0507169	0.125316	0	0	0.153971	0.071574	0.00511905	0	0.0806027	0	0	0	0	0	0
GSM2261072	ND	0	MB_SubtypeStudy_55328	0.0633615	0	0.0581309	0.343113	0	0	0	0.0657856	0.0825181	0	0	0.107503	0.0459638	0.125627	0	0.0731576	0	0	0.0348402	0	0	0
GSM2261073	0	1	MB_SubtypeStudy_55329	0	0.0167865	0.0611564	0.329863	0	0	0	0.0551192	0.100445	0	0	0.155349	0.094145	0.0422929	0	0.0461355	0	0	0.0987074	0	0	0
GSM2261074	0	1	MB_SubtypeStudy_55330	0	0.0213614	0.0805563	0	0	0.398771	0	0.0315286	0	0	0	0.158474	0.0722634	0.086853	0	0.0643628	0	0	0.0858287	0	0	0
GSM2261075	ND	0	MB_SubtypeStudy_55331	0.09755	0	0.066258	0.101575	0	0.0923144	0	0.108656	0.0654844	0	0	0.115316	0.0547567	0.136383	0	0.141385	0	0	0.0203211	0	0	0
GSM2261076	ND	0	MB_SubtypeStudy_55332	0.117101	0	0.0427086	0.241453	0	0.0472043	0	0.0239285	0.0900004	0	0	0.110179	0.0311891	0.0643074	0	0.135346	0	0	0.0965824	0	0	0
GSM2261077	ND	0	MB_SubtypeStudy_55333	0.123293	0	0.0263835	0.230013	0	0.166874	0	0.0183163	0.12429	0	0	0.107934	0.0779274	0	0	0.12173	0	0.00323962	0	0	0	0
GSM2261078	ND	0	MB_SubtypeStudy_55334	0	0.0451119	0.0877497	0	0	0.348672	0	0.0563382	0.0591787	0	0.0501405	0.107815	0.0999683	0.0793652	0	0.029918	0	0.0142445	0.0214982	0	0	0
GSM2261079	ND	0	MB_SubtypeStudy_55335	0.108198	0	0.0694461	0.336494	0	0	0	0.0662601	0.115748	0	0	0.111006	0.0689435	0.0642672	0	0.00624406	0	0	0.0533925	0	0	0
GSM2261080	ND	0	MB_SubtypeStudy_55336	0	0	0.0402629	0	0	0.249928	0	0.128011	0.0276804	0	0	0.18266	0.0443635	0.083343	0	0.022878	0	0.0139424	0.20693	0	0	0
GSM2261081	ND	0	MB_SubtypeStudy_55337	0.113814	0	0.0360016	0.27314	0	0.0310269	0	0.183761	0.0255357	0	0.00264207	0.0710468	0.0804593	0	0	0.179542	0	0	0.00303068	0	0	0
GSM2261082	0	1	MB_SubtypeStudy_55338	0.0767056	0	0.0667274	0.243864	0	0.0357058	0	0.0456426	0.131366	0	0	0.116987	0.0709283	0.00208686	0	0.134366	0	0	0.0756206	0	0	0
GSM2261083	1	1	MB_SubtypeStudy_55339	0.142645	0	0.0417772	0.260743	0	0	0	0.0451387	0.166016	0	0	0.115719	0.0482365	0.155869	0	0.023856	0	0	0	0	0	0
GSM2261084	ND	1	MB_SubtypeStudy_55340	0	0	0.0448425	0	0	0.294178	0	0.0710728	0	0	0	0.13382	0.125782	0.0634758	0	0.18304	0	0.0489256	0.0274129	0	0.00744931	0
GSM2261085	ND	0	MB_SubtypeStudy_55341	0.188401	0	0.0261658	0.14062	0	0.146417	0	0.0516898	0.0836759	0	0	0.13304	0.0350725	0.0609786	0	0.0630275	0	0	0.070913	0	0	0
GSM2261086	ND	0	MB_SubtypeStudy_55342	0	0.0804884	0	0	0	0.358188	0	0.144546	0	0	0	0.153627	0.0436694	0.0950809	0	0	0	0	0.1244	0	0	0
GSM2261087	ND	0	MB_SubtypeStudy_55343	0.104999	0	0.0651678	0.178238	0	0.0977153	0	0.0382603	0.111257	0	0	0.123947	0.0747772	0.0109188	0	0.123085	0	0	0.0716355	0	0	0
GSM2261088	ND	0	MB_SubtypeStudy_55344	0	0	0.0461985	0	0	0.366342	0	0.0629802	0.081178	0	0	0.19942	0.07164	0.0996477	0	0	0	0.0197707	0.052823	0	0	0
GSM2261089	ND	0	MB_SubtypeStudy_55345	0.13212	0	0.0222497	0.252705	0	0.00223806	0	0.0623176	0.0754563	0	0	0.129762	0.0705987	0.0507459	0.0576505	0.0805151	0	0	0.0636406	0	0	0
GSM2261090	ND	0	MB_SubtypeStudy_55346	0	0	0	0	0	0.283133	0	0.139216	0.0379894	0	0	0.177306	0.0748648	0.0888556	0	0.0653423	0	0.0285636	0.10473	0	0	0
GSM2261091	ND	0	MB_SubtypeStudy_55347	0.196045	0	0.0239565	0.169977	0	0.0593133	0	0.0261687	0.0684825	0	0	0.0831349	0.0522168	0	0	0.243601	0	0	0.0761636	0	0.000940497	0
GSM2261092	ND	0	MB_SubtypeStudy_55348	0.0306756	0	0.0476494	0.125833	0	0.1366	0	0.129528	0.10279	0	0	0.15311	0.0658717	0.0648334	0	0.0625427	0	0	0.0805668	0	0	0
GSM2261093	ND	0	MB_SubtypeStudy_55349	0.0388953	0	0.0506588	0.370241	0	0	0	0.041461	0.142333	0	0	0.118983	0.0686464	0.0638899	0	0.0560285	0	0	0.0488624	0	0	0
GSM2261094	ND	0	MB_SubtypeStudy_55350	0.0639683	0	0.057181	0.30858	0	0.0166232	0	0.147327	0.0469313	0	0	0.138905	0.0599095	0.0532696	0	0.0285781	0	0	0.0787265	0	0	0
GSM2261095	0	1	MB_SubtypeStudy_55351	0.22344	0	0.00324245	0.131099	0	0.0861928	0	0.00225305	0.0842595	0	0	0.0917581	0.0628725	0	0.00579196	0.251291	0	0	0.0578005	0	0	0
GSM2261096	0	1	MB_SubtypeStudy_55352	0	0	0	0	0	0.196752	0	0.0164209	0	0	0	0.158391	0.0938624	0.0680352	0	0.199133	0	0	0.252613	0	0.0147918	0
GSM2261097	ND	0	MB_SubtypeStudy_55353	0	0.0614775	0.0301264	0.023032	0	0.122418	0	0.178402	0	0	0	0.159707	0.0738035	0.142453	0	0	0	0	0.208581	0	0	0
GSM2261098	0	1	MB_SubtypeStudy_55354	0	0.0220114	0.121007	0.271033	0	0	0	0.126231	0.0763268	0	0	0.140304	0.101995	0.0541816	0	0.0641788	0	0	0.0227317	0	0	0
GSM2261099	ND	0	MB_SubtypeStudy_55355	0.240819	0	0.0349329	0.303745	0	0	0	0.0309424	0.0853812	0	0	0.0901044	0.0935472	0	0	0.120528	0	0	0	0	0	0
GSM2261100	0	1	MB_SubtypeStudy_55356	0	0	0.0980868	0.0271594	0	0.264021	0	0.116341	0	0	0	0.174346	0.0803175	0.0153766	0	0.157885	0	0	0.0664676	0	0	0
GSM2261101	1	1	MB_SubtypeStudy_55357	0.204604	0	0.0167333	0.281876	0	0	0	0	0.125218	0	0	0.100048	0.0557652	0.0536517	0	0.0734858	0	0	0.0886178	0	0	0
GSM2261102	ND	0	MB_SubtypeStudy_55358	0.147852	0	0.0882666	0.264032	0	0.0277918	0	0.0802898	0.0566574	0	0.0211827	0.125056	0.0547549	0.0609183	0	0.0731972	0	0	0	0	0	0
GSM2261103	ND	0	MB_SubtypeStudy_55359	0.0939604	0	0.076528	0.258575	0	0	0	0.0454994	0.110496	0	0	0.150657	0.0615417	0.046057	0	0.0772527	0	0	0.0670288	0	0.0124043	0
GSM2261104	ND	0	MB_SubtypeStudy_55360	0.144564	0	0.031471	0.253266	0	0.0256193	0	0.140925	0.0900552	0	0	0.163922	0.0715388	0.0240055	0	0.0265602	0	0	0.0280733	0	0	0
GSM2261105	ND	0	MB_SubtypeStudy_55361	0.110442	0	0.0533253	0.197578	0	0.0840839	0	0.176733	0.00368189	0	0	0.14872	0.0699218	0.0370973	0	0.0716226	0	0	0.046795	0	0	0
GSM2261106	ND	0	MB_SubtypeStudy_55362	0.0602323	0	0	0.205272	0	0	0	0.0575342	0.149751	0	0	0.203034	0.0955249	0.102652	0	0	0	0	0.125999	0	0	0
GSM2261107	ND	0	MB_SubtypeStudy_55363	0.197656	0	0.0130952	0.1475	0	0.123877	0	0	0.126441	0	0	0.146624	0.0500937	0.0143394	0	0.11259	0	0	0.0677833	0	0	0
GSM2261108	ND	0	MB_SubtypeStudy_55364	0.116999	0	0.0396617	0.171363	0	0.217389	0	0	0.0492508	0	0.0041411	0.0160973	0.0419525	0.147276	0.0127423	0.171263	0	0	0.0118644	0	0	0
GSM2261109	ND	0	MB_SubtypeStudy_55365	0	0	0	0.00439928	0	0.378005	0	0.0123852	0.0280485	0	0	0.157049	0.103169	0.0400649	0	0.153426	0	0	0.123454	0	0	0
GSM2261110	ND	0	MB_SubtypeStudy_55366	0.244326	0	0.0181505	0.213199	0	0.160287	0	0.0354005	0.061798	0	0.00547398	0.0431357	0.0629609	0.00621017	0	0.123086	0	0	0	0.00957168	0.0164011	0
GSM2261111	ND	0	MB_SubtypeStudy_55367	0	0.0283671	0.098936	0.240709	0	0.0935945	0	0.0934321	0.117652	0	0	0.164662	0.0912382	0.054241	0	0	0	0.0171681	0	0	0	0
GSM2261112	ND	0	MB_SubtypeStudy_55368	0.151397	0	0.0676091	0.226769	0	0.0921749	0	0.0151825	0.0847448	0	0.0186263	0.0969007	0.105923	0.0846962	0	0	0	0	0.0559772	0	0	0
GSM2261113	ND	0	MB_SubtypeStudy_55369	0.0394506	0	0.039695	0.432865	0	0	0	0.096328	0.0915157	0	0	0.128975	0.0354452	0.0496573	0	0.0424867	0	0	0.0435816	0	0	0
GSM2261114	0	1	MB_SubtypeStudy_55370	0	0	0.0290598	0	0	0.355133	0	0	0	0	0	0.147604	0.0919745	0.049426	0	0.124548	0	0	0.202255	0	0	0
GSM2261115	ND	0	MB_SubtypeStudy_55371	0	0.0951818	0	0	0	0.238122	0	0.0993915	0.0621235	0	0	0.184176	0.0425637	0.116605	0	0	0	0	0.161836	0	0	0
GSM2261116	ND	0	MB_SubtypeStudy_55372	0.0493322	0	0.0530424	0.175316	0	0.138319	0	0.138228	0.079626	0	0	0.181777	0.0437073	0.0739214	0	0.00894764	0	0.0080319	0.0312507	0	0.0185003	0
GSM2261117	ND	0	MB_SubtypeStudy_55373	0	0	0	0	0	0.398252	0	0.0867527	0	0	0	0.189711	0.0166899	0.11567	0	0	0	0	0.192924	0	0	0
GSM2261118	0	1	MB_SubtypeStudy_55374	0	0	0.0764601	0	0	0.282132	0	0.0982257	0	0	0	0.126324	0.106329	0.0134152	0	0.153914	0	0.0758376	0.0350111	0	0.0323517	0
GSM2261119	ND	0	MB_SubtypeStudy_55375	0	0.0118278	0.0385936	0.252041	0	0.0353623	0	0.0668549	0.141854	0	0	0.207782	0.0773976	0.068737	0	0.055291	0	0	0.0442586	0	0	0
GSM2261120	ND	0	MB_SubtypeStudy_55376	0.133745	0	0	0.297813	0	0.014246	0	0.0642645	0.160626	0	0	0.144261	0.0769563	0.0378205	0	0.0404279	0	0	0.0298395	0	0	0
GSM2261121	0	1	MB_SubtypeStudy_55377	0.102124	0	0.0445012	0.127048	0	0.0580451	0	0.023434	0.130111	0	0	0.121861	0.0525098	0.209041	0	0.0916651	0	0.0051645	0.0344943	0	0	0
GSM2261122	1	1	MB_SubtypeStudy_55378	0	0	0.0591273	0	0	0.281053	0	0.169316	0	0	0	0.158419	0.0794681	0.0260812	0	0.13633	0	0.0160586	0.0741466	0	0	0
GSM2261123	ND	0	MB_SubtypeStudy_55379	0.133138	0	0.0356565	0.257316	0	0.0729924	0	0.0134921	0.117996	0	0	0.14469	0.0746059	0.00446107	0	0.105964	0	0	0.0396877	0	0	0
GSM2261124	ND	0	MB_SubtypeStudy_55380	0	0	0.0466099	0.287415	0	0	0	0.152862	0.0121468	0	0	0.180408	0.0695491	0.0752464	0	0.0666927	0	0	0.109071	0	0	0
GSM2261125	ND	0	MB_SubtypeStudy_55381	0.169149	0	0.0300674	0.17871	0	0.0880581	0	0.0183371	0.0769657	0	0	0.138647	0.0472695	0.133631	0	0.0900229	0	0	0.029142	0	0	0
GSM2261126	ND	0	MB_SubtypeStudy_55382	0.110498	0	0.0409775	0.198105	0	0.116887	0	0.0554718	0.111653	0	0	0.1404	0.0228722	0.10901	0	0.0429145	0	0	0.0512119	0	0	0
GSM2261127	ND	0	MB_SubtypeStudy_55383	0.166059	0	0.0418343	0.166167	0	0.076969	0	0.0806967	0.10014	0	0	0.136601	0.0734088	0.0496821	0	0.0423526	0	0	0.0660898	0	0	0
GSM2261128	ND	0	MB_SubtypeStudy_55384	0	0	0	0.0052125	0	0.393383	0	0.0503004	0.0830849	0	0	0.205684	0.0517882	0.0727312	0	0.0118506	0	0.000733145	0.125232	0	0	0
GSM2261129	ND	0	MB_SubtypeStudy_55385	0.0100066	0	0.0571921	0.287407	0	0.0886453	0	0.041036	0.155034	0	0	0.153737	0.0617798	0.0387479	0	0.0601104	0	0	0.0463031	0	0	0
GSM2261130	ND	0	MB_SubtypeStudy_55386	0	0	0	0.255701	0	0.0573995	0	0.0858891	0.118341	0	0	0.168789	0.0738673	0.059745	0	0.0781982	0	0	0.10207	0	0	0
GSM2261131	ND	0	MB_SubtypeStudy_55387	0.108705	0	0.0409537	0.342667	0	0.11023	0	0.00431973	0.125121	0	0	0.067567	0.0633159	0.012569	0.0174928	0.0826934	0	0	0.0243647	0	0	0
GSM2261132	ND	0	MB_SubtypeStudy_55388	0.10014	0	0	0.243857	0	0	0	0	0.190098	0	0	0.159201	0.12224	0.0721183	0	0.00727042	0	0	0.105075	0	0	0
GSM2261133	ND	0	MB_SubtypeStudy_55389	0.201158	0	0.0370312	0.109958	0	0.130088	0	0.023456	0.0666922	0	0	0.111684	0.0473528	0.1178	0	0.0938663	0	0	0.059077	0	0.00183623	0
GSM2261134	ND	0	MB_SubtypeStudy_55390	0.0252679	0	0.041286	0.20521	0	0.0744689	0	0.195737	0	0	0	0.139842	0.0695553	0.0522177	0	0.0756862	0	0	0.106202	0	0.0145276	0
GSM2261135	ND	0	MB_SubtypeStudy_55391	0.209701	0	0.0266706	0.158808	0.0138396	0.12857	0	0	0.0450431	0	0.00276018	0.0871736	0.0594289	0.103813	0	0.0651647	0	0.00237339	0	0	0	0.0966539
GSM2261136	ND	0	MB_SubtypeStudy_55392	0.127926	0	0.0433582	0.225832	0	0.0420717	0	0.108235	0.0460601	0	0	0.11014	0.0691679	0.08646	0	0.12295	0	0.0076474	0	0	0	0.0101519
GSM2261137	ND	0	MB_SubtypeStudy_55393	0.176164	0	0.0166989	0.297896	0	0	0	0	0.2041	0	0	0.121007	0.0899781	0.0489159	0	0	0	0	0.0452402	0	0	0
GSM2261138	ND	0	MB_SubtypeStudy_55394	0	0	0	0.124436	0	0.2639	0	0.0426333	0.0741004	0	0	0.172218	0.0817369	0.0306739	0	0.0905606	0	0	0.119741	0	0	0
GSM2261139	0	1	MB_SubtypeStudy_55395	0	0	0.0992465	0	0	0.221403	0	0.0707294	0	0	0	0.21332	0.135159	0.020624	0	0.136003	0	0	0.103515	0	0	0
GSM2261140	ND	0	MB_SubtypeStudy_55396	0.157669	0	0.0833865	0.192647	0	0.0951717	0	0.0343225	0.0677696	0	0	0.101853	0.0709992	0	0	0.151712	0	0	0.0444692	0	0	0
GSM2261141	0	1	MB_SubtypeStudy_55397	0.194247	0	0.0277355	0.229312	0	0.0197804	0.00316038	0	0.0871744	0	0	0.0835713	0.0845338	0	0	0.198551	0	0	0.0719345	0	0	0
GSM2261142	ND	0	MB_SubtypeStudy_55398	0.191086	0	0.0270435	0.0133563	0	0.0819634	0	0.103075	0.0713448	0	0	0.157977	0.0733623	0.0415482	0	0.136839	0	0	0.102404	0	0	0
GSM2261143	ND	0	MB_SubtypeStudy_55399	0	0.0553112	0	0.150446	0	0.203399	0	0.0965446	0.0566903	0	0	0.164317	0.0139629	0.0976731	0	0.0137943	0	0	0.147861	0	0	0
GSM2261144	0	1	MB_SubtypeStudy_55400	0.17228	0	0.0287481	0.0419066	0	0.0635244	0	0.091192	0.0699487	0	0	0.091577	0	0.329705	0.00436332	0.0554552	0	0	0.0512989	0	0	0
GSM2261145	0	1	MB_SubtypeStudy_55401	0	0	0.0958546	0.114501	0	0.176446	0	0.101549	0	0	0	0.0955578	0.107272	0.0150086	0	0.164123	0	0.0441225	0.0577292	0	0.0278368	0
GSM2261146	ND	0	MB_SubtypeStudy_55402	0	0.00543206	0.0611719	0.184887	0	0.139753	0	0.000886425	0.169102	0	0	0.178622	0.0589818	0.0513279	0	0.057328	0	0	0.0925085	0	0	0
GSM2261147	ND	0	MB_SubtypeStudy_55403	0.173092	0	0.00196258	0.336718	0	0.0779018	0	0.0560262	0.0679565	0	0	0.10635	0.0660898	0.000364607	0	0.0955749	0	0	0.0179631	0	0	0
GSM2261148	0	1	MB_SubtypeStudy_55404	0	0	0.110447	0.174285	0	0.0135122	0	0.0659493	0.118592	0	0	0.163214	0.123144	0.0366007	0	0.0943582	0	0	0.0998976	0	0	0
GSM2261149	ND	0	MB_SubtypeStudy_55405	0	0	0.0484984	0.236541	0	0.081233	0	0	0.142378	0	0	0.120513	0.0833776	0.0855168	0	0.133039	0	0	0.0689042	0	0	0
GSM2261150	0	1	MB_SubtypeStudy_55406	0	0	0.0589874	0.248147	0	0.0283556	0	0.0834088	0.0387342	0	0	0.114495	0.090315	0	0.0139503	0.153168	0	0.012887	0.157552	0	0	0
GSM2261151	ND	0	MB_SubtypeStudy_55407	0.0721072	0	0.0685249	0.300509	0	0.00547765	0	0.0554182	0.110257	0	0	0.113091	0.0691899	0.0590495	0	0.0889434	0	0	0.0574325	0	0	0
GSM2261152	ND	0	MB_SubtypeStudy_55408	0	0	0.0466754	0.332712	0	0	0	0.087472	0.0918844	0	0	0.146686	0.0850093	0.0559731	0	0.0358181	0	0	0.117769	0	0	0
GSM2261153	ND	0	MB_SubtypeStudy_55409	0.0731379	0	0.0605479	0.136722	0	0	0	0.0936919	0.0819844	0	0	0.173583	0.0476127	0.0655132	0	0.0721038	0	0	0.15093	0	0.0441734	0
GSM2261154	0	1	MB_SubtypeStudy_55410	0.00366374	0	0.1139	0.191117	0	0	0	0.0772758	0.112574	0	0	0.162007	0.129076	0.0516809	0	0.0908472	0	0	0.0678584	0	0	0
GSM2261155	0	1	MB_SubtypeStudy_55411	0	0	0.0659368	0.168753	0	0.0818197	0	0.103835	0.0767036	0	0	0.133868	0.11953	0.00513124	0	0.202075	0	0	0.0423478	0	0	0
GSM2261156	ND	0	MB_SubtypeStudy_55412	0.112489	0	0.0243671	0.197315	0	0.122238	0	0.051157	0.112353	0	0	0.125063	0.0778265	0	0.00232431	0.153163	0	0	0.0217042	0	0	0
GSM2261157	ND	0	MB_SubtypeStudy_55413	0	0.0707541	0.0384983	0	0	0.362136	0	0.108021	0	0	0.00367791	0.161631	0.0668201	0.118953	0	0	0	0	0.0695095	0	0	0
GSM2261158	ND	0	MB_SubtypeStudy_55414	0.2014	0	0.0681125	0.25072	0	0.0109679	0	0.0480689	0.118776	0	0	0.0885276	0.0653224	0.0340483	0	0.0516881	0	0	0.0608034	0	0.00156494	0
GSM2261159	0	1	MB_SubtypeStudy_55415	0.0509964	0	0.0348602	0.19561	0.0197225	0	0	0.0516914	0.128461	0	0	0.161539	0.085541	0.0505863	0	0.095177	0	0	0.125815	0	0	0
GSM2261160	ND	0	MB_SubtypeStudy_55416	0	0	0	0.00580046	0	0.397149	0	0.0765603	0.0906895	0	0	0.193537	0.0488241	0.0694317	0	0.0115758	0	0	0.106433	0	0	0
GSM2261161	ND	0	MB_SubtypeStudy_55417	0	0	0.0721522	0.352576	0	0.0593354	0	0.0477009	0.0739205	0	0	0.157179	0.121284	0.113278	0	0	0	0	0	0	0.00257401	0
GSM2261162	0	1	MB_SubtypeStudy_55418	0.0809285	0	0.0520129	0.205119	0	0.0325558	0	0.10995	0.0569531	0	0	0.138528	0.0745361	0.0055812	0.00941124	0.151997	0	0	0.0824258	0	0	0
GSM2261163	0	1	MB_SubtypeStudy_55419	0	0.113452	0.0599494	0	0	0.111306	0	0.137798	0	0	0	0.153139	0.0637559	0.0488509	0	0.115137	0	0	0.196612	0	0	0
GSM2261164	1	1	MB_SubtypeStudy_55420	0.194996	0	0.0293224	0.30405	0	0	0	0.114674	0.0770605	0	0	0.12077	0.0653947	0.0597202	0	0.0238665	0	0.00490922	0.00523708	0	0	0
GSM2261165	ND	0	MB_SubtypeStudy_55421	0.151404	0	0.0296603	0.294644	0	0.0300918	0	0.10288	0.107919	0	0	0.126719	0.0932596	0.0634234	0	0	0	0	0	0	0	0
GSM2261166	0	1	MB_SubtypeStudy_55422	0.098135	0	0.107782	0.35339	0	0	0	0.0296025	0.0793641	0	0	0.131345	0.0848039	0.0254673	0	0.0901106	0	0	0	0	0	0
GSM2261167	ND	0	MB_SubtypeStudy_55423	0.0831293	0	0.0185814	0.31784	0	0	0	0.0994385	0.0637933	0	0	0.144629	0.0837481	0.0717245	0	0	0	0.0190264	0.0980899	0	0	0
GSM2261168	0	1	MB_SubtypeStudy_55424	0	0	0.0927666	0	0	0.275293	0	0.074208	0	0	0.0411822	0.129036	0.142831	0.033558	0	0.160465	0	0.00281033	0	0	0.0478492	0
GSM2261169	ND	0	MB_SubtypeStudy_55425	0.0517709	0	0.0411369	0.269031	0	0.0146543	0	0.0383411	0.0945149	0	0	0.0953268	0.0796503	0.170354	0	0.0882965	0	0	0.0237244	0	0.033199	0
GSM2261170	ND	0	MB_SubtypeStudy_55426	0.063626	0	0.0613926	0.395522	0	0	0	0	0.189321	0	0	0.109414	0.0959678	0.0306513	0	0.0541056	0	0	0	0	0	0
GSM2261171	ND	0	MB_SubtypeStudy_55427	0	0.0804623	0.00779849	0.0453586	0	0.232401	0	0.108019	0	0	0.00957798	0.145533	0.0787399	0.0600546	0	0.106885	0	0	0.125171	0	0	0
GSM2261172	ND	0	MB_SubtypeStudy_55428	0	0	0	0	0	0.328746	0	0.00958324	0	0	0	0.153279	0.0536905	0.131064	0	0.237876	0	0	0.0857607	0	0	0
GSM2261173	0	1	MB_SubtypeStudy_55429	0.258191	0	0.0409287	0.19494	0	0.0481185	0	0.000662415	0.170475	0	0	0.120707	0.0483924	0.0121802	0	0.096265	0	0	0.00914027	0	0	0
GSM2261174	ND	0	MB_SubtypeStudy_55430	0.107097	0	0.0350178	0.247695	0	0.010364	0	0.120491	0.0794658	0	0	0.139115	0	0.138785	0	0.0644084	0	0	0.0565448	0	0.00101647	0
GSM2261175	ND	0	MB_SubtypeStudy_55431	0.292324	0	0.0246135	0.0689683	0	0.0650063	0	0.0197609	0.088398	0	0	0.0751652	0.0504494	0.235005	0	0.0652544	0	0	0.0120348	0	0	0.00301936
GSM2261176	0	1	MB_SubtypeStudy_55432	0	0	0.0535374	0	0	0.389317	0	0	0.0169143	0	0	0.156799	0.0835446	0.0603104	0	0.114782	0	0	0.11758	0	0.0072152	0
GSM2261177	ND	1	MB_SubtypeStudy_55433	0.185877	0	0.0224164	0.260762	0	0	0.00914122	0.0116762	0.0893097	0	0	0.0856223	0.0560161	0.190035	0	0.0556412	0	0	0.0335027	0	0	0
GSM2261178	0	1	MB_SubtypeStudy_55434	0.156957	0	0.113673	0.290194	0	0	0	0.0445588	0.0631265	0	0.0128311	0.098002	0.0867472	0.0126606	0	0.100504	0	0.000948881	0.0197972	0	0	0
GSM2261179	ND	0	MB_SubtypeStudy_55435	0.110145	0	0.0282906	0.241757	0	0.215761	0	0	0.0468839	0	0.00877194	0.050596	0.104028	0.00620255	0	0.0974943	0	0	0.0778779	0	0	0.0121913
GSM2261180	ND	0	MB_SubtypeStudy_55436	0.091395	0	0.0616894	0.202143	0	0.0105962	0	0.0248519	0.119167	0	0	0.123041	0.0793744	0.0876843	0	0.0760101	0	0.00540728	0.11864	0	0	0
GSM2261181	0	1	MB_SubtypeStudy_55437	0	0	0	0	0	0.197263	0	0.0614397	0	0	0	0.161999	0.0800183	0.0927683	0	0.148301	0	0.0494927	0.206186	0	0.00253229	0
GSM2261182	ND	0	MB_SubtypeStudy_55438	0.228415	0	0.0379828	0.255294	0	0.0687596	0	0.0630946	0.0776639	0	0	0.109513	0.071687	0.0531697	0	0.015788	0	0	0.0186329	0	0	0
GSM2261183	ND	0	MB_SubtypeStudy_55439	0.0675304	0	0.0639795	0.260558	0	0.0384689	0	0.0856567	0.106219	0	0	0.143361	0.0916207	0.0332971	0	0.060315	0	0	0.0489938	0	0	0
GSM2261184	ND	0	MB_SubtypeStudy_55440	0.215928	0	0	0.306337	0	0	0	0.03361	0.0788669	0	0	0.118797	0.0872538	0.0773265	0	0.00258945	0	0.00148389	0.077807	0	0	0
GSM2261185	ND	0	MB_SubtypeStudy_55441	0.181358	0	0.0153764	0.332096	0	0.00425702	0	0.0537125	0.0925689	0	0	0.137468	0.0630514	0.0309341	0	0.0460193	0	0	0.0431573	0	0	0
GSM2261186	ND	0	MB_SubtypeStudy_55442	0.0926479	0	0.0252275	0.276865	0	0.0972605	0	0.0267574	0.14141	0	0	0.144149	0.0422241	0.0392425	0	0.0503388	0	0	0.0617771	0	0.00210047	0
GSM2261187	0	1	MB_SubtypeStudy_55443	0.126503	0	0.0516848	0.228798	0	0.0482218	0	0	0.149774	0	0	0.0856496	0.052757	0	0	0.205374	0	0	0.0434864	0	0.0077513	0
GSM2261188	0	1	MB_SubtypeStudy_55444	0	0	0	0	0	0.226731	0	0.0738898	0	0	0	0.152738	0.103681	0.0589131	0	0.173108	0	0	0.210939	0	0	0
GSM2261189	0	1	MB_SubtypeStudy_55445	0	0	0.0477592	0.0103105	0	0.234573	0	0.09571	0	0	0	0.186017	0.0983641	0.0466903	0	0.139571	0	0	0.141005	0	0	0
GSM2261190	ND	0	MB_SubtypeStudy_55446	0.171144	0	0.0254437	0.317103	0	0.0343278	0	0.0166457	0.116196	0	0	0.100583	0.0644576	0.049865	0	0.0393231	0	0	0.0546491	0	0	0.0102615
GSM2261191	0	1	MB_SubtypeStudy_55447	0	0	0.110135	0	0	0.294887	0	0.151095	0	0	0	0.22729	0	0.0944421	0	0.0276926	0	0	0.094458	0	0	0
GSM2261192	ND	0	MB_SubtypeStudy_55448	0.163437	0	0.0205562	0.223812	0	0.098168	0	0.111275	0.0965522	0	0	0.152312	0.0676143	0.0455539	0	0.0207193	0	0	0	0	0	0
GSM2261193	0	1	MB_SubtypeStudy_55449	0.0843743	0	0.0852558	0.118916	0.0460686	0	0	0.0198727	0.0725672	0	0	0.177237	0.102461	0.0282128	0	0.145654	0	0	0.11938	0	0	0
GSM2261194	0	1	MB_SubtypeStudy_55450	0	0	0.0789774	0	0	0.250826	0	0.0357425	0	0	0	0.18545	0.102145	0.0288938	0	0.236329	0	0	0.0532625	0	0.0283732	0
GSM2261195	ND	0	MB_SubtypeStudy_55451	0	0	0.0598714	0.213826	0	0.0871525	0	0.0789315	0.113385	0	0	0.143213	0.100136	0.0655659	0	0.051925	0	0	0.0859947	0	0	0
GSM2261196	ND	0	MB_SubtypeStudy_55452	0.191127	0	0.0189029	0.333469	0	0.0439508	0	0.0156695	0.149965	0	0	0.131219	0.0750758	0.0390523	0	0.00156819	0	0	0	0	0	0
GSM2261197	ND	0	MB_SubtypeStudy_55453	0.250954	0	0.00931916	0.224228	0	0.164306	0	0	0.0103965	0	0.0274618	0.0494578	0.12572	0.102628	0	0	0	0.00428535	0	0	0	0.0312434
GSM2261198	ND	0	MB_SubtypeStudy_55454	0	0.00308105	0.0887328	0.0388135	0	0.320636	0	0.0849019	0.0679048	0	0.0508282	0.142142	0.00275992	0.0808147	0	0	0	0	0.119385	0	0	0
GSM2261199	0	1	MB_SubtypeStudy_55455	0.0112516	0	0.0393922	0.236174	0	0.0462465	0	0.072269	0.0680739	0	0	0.181514	0.106191	0.0534598	0	0.0525737	0	0	0.132855	0	0	0
GSM2261200	0	1	MB_SubtypeStudy_55456	0.0536083	0	0.0565892	0.15866	0	0.133518	0	0.166535	0.0605697	0	0	0.139837	0.0810023	0.0430661	0	0.0449102	0	0	0.0617036	0	0	0
GSM2261201	ND	0	MB_SubtypeStudy_55457	0	0	0.0300908	0.16043	0	0.161372	0	0.090766	0.0538377	0	0	0.142796	0.0723424	0.0402107	0.0158128	0.100409	0	0	0.131933	0	0	0
GSM2261202	0	1	MB_SubtypeStudy_55458	0.182612	0	0.0520927	0.271689	0	0.010877	0	0.0393168	0.117807	0	0	0.0955675	0.0995887	0.0354933	0	0.094957	0	0	0	0	0	0
GSM2261203	0	0	MB_SubtypeStudy_55459	0.0733348	0	0.049859	0.164892	0	0.0794966	0	0.0514171	0.130956	0	0	0.173489	0.0881498	0.0531518	0	0.0675806	0	0	0.0676732	0	0	0
GSM2261204	0	1	MB_SubtypeStudy_55460	0	0.0575543	0.0430324	0.0513882	0	0.24596	0	0.290902	0	0	0	0.104111	0.10148	0.0495361	0	0.00126707	0	0.0266193	0.0281495	0	0	0
GSM2261205	0	1	MB_SubtypeStudy_55461	0	0	0.111785	0	0	0.297332	0	0.141153	0	0	0	0.170056	0.111975	0	0	0.167699	0	0	0	0	0	0
GSM2261206	0	1	MB_SubtypeStudy_55462	0.165779	0	0.0380865	0.29621	0	0	0	0.0140501	0.105382	0	0	0.105669	0.0694518	0	0	0.14752	0	0	0.0578519	0	0	0
GSM2261207	ND	0	MB_SubtypeStudy_55463	0	0	0.0746633	0.23725	0	0.0289246	0	0.0171196	0.163695	0	0	0.168026	0.0879515	0.0688336	0	0.0621385	0	0	0.0913981	0	0	0
GSM2261208	ND	0	MB_SubtypeStudy_55464	0.0127929	0	0.0580554	0.136249	0	0.060653	0	0.127769	0.062062	0	0	0.18118	0.0584	0.066604	0	0.0995644	0	0	0.136671	0	0	0
GSM2261209	ND	0	MB_SubtypeStudy_55465	0.118596	0	0.0210117	0.251326	0	0.0695221	0	0.0435156	0.11545	0	0	0.0921517	0.0542998	0.085703	0	0.119374	0	0.0108161	0.018235	0	0	0
GSM2261210	ND	0	MB_SubtypeStudy_55466	0.145877	0	0.0387101	0.328783	0	0.0176727	0	0.037709	0.135413	0	0	0.119396	0.0707395	0.0304325	0	0.0742547	0	0	0.00101231	0	0	0
GSM2261211	ND	0	MB_SubtypeStudy_55467	0	0	0	0.0108344	0	0.373398	0	0.110219	0.0729075	0	0	0.181132	0.0235121	0.0838071	0	0	0	0.00865413	0.135536	0	0	0
GSM2261212	ND	0	MB_SubtypeStudy_55468	0.203509	0	0.0219244	0.271316	0	0	0	0.0577241	0.129751	0	0	0.14539	0.0623313	0.00129104	0	0.0933976	0	0.00348211	0.00988354	0	0	0
GSM2261213	0	1	MB_SubtypeStudy_55469	0	0.00603538	0.0619712	0.266534	0	0.0173108	0	0.0221763	0.127732	0	0	0.134528	0.106738	0.0323744	0.000231135	0.129649	0	0	0.0947205	0	0	0
GSM2261214	ND	0	MB_SubtypeStudy_55470	0.0371726	0	0.0486861	0.340118	0	0	0	0.0824552	0.10503	0	0	0.150838	0.0523495	0.0440102	0	0.0436347	0	0	0.0957065	0	0	0
GSM2261215	ND	0	MB_SubtypeStudy_55471	0	0	0	0	0	0.354374	0	0.0601103	0.139246	0	0.000443159	0.201207	0.137602	0.102658	0	0.00435863	0	0	0	0	0	0
GSM2261216	ND	0	MB_SubtypeStudy_55472	0.0382716	0	0.0564653	0.372374	0	0.0747995	0	0.0789409	0.0243141	0	0	0.145069	0.0948102	0.0786953	0	0	0	0	0.036261	0	0	0
GSM2261217	ND	0	MB_SubtypeStudy_55473	0.159315	0	0.0491397	0.305404	0	0.0455727	0	0.0658122	0.0899699	0	0	0.145548	0.0514596	0.0304968	0	0.0458666	0	0	0.0114161	0	0	0
GSM2261218	ND	0	MB_SubtypeStudy_55474	0.200809	0	0.0262532	0.0910169	0	0.101202	0	0.038177	0.0586524	0	0	0.0749752	0.0497058	0.189088	0	0.165089	0	0	0	0.00503071	0	0
GSM2261219	ND	0	MB_SubtypeStudy_55475	0.0213103	0	0.0331278	0.200816	0	0.0916386	0	0.132426	0.0431783	0	0	0.142491	0.0827214	0.0316208	0	0.161656	0	0	0.059013	0	0	0
GSM2261220	ND	0	MB_SubtypeStudy_55476	0.130134	0	0.0551504	0.263865	0	0.0587891	0	0.0653804	0.0998512	0	0	0.131429	0.0516847	0.0384402	0	0.0623696	0	0	0.0429063	0	0	0
GSM2261221	ND	1	MB_SubtypeStudy_55477	0.226549	0	0.0322514	0.241371	0	0.0429452	0	0.00822383	0.102019	0	0	0.0908459	0.0658079	0	0	0.141206	0	0	0.0487807	0	0	0
GSM2261222	ND	0	MB_SubtypeStudy_55478	0.0928623	0	0.0465773	0.225188	0	0.0589041	0	0.144902	0.0491617	0	0	0.149782	0.0766076	0.113551	0	0	0	0	0	0	0.0424638	0
GSM2261223	1	1	MB_SubtypeStudy_55479	0.108388	0	0.0404776	0.172072	0	0.0265991	0	0.0540876	0.127552	0	0	0.14405	0.0556373	0.0802347	0	0.103392	0	0	0.0875107	0	0	0
GSM2261224	ND	0	MB_SubtypeStudy_55480	0.140777	0	0.0406361	0.160168	0	0.106772	0	0.065005	0.123297	0	0	0.148002	0.0513741	0.0886992	0	0.0457841	0	0	0.0294856	0	0	0
GSM2261225	ND	0	MB_SubtypeStudy_55481	0.0025565	0	0.0549361	0.190106	0	0.089137	0	0.140794	0.0537262	0	0	0.181036	0.0448369	0.0933706	0	0.0499416	0	0	0.0995594	0	0	0
GSM2261226	ND	0	MB_SubtypeStudy_55482	0.113083	0	0.0772332	0.260462	0	0.0946156	0	0	0.102825	0	0	0.108634	0.043549	0.0282811	0	0.0913385	0	0	0.0799789	0	0	0
GSM2261227	ND	0	MB_SubtypeStudy_55483	0.261335	0	0.0428435	0.260234	0	0.0170168	0	0.0337197	0.0820479	0	0	0.116382	0.0550483	0.064339	0	0.0451177	0	0	0.0219157	0	0	0
GSM2261228	ND	0	MB_SubtypeStudy_55484	0.126156	0	0.0628603	0.216394	0	0	0	0.115781	0.0754852	0	0	0.158966	0	0.0666513	0	0.075284	0	0	0.102422	0	0	0
GSM2261229	ND	0	MB_SubtypeStudy_55485	0.159407	0	0.0275207	0.2966	0	0.0343089	0	0.0292198	0.170701	0	0	0.149293	0.062803	0.0102605	0	0.0461409	0	0.00479479	0.00678406	0	0.00216686	0
GSM2261230	ND	0	MB_SubtypeStudy_55486	0.0940078	0	0.0631048	0.181167	0	0.155331	0	0.0686242	0.06714	0	0.00410166	0.0734555	0.0743185	0.0162306	0	0.145212	0	0	0.000805339	0	0.0565004	0
GSM2261231	0	1	MB_SubtypeStudy_55487	0	0	0.0462997	0	0	0.230851	0	0	0	0	0.0135431	0.120406	0.0885228	0.0309682	0.0069865	0.250107	0	0	0.20991	0	0.00240523	0
GSM2261232	ND	0	MB_SubtypeStudy_55488	0	0.074122	0.0782908	0	0	0.2522	0	0.208181	0.0550201	0	0.0185294	0.136496	0.0978099	0.0579398	0	0	0	0.00412394	0	0	0.0172867	0
GSM2261233	ND	0	MB_SubtypeStudy_55489	0.150196	0	0.0311652	0.214187	0	0.0953608	0	0.0419276	0.12929	0	0	0.141145	0.0633547	0.0334525	0	0.080923	0	0	0.0189983	0	0	0
GSM2261234	ND	0	MB_SubtypeStudy_55490	0.144222	0	0.0462904	0.296476	0	0.0391919	0	0.0434041	0.116497	0	0	0.099629	0.0842284	0.0492408	0	0.0717152	0	0	0	0	0.0091044	0
GSM2261235	ND	0	MB_SubtypeStudy_55491	0	0	0	0.177696	0	0.220695	0	0.0590467	0.1041	0	0	0.169342	0.0930852	0.0765928	0	0.0112971	0	0.00496613	0.0831782	0	0	0
GSM2261236	ND	0	MB_SubtypeStudy_55492	0.144591	0	0.0253761	0.264287	0	0.0736389	0	0.0612007	0.0735563	0	0	0.133842	0.0796687	0.0348096	0	0.0778079	0	0	0.0274941	0	0.00372751	0
GSM2261237	0	1	MB_SubtypeStudy_55493	0.128721	0	0.0293145	0.229365	0	0	0	0.0857885	0.0650083	0	0.0109608	0.055107	0.0643395	0.138653	0	0.1619	0	0	0.0308421	0	0	0
GSM2261238	ND	0	MB_SubtypeStudy_55494	0.148666	0	0.043753	0.277121	0	0.075889	0	0.0704688	0.0732366	0	0	0.1695	0.0734265	0.00329264	0	0.0611161	0	0	0.00353137	0	0	0
GSM2261239	0	1	MB_SubtypeStudy_55495	0.206666	0	0.0341537	0.266052	0	0.0671827	0	0	0.0783415	0	0	0.091222	0.0858748	0.0168221	0.00233073	0.0995218	0	0	0.0518323	0	0	0
GSM2261240	ND	0	MB_SubtypeStudy_55496	0	0.201077	0	0	0	0.239771	0	0.109117	0.0843834	0	0	0.222242	0	0.070589	0	0.07282	0	0	0	0	0	0
GSM2261241	0	1	MB_SubtypeStudy_55497	0.129448	0	0.0418954	0.225384	0	0	0	0	0.0877693	0	0	0.116248	0.0742356	0	0	0.281618	0	0	0.0434021	0	0	0
GSM2261242	ND	0	MB_SubtypeStudy_55498	0.148483	0	0.0261014	0.266175	0	0.0410125	0	0.0969805	0.101313	0	0	0.157696	0.0815407	0.0343487	0	0.0251852	0	0	0.0211646	0	0	0
GSM2261243	ND	0	MB_SubtypeStudy_55499	0.0702299	0	0.036917	0.113778	0	0.147689	0	0	0.11178	0	0	0.102953	0.0669613	0.00419377	0.0162698	0.262448	0	0	0.0667814	0	0	0
GSM2261244	ND	1	MB_SubtypeStudy_55500	0	0	0.0786071	0.322931	0	0	0	0	0	0	0	0.0958286	0.0700111	0	0	0.209743	0	0.0136171	0.194675	0	0.0145877	0
GSM2261245	ND	0	MB_SubtypeStudy_55501	0.172995	0	0.0400256	0.336121	0	0	0	0.0159081	0.147654	0	0	0.113567	0.0785501	0.0540078	0	0.010023	0	0	0.0311486	0	0	0
GSM2261246	ND	1	MB_SubtypeStudy_55502	0	0.040251	0.114615	0	0	0.230786	0	0.161507	0	0	0.0489087	0.0892194	0.149261	0.0309368	0	0.114753	0	0.0197621	0	0	0	0
GSM2261247	ND	0	MB_SubtypeStudy_55503	0	0	0	0	0	0.422745	0	0.148786	0.0673173	0	0.0129269	0.152507	0.0838801	0.101293	0	0	0	0.0105451	0	0	0	0
GSM2261248	ND	1	MB_SubtypeStudy_55504	0	0	0.0887076	0	0	0.272781	0	0.0713303	0	0	0	0.087773	0.0832114	0.0465799	0	0.179407	0	0.0242864	0.123677	0	0.0222458	0
GSM2261249	ND	1	MB_SubtypeStudy_55505	0.158579	0	0.0256232	0.217599	0	0	0	0	0.147612	0	0	0.0818681	0.0541752	0	0	0.262576	0	0	0.0519667	0	0	0
GSM2261250	ND	0	MB_SubtypeStudy_55506	0.246931	0	0.0225996	0.192449	0	0.0352674	0	0.0708368	0.121719	0	0	0.10711	0.0432812	0.0718387	0	0.0684016	0	0	0.0195661	0	0	0
GSM2261251	1	1	MB_SubtypeStudy_55507	0	0	0.0440821	0	0	0.38735	0	0.0620985	0	0	0	0.171218	0.0905729	0.0951864	0	0.0655267	0	0	0.0839655	0	0	0
GSM2261252	ND	0	MB_SubtypeStudy_55508	0.14169	0	0.054731	0.285257	0	0	0	0.0720537	0.093169	0	0	0.170482	0.0373001	0.0754587	0	0	0	0	0.0698583	0	0	0
GSM2261253	ND	0	MB_SubtypeStudy_55509	0.109223	0	0.0365172	0.120217	0	0.188858	0	0.111592	0.0186761	0	0	0.0926833	0.0433124	0.0748396	0	0.15519	0	0	0.0488918	0	0	0
GSM2261254	ND	0	MB_SubtypeStudy_55510	0	0.0380115	0	0.0681651	0	0.283481	0	0.159649	0	0	0	0.194535	0	0.086328	0	0	0	0.0124364	0.157393	0	0	0
GSM2261255	ND	0	MB_SubtypeStudy_55511	0.160821	0	0.0382081	0.175063	0	0.0558118	0	0.141662	0.0529815	0	0	0.152444	0.0622826	0.077434	0	0	0	0	0.0832913	0	0	0
GSM2261256	ND	1	MB_SubtypeStudy_55512	0.137489	0	0.00287247	0.126921	0	0.17272	0	0.0320995	0.0186928	0	0	0.151968	0.077525	0	0	0.158495	0	0	0	0.116893	0.00432417	0
GSM2261257	ND	0	MB_SubtypeStudy_55513	0.214759	0	0.000309314	0.271865	0	0.0455236	0	0.0827863	0.0890363	0	0	0.132758	0.0883118	0.0320327	0	0.014186	0	0	0.0284327	0	0	0
GSM2261258	ND	0	MB_SubtypeStudy_55514	0.00200324	0	0.0643938	0.25496	0	0.115912	0	0.0536877	0.102543	0	0	0.144839	0.0611934	0.0748865	0	0.0180418	0	0.00487477	0.102664	0	0	0
GSM2261259	ND	0	MB_SubtypeStudy_55515	0.114253	0	0.014604	0.253443	0	0.0802549	0	0.0202814	0.190226	0	0	0.142075	0.0934684	0	0	0.0850419	0	0	0.00635268	0	0	0
GSM2261260	ND	1	MB_SubtypeStudy_55516	0	0.0441977	0.0282456	0.141021	0	0	0	0.093245	0.0724679	0	0	0.161754	0.0729741	0.205683	0	0.0984778	0	0	0.081934	0	0	0
GSM2261261	ND	0	MB_SubtypeStudy_55517	0.0862998	0	0.0356449	0.355513	0	0.0407829	0	0.0267246	0.123463	0	0	0.136838	0.0754186	0.0139632	0	0.070219	0	0	0.0351328	0	0	0
GSM2261262	ND	0	MB_SubtypeStudy_55518	0.00517384	0	0.0703388	0.21277	0	0.113933	0	0.0885201	0.115548	0	0	0.15305	0.0793631	0.0653068	0	0.0551192	0	0	0.0408779	0	0	0
GSM2261263	ND	0	MB_SubtypeStudy_55519	0.157869	0	0.0164866	0.208349	0	0.0204294	0	0.0283223	0.179167	0	0	0.114172	0.0601327	0.101991	0	0.0723004	0	0	0.0407808	0	0	0
GSM2261264	ND	0	MB_SubtypeStudy_55520	0.188054	0	0.043148	0.240668	0	0.0617741	0	0.0842464	0.066192	0	0	0.112616	0.0756968	0.0321996	0	0.0575831	0	0	0	0	0.0378223	0
GSM2261265	ND	0	MB_SubtypeStudy_55521	0.127765	0	0	0.357099	0	0.0248839	0	0.0564884	0.0916668	0	0	0.143932	0.0642445	0.0557409	0	0.062329	0	0	0.0158497	0	0	0
GSM2261266	ND	0	MB_SubtypeStudy_55522	0.13366	0	0.0206538	0.297207	0	0	0	0.0825161	0.132827	0	0	0.148597	0.092447	0.0724664	0	0.00586258	0	0.0047596	0.00900309	0	0	0
GSM2261267	0	1	MB_SubtypeStudy_55523	0.151688	0	0.0386707	0.0530456	0	0.241796	0	0.0695494	0.00908499	0	0	0.17773	0.0743312	0.0566268	0	0.0504693	0	0	0.0770081	0	0	0
GSM2261268	0	1	MB_SubtypeStudy_55524	0	0	0	0	0	0.258217	0	0.124789	0	0	0	0.110852	0.110329	0	0	0.217448	0	0.0093342	0.16903	0	0	0
GSM2261269	ND	0	MB_SubtypeStudy_55525	0	0	0.0549435	0.229508	0	0.111444	0	0.0632201	0	0	0	0.13997	0.0905661	0.0332591	0	0.141217	0	0.0286246	0.107248	0	0	0
GSM2261270	0	1	MB_SubtypeStudy_55526	0	0	0.0376636	0	0	0.237203	0	0.0824132	0	0	0.0554614	0.128645	0.112178	0.0601612	0	0.14764	0	0.0237546	0.0942717	0	0.0206087	0
GSM2261271	ND	0	MB_SubtypeStudy_55527	0.127671	0	0	0.381266	0	0	0	0.0904698	0.100523	0	0	0.142569	0.0776283	0.0634886	0	0	0	0	0.0163845	0	0	0
GSM2261272	ND	0	MB_SubtypeStudy_55528	0.0532627	0	0	0.265835	0	0.0906696	0	0.139493	0.0261409	0	0	0.145394	0.0704657	0.0410515	0	0.0829461	0	0	0.0847413	0	0	0
GSM2261273	ND	0	MB_SubtypeStudy_55529	0	0	0	0	0	0.390619	0	0.114228	0.00243922	0	0	0.186719	0.0166147	0.085048	0	0.0607035	0	0.0260216	0.117606	0	0	0
GSM2261274	ND	0	MB_SubtypeStudy_55530	0.0677959	0	0.0791743	0.223162	0	0	0	0.103697	0.059986	0	0	0.207715	0.0782248	0.0631204	0	0.0173103	0	0	0.0961779	0	0.00363596	0
GSM2261275	ND	1	MB_SubtypeStudy_55531	0	0.0498503	0.0500253	0	0	0.236298	0	0.132	0	0	0	0.128432	0.109412	0.063698	0	0.0930067	0	0.0160042	0.110503	0	0.0107702	0
GSM2261276	ND	0	MB_SubtypeStudy_55532	0.178379	0	0.0331425	0.372318	0	0	0	0.0737065	0.08675	0	0	0.0934471	0.0775392	0.0523204	0	0.014098	0	0	0.0182996	0	0	0
GSM2261277	ND	0	MB_SubtypeStudy_55533	0.0853776	0	0.0656765	0.195491	0	0.110761	0	0.0229488	0.0950274	0	0	0.123168	0.0754714	0	0	0.16615	0	0	0.0599278	0	0	0
GSM2261278	ND	1	MB_SubtypeStudy_55534	0.0873837	0	0.0266359	0.0803767	0	0.0604272	0	0.0550289	0.10692	0	0	0.109645	0.0407257	0.283291	0	0.149567	0	0	0	0	0	0
GSM2261279	ND	1	MB_SubtypeStudy_55535	0.0713519	0	0.0559574	0.275737	0	0	0	0.0613718	0.0657843	0	0	0.145481	0.0555182	0.0505868	0	0.110053	0	0	0.108158	0	0	0
GSM2261280	ND	0	MB_SubtypeStudy_55536	0.0996329	0	0.0441025	0.336308	0	0	0	0.0563812	0.121351	0	0	0.106082	0.0765171	0.103022	0	0.0566031	0	0	0	0	0	0
GSM2261281	ND	0	MB_SubtypeStudy_55537	0.0631842	0	0.0312802	0.320048	0	0.0569899	0	0.0332224	0.169944	0	0	0.154146	0.0834856	0.0356045	0	0.0434713	0	0	0.00862427	0	0	0
GSM2261282	ND	0	MB_SubtypeStudy_55538	0.102271	0	0.0208925	0.367833	0	0	0	0	0.193431	0	0	0.0973531	0.0676963	0.0288684	0	0.0915835	0	0	0.0300711	0	0	0
GSM2261283	ND	0	MB_SubtypeStudy_55539	0.109838	0	0.0656902	0.213021	0	0.0276465	0	0.11426	0.0893751	0	0	0.128037	0.106056	0.130886	0	0	0	0	0.0151901	0	0	0
GSM2261284	ND	0	MB_SubtypeStudy_55540	0	0	0	0	0	0.418466	0	0.108189	0.0642144	0	0	0.221013	0	0.0727513	0	0	0	0	0.115367	0	0	0
GSM2261285	ND	0	MB_SubtypeStudy_55541	0.121582	0	0.0739383	0.170909	0	0.131937	0	0.106781	0.054401	0	0	0.152103	0.0792752	0.0238231	0	0.0731135	0	0	0	0	0.0121371	0
GSM2261286	ND	0	MB_SubtypeStudy_55542	0.00237582	0	0.0423549	0.267321	0	0.0811686	0	0.1007	0.0830589	0	0	0.164908	0.104815	0.0806018	0	0.0544146	0	0	0	0	0.018282	0
GSM2261287	0	1	MB_SubtypeStudy_55543	0.241418	0	0.019117	0.238248	0	0	0	0	0.0895219	0	0	0.128832	0.101731	0	0	0.172714	0	0.0013803	0.00417213	0	0.00286554	0
GSM2261288	ND	0	MB_SubtypeStudy_55544	0.0827173	0	0.0699426	0.262977	0	0.0636055	0	0.019092	0.123928	0	0	0.133103	0.0653178	0.0327137	0	0.0920621	0	0	0.0545413	0	0	0
GSM2261289	ND	0	MB_SubtypeStudy_55545	0.149422	0	0.0177567	0.250392	0	0.061726	0	0.0439721	0.0947928	0	0	0.105466	0.100704	0.0268126	0	0.0966105	0	0	0.0494749	0	0.00286938	0
GSM2261290	ND	1	MB_SubtypeStudy_55546	0	0.0123774	0.0394722	0	0	0.443849	0	0.00371283	0	0	0	0.171107	0.0976758	0	0	0.164904	0	0	0.0669022	0	0	0
GSM2261291	ND	0	MB_SubtypeStudy_55547	0.114932	0	0.0195348	0.415057	0	0	0	0	0.162212	0	0	0.110971	0.0874089	0.0355219	0	0.0347595	0	0	0.0196025	0	0	0
GSM2261292	ND	0	MB_SubtypeStudy_55548	0.163661	0	0.0580502	0.175275	0	0.16788	0	0	0.134617	0	0	0.114861	0.0351462	0.0768588	0	0.0688103	0	0	0.00484092	0	0	0
GSM2261293	0	1	MB_SubtypeStudy_55549	0	0	0.0711508	0	0.0122561	0.139565	0	0.0687984	0	0	0	0.174468	0.145589	0	0	0.316509	0	0	0.0281416	0	0.0435227	0
GSM2261294	0	1	MB_SubtypeStudy_55550	0.23829	0	0.0407779	0.189161	0	0.0332053	0	0	0.0755126	0	0	0.123024	0.0768715	0.00561591	0	0.179125	0	0	0.0354471	0	0.00296885	0
GSM2261295	ND	0	MB_SubtypeStudy_55551	0.154319	0	0.0174535	0.303709	0	0	0	0.108471	0.0987074	0	0	0.143316	0.090887	0.0578333	0	0	0	0	0.0198788	0	0.00542384	0
GSM2261296	ND	0	MB_SubtypeStudy_55552	0.152866	0	0.00410829	0.120824	0	0.393577	0.00854734	0	0.0392645	0	0.0318283	0.00445738	0.0703791	0	0	0.157019	0	0.00830199	0	0.00882779	0	0
GSM2261297	ND	0	MB_SubtypeStudy_55553	0.144532	0	0.0254161	0.192394	0	0.152264	0	0	0.127575	0	0	0.158141	0.0438683	0.0580803	0	0.00334438	0	0.00958322	0.0848008	0	0	0
GSM2261298	ND	0	MB_SubtypeStudy_55554	0.166891	0	0.0644272	0.203671	0	0.115003	0	0.0647907	0.0787312	0	0	0.110785	0.0967752	0.0333863	0	0.0642999	0	0	0	0	0.00123921	0
GSM2261299	ND	0	MB_SubtypeStudy_55555	0.170404	0	0.045043	0.289582	0	0.0351205	0	0	0.169523	0	0	0.111659	0.072884	0.00385084	0	0.101933	0	0	0	0	0	0
GSM2261300	0	1	MB_SubtypeStudy_55556	0	0	0.0680568	0	0	0.311759	0	0.0574833	0	0	0	0.159783	0.119466	0	0	0.233139	0	0.0141223	0.0127385	0	0.0234526	0
GSM2261301	ND	0	MB_SubtypeStudy_55557	0.113957	0	0.0406377	0.328784	0	0.0209597	0	0.0204861	0.195964	0	0	0.139785	0.0779494	0.0361808	0	0.0226484	0	0	0.00264735	0	0	0
GSM2261302	ND	0	MB_SubtypeStudy_55558	0.0017799	0	0	0	0	0.320185	0	0.0642104	0.0997176	0	0	0.168669	0.108546	0.0784527	0	0.106157	0	0.00808336	0.0442	0	0	0
GSM2261303	ND	0	MB_SubtypeStudy_55559	0.0810309	0	0.0384434	0.234449	0	0.0795827	0	0.0585544	0.112057	0	0	0.123699	0.0582306	0.10709	0	0.0675866	0	0	0.0392762	0	0	0
GSM2261304	ND	0	MB_SubtypeStudy_55560	0.132753	0	0.0312911	0.317612	0	0.0306775	0	0	0.149455	0	0	0.106039	0.0739753	0.0373979	0	0.0608221	0	0	0	0	0.0510931	0.00888414
GSM2261305	0	1	MB_SubtypeStudy_55561	0	0	0.0841672	0	0	0.164365	0	0.076927	0	0	0	0.17046	0.146364	0.0124635	0	0.167997	0	0	0.173271	0	0.0039856	0
GSM2261306	ND	0	MB_SubtypeStudy_55562	0.157858	0	0	0.313034	0	0	0	0	0.175217	0	0	0.158887	0.069972	0.0525668	0	0.0506331	0	0.00297524	0.0188577	0	0	0
GSM2261307	ND	0	MB_SubtypeStudy_55563	0.198933	0	0.0810556	0.1526	0	0.104346	0	0.0417949	0.0987898	0	0	0.120333	0.0772395	0.0389168	0	0.0667921	0	0	0.0191991	0	0	0
GSM2261308	ND	0	MB_SubtypeStudy_55564	0	0	0	0.0440245	0	0.177433	0	0.168057	0.0252431	0	0	0.183056	0	0.073016	0	0.0892918	0	0.0329128	0.206965	0	0	0
GSM2261309	0	1	MB_SubtypeStudy_55565	0	0	0.0668008	0	0	0.221794	0	0.0895939	0	0	0	0.0784868	0.0605082	0.0290073	0.0190909	0.10356	0	0	0.331157	0	0	0
GSM2261310	ND	0	MB_SubtypeStudy_55566	0	0.0601247	0.0538425	0.24896	0	0.0719909	0	0.0898465	0.0447276	0	0	0.119202	0.0841381	0	0	0.150578	0	0	0.0765895	0	0	0
GSM2261311	ND	0	MB_SubtypeStudy_55567	0.0387187	0	0.0806529	0.222427	0	0.097527	0	0.0883904	0.125062	0	0	0.174092	0.0833196	0.0373294	0	0.0459692	0	0	0	0	0.0065113	0
GSM2261312	ND	0	MB_SubtypeStudy_55568	0.191264	0	0	0.214723	0	0.0191613	0	0.0846582	0.0983291	0	0.0105607	0.0950995	0.0677231	0.0942943	0	0.0722766	0	0.00149639	0.0504134	0	0	0
GSM2261313	ND	0	MB_SubtypeStudy_55569	0.151226	0	0.0197154	0.250124	0	0.0563496	0	0.00635425	0.150168	0	0	0.107048	0.0656536	0	0	0.169306	0	0	0.0240544	0	0	0
GSM2261314	ND	0	MB_SubtypeStudy_55570	0.097518	0	0.0149924	0.331451	0	0.00729203	0	0.0443297	0.15061	0	0	0.132274	0.100429	0.0168984	0	0.0940697	0	0	0.0101356	0	0	0
GSM2261315	ND	0	MB_SubtypeStudy_55571	0.144638	0	0.0150271	0.326408	0	0	0	0.0749549	0.118581	0	0	0.130535	0.107308	0.0390912	0	0.0254754	0	0	0.0179812	0	0	0
GSM2261316	ND	0	MB_SubtypeStudy_55572	0	0	0	0	0	0.30664	0	0.147838	0.0456332	0	0	0.203308	0	0.0952272	0	0	0	0.0371593	0.164195	0	0	0
GSM2261317	ND	0	MB_SubtypeStudy_55573	0.152833	0	0.0252164	0.191262	0	0.104357	0	0.0323063	0.0939964	0	0	0.132722	0.070886	0.0906221	0	0.0688473	0	0	0.036952	0	0	0
GSM2261318	ND	0	MB_SubtypeStudy_55574	0	0	0	0	0	0.355218	0	0.0296737	0.0572594	0	0	0.165738	0.0916261	0.0505437	0	0.0723063	0	0.00730662	0.170328	0	0	0
GSM2261319	ND	0	MB_SubtypeStudy_55575	0	0.00811461	0.0768139	0.268841	0	0	0	0	0.233026	0	0	0.193369	0.0574523	0.0805076	0	0	0	0	0.081875	0	0	0
GSM2261320	ND	0	MB_SubtypeStudy_55576	0.107092	0	0.0148584	0.377665	0	0.0718432	0	0.018071	0.12414	0	0	0.0825286	0.0811026	0	0	0.10461	0	0	0	0	0.0180897	0
GSM2261321	ND	0	MB_SubtypeStudy_55577	0	0.0150206	0	0.10085	0	0.264283	0	0.152158	0.0298576	0	0	0.160583	0.0115915	0.0878366	0	0.00194582	0	0.0293027	0.146571	0	0	0
GSM2261322	0	1	MB_SubtypeStudy_55578	0.068977	0	0.0326697	0.135124	0	0.152537	0.0161198	0	0.0266301	0	0	0.10482	0.0763304	0	0	0.305569	0	0	0.0812232	0	0	0
GSM2261323	ND	0	MB_SubtypeStudy_55579	0.225421	0	0.039553	0.219876	0	0.028856	0	0.0558267	0.063776	0	0	0.136309	0.0763463	0.0210549	0	0.0821065	0	0	0.0441358	0	0.00673853	0
GSM2261324	0	1	MB_SubtypeStudy_55580	0.190634	0	0.0102953	0.262521	0	0	0.00451114	0	0.0496497	0	0	0.179438	0.0659443	0	0	0.184721	0	0.00400698	0.048279	0	0	0
GSM2261325	ND	0	MB_SubtypeStudy_55581	0	0	0.0912987	0.261534	0	0	0	0.0441936	0.139969	0	0	0.149789	0.108359	0.0804587	0	0.0770042	0	0	0.0473941	0	0	0
GSM2261326	0	1	MB_SubtypeStudy_55582	0.200744	0	0.0147848	0.227089	0	0	0	0	0.0809778	0	0	0.098165	0.0487163	0	0	0.278537	0	0	0.0509864	0	0	0
GSM2261327	ND	0	MB_SubtypeStudy_55583	0.132819	0	0.0493619	0.198833	0	0	0	0.0843165	0.0668521	0	0	0.170983	0.0450688	0.0890701	0	0.0682735	0	0	0.0944214	0	0	0
GSM2261328	ND	0	MB_SubtypeStudy_55584	0.235358	0	0.015282	0.24205	0	0	0	0.0394143	0.0892479	0	0	0.136448	0.0585599	0.0718036	0	0.0669976	0	0	0	0	0.0448383	0
GSM2261329	1	1	MB_SubtypeStudy_55585	0.0217745	0	0.0477489	0.123162	0	0	0	0.100358	0.0882093	0	0	0.273095	0.0711028	0.100501	0	0.0319722	0	0.00774202	0.134335	0	0	0
GSM2261330	ND	0	MB_SubtypeStudy_55586	0.168309	0	0.0258652	0.178995	0	0.0727539	0	0.0647644	0.0643961	0	0	0.10441	0.0830628	0	0.00311108	0.21843	0	0	0.0159016	0	0	0
GSM2261331	ND	0	MB_SubtypeStudy_55587	0.17552	0	0	0.127718	0	0.198605	0	0.0552812	0.151844	0	0	0.172061	0.031974	0.0486875	0	0.0383082	0	0	0	0	0	0
GSM2261332	ND	0	MB_SubtypeStudy_55588	0.0647506	0	0.0598188	0.252194	0	0.100791	0	0.0316755	0.104759	0	0	0.152735	0.108517	0.0451621	0	0.0441794	0	0	0.035417	0	0	0
GSM2261333	ND	1	MB_SubtypeStudy_55589	0	0	0	0	0	0.292464	0	0.0579875	0	0	0	0.166678	0.0815715	0.0427492	0	0.131904	0	0.0238585	0.192791	0	0.0099964	0
GSM2261334	ND	0	MB_SubtypeStudy_55590	0	0.06532	0	0	0	0.288926	0	0.11524	0.0684255	0	0	0.174503	0.105243	0.0911828	0	0	0	0.003913	0.0872459	0	0	0
GSM2261335	ND	0	MB_SubtypeStudy_55591	0	0.126064	0.0182084	0.0232128	0	0.330875	0	0.213457	0	0	0	0.197077	0	0.061408	0	0	0	0	0.0296978	0	0	0
GSM2261336	0	1	MB_SubtypeStudy_55592	0.254716	0	0.0432611	0.238191	0	0	0	0	0.10037	0	0	0.136605	0.0892623	0.0695348	0	0.0123438	0	0.000209317	0.0555072	0	0	0
GSM2261337	ND	0	MB_SubtypeStudy_55593	0.0783828	0	0.047539	0.179222	0	0.069341	0	0.114582	0.0485318	0	0	0.140142	0.0679339	0.0464803	0	0.0828316	0	0	0.0535104	0	0.0715025	0
GSM2261338	ND	0	MB_SubtypeStudy_55594	0	0.0163074	0.0634977	0.189615	0	0.143198	0	0.154741	0.0798908	0	0	0.165743	0.111266	0.0311984	0	0.042247	0	0	0	0	0.00229653	0
GSM2261339	ND	1	MB_SubtypeStudy_55595	0	0	0.085679	0	0.0926888	0.188256	0	0	0.0041914	0	0	0.114325	0.0984263	0.0463035	0	0.171743	0	0	0.198387	0	0	0
GSM2261340	ND	0	MB_SubtypeStudy_55596	0.129028	0	0.0442326	0.23083	0	0.0821752	0	0.0020029	0.15647	0	0	0.120909	0.0944742	0.0122266	0	0.0882289	0	0	0.0394229	0	0	0
GSM2261341	ND	0	MB_SubtypeStudy_55597	0.129231	0	0.0204902	0.328733	0	0	0	0.0663368	0.0855934	0	0	0.100047	0.113031	0.0134854	0	0.100571	0	0.00116492	0.0413168	0	0	0
GSM2261342	ND	0	MB_SubtypeStudy_55598	0.145663	0	0.00415114	0.384184	0	0	0	0.0159699	0.0962922	0	0	0.186087	0.0664148	0.019361	0	0.0818782	0	0	0	0	0	0
GSM2261343	ND	0	MB_SubtypeStudy_55599	0.120224	0	0.024027	0.353513	0	0	0	0	0.16781	0	0	0.119005	0.117382	0.0382709	0	0.0363786	0	0.00668613	0.0167043	0	0	0
GSM2261344	ND	0	MB_SubtypeStudy_55600	0.161589	0	0.0310036	0.127223	0	0.0738842	0	0.0464203	0.104845	0	0	0.138868	0.0714735	0.0558598	0	0.129159	0	0	0.0596739	0	0	0
GSM2261345	ND	1	MB_SubtypeStudy_55601	0.162673	0	0.111104	0.176943	0	0	0	0	0.07696	0	0	0.115092	0.0765568	0	0	0.278854	0	0	0.00181668	0	0	0
GSM2261346	ND	0	MB_SubtypeStudy_55602	0.109707	0	0.0493619	0.0995262	0	0.0881606	0	0.0980839	0.0771518	0	0	0.166072	0	0.173675	0	0.0820055	0	0	0.0562556	0	0	0
GSM2261347	ND	0	MB_SubtypeStudy_55603	0.102067	0	0.0713857	0.188667	0	0.106184	0	0.0732105	0.0985096	0	0	0.158443	0.082518	0.0182997	0	0.095553	0	0	0.00252762	0	0.00263439	0
GSM2261348	ND	0	MB_SubtypeStudy_55604	0.0699945	0	0.0721885	0.201567	0	0	0	0.107594	0.0910001	0	0	0.130906	0.109102	0.0666838	0	0.112305	0	0	0.0386599	0	0	0
GSM2261349	ND	0	MB_SubtypeStudy_55605	0.128295	0	0.0038137	0.107843	0	0.253537	0	0.0924079	0.0133053	0	0	0.116425	0.0669638	0	0	0.193469	0	0	0.00483016	0	0.0191104	0
GSM2261350	ND	1	MB_SubtypeStudy_55606	0.101502	0	0.023017	0.220483	0	0.0575659	0	0.022212	0.105712	0	0	0.111442	0.0753347	0	0	0.217406	0	0	0.0624748	0	0.00285011	0
GSM2261351	ND	0	MB_SubtypeStudy_55607	0.162775	0	0.0213858	0.0791758	0	0.115183	0	0.0775873	0.0939934	0	0	0.105423	0	0.168401	0	0.135119	0	0	0.0409572	0	0	0
GSM2261352	ND	0	MB_SubtypeStudy_55608	0.0745787	0	0.0774993	0.18994	0	0	0	0.0520964	0.160786	0	0	0.154722	0.055305	0.129894	0	0.0590356	0	0.00327561	0.042867	0	0	0
GSM2261353	ND	0	MB_SubtypeStudy_55609	0.0522594	0	0.0934623	0.268527	0	0	0	0.101116	0.10112	0	0	0.178533	0.131947	0.0523401	0	0.0172524	0	0	0	0	0.00344329	0
GSM2261354	ND	0	MB_SubtypeStudy_55610	0	0	0.0728086	0.292631	0	0.122857	0	0.0655863	0.0115634	0	0	0.109937	0.0857812	0.0342162	0.0151337	0.106326	0	0	0.0831599	0	0	0
GSM2261355	ND	0	MB_SubtypeStudy_55611	0	0.147756	0	0	0	0.214266	0	0.123841	0.00794047	0	0	0.172359	0.0527944	0.0731084	0	0.0754046	0	0	0.130013	0	0	0.00251791
GSM2261356	ND	0	MB_SubtypeStudy_55612	0	0	0	0	0	0.203478	0	0.0966841	0.0954121	0	0	0.184687	0.0287572	0.106522	0	0.109907	0	0.0192587	0.155294	0	0	0
GSM2261357	ND	0	MB_SubtypeStudy_55613	0	0	0	0	0	0.248962	0	0.0427476	0.0408893	0	0	0.220564	0.113376	0.0844207	0	0.101681	0	0	0.147359	0	0	0
GSM2261358	ND	0	MB_SubtypeStudy_55614	0.142459	0	0.054153	0.195876	0	0.101928	0	0.0253535	0.124974	0	0	0.104411	0.0740618	0.0160563	0	0.143862	0	0	0.0168642	0	0	0
GSM2261359	ND	1	MB_SubtypeStudy_55615	0	0	0	0	0	0.417264	0	0	0	0	0	0.166198	0.149377	0.0410511	0	0.14871	0	0.0101399	0.0412206	0	0.0260394	0
GSM2261360	ND	0	MB_SubtypeStudy_55616	0	0.0400898	0.0560744	0.391943	0	0	0	0.0119597	0.186097	0	0	0.114752	0.0659946	0.0223061	0	0.106874	0	0	0	0	0.00390945	0
GSM2261361	ND	1	MB_SubtypeStudy_55617	0.20715	0	0.0325769	0.224628	0	0.0226698	0	0.0792491	0.0314212	0	0	0.138833	0.0807109	0	0	0.121165	0	0.00239259	0.0592037	0	0	0
GSM2261362	ND	0	MB_SubtypeStudy_55618	0	0	0.0567498	0	0	0.276998	0	0.117328	0	0	0	0.152252	0.0423494	0.1352	0.00170834	0	0	0	0.217415	0	0	0
GSM2261363	0	1	MB_SubtypeStudy_55619	0.0192539	0	0.02094	0.00489233	0	0.0948592	0	0.116202	0	0	0	0.101624	0.0293541	0.0247818	0	0.0512308	0	0	0.536862	0	0	0
GSM2261364	ND	1	MB_SubtypeStudy_55620	0	0	0.0384742	0	0	0.409742	0	0.000334005	0	0	0	0.170633	0.109716	0.0663472	0	0.139147	0	0.0453573	0.0202489	0	0	0
GSM2261365	ND	0	MB_SubtypeStudy_55621	0.111384	0	0.066742	0.185146	0	0	0	0.0574382	0.121328	0	0	0.174973	0.0568214	0.131126	0	0	0	0	0.0816552	0	0	0.0133861
GSM2261366	ND	0	MB_SubtypeStudy_55622	0.0741434	0	0.0215678	0.324569	0	0	0	0.0278138	0.170088	0	0	0.151705	0.0792871	0.0058787	0	0.102372	0	0	0.0425769	0	0	0
GSM2261367	ND	0	MB_SubtypeStudy_55623	0	0.0135592	0.0123506	0.27006	0	0.000478642	0	0.0136705	0.127318	0	0	0.207643	0.10646	0.0789969	0	0.0803906	0	0	0.0890719	0	0	0
GSM2261368	ND	1	MB_SubtypeStudy_55624	0	0	0.0780427	0	0	0.225	0	0.0670285	0	0	0.0119252	0.136786	0.102603	0	0	0.210005	0	0.0296425	0.138968	0	0	0
GSM2261369	ND	0	MB_SubtypeStudy_55625	0.151396	0	0.0287415	0.208446	0	0.0626072	0	0.0174723	0.0855025	0	0	0.0923346	0.0682816	0.0416718	0.0124673	0.206195	0	0	0.0240054	0	0.000879558	0
GSM2261370	ND	0	MB_SubtypeStudy_55626	0.108624	0	0.0065836	0.207914	0	0.105184	0	0.102516	0.0741196	0	0	0.136917	0.115708	0.0534997	0	0	0	0	0.0889334	0	0	0
GSM2261371	ND	0	MB_SubtypeStudy_55627	0.150647	0	0.0412128	0.269827	0	0	0	0.017295	0.0771835	0	0	0.0845175	0.101087	0.0272014	0	0.177497	0	0	0.0535311	0	0	0
GSM2261372	ND	1	MB_SubtypeStudy_55628	0	0	0.0818863	0	0	0.227302	0	0.0904772	0	0	0	0.194692	0.0528696	0.0866739	0	0.113692	0	0.0583193	0.0940872	0	0	0
GSM2261373	ND	0	MB_SubtypeStudy_55629	0.149424	0	0.0434948	0.227084	0	0.151825	0	0.0744835	0.031302	0	0	0.119889	0.0875293	0	0	0.102403	0	0	0	0	0.012566	0
GSM2261374	ND	0	MB_SubtypeStudy_55630	0.0909152	0	0.0849122	0.346149	0	0	0	0.123185	0.0643693	0	0	0.120278	0.0762892	0.0162023	0	0.0406019	0	0	0	0	0.0370981	0
GSM2261375	ND	1	MB_SubtypeStudy_55631	0.200283	0	0.0112909	0.0925262	0.0442346	0	0	0	0.134383	0	0	0.105728	0.0481447	0	0.00119358	0.331545	0	0	0.0306707	0	0	0
GSM2261376	ND	1	MB_SubtypeStudy_55632	0.206149	0	0.0358456	0.209618	0	0	0	0.0145201	0.0759651	0	0	0.211571	0.067204	0.000346098	0	0.132086	0	0	0.0466956	0	0	0
GSM2261377	ND	0	MB_SubtypeStudy_55633	0	0.0284105	0	0	0	0.399361	0	0.10979	0.0662679	0	0	0.187615	0.00292928	0.0911488	0	0	0	0	0.114477	0	0	0
GSM2261378	ND	0	MB_SubtypeStudy_55634	0	0	0	0	0	0.309869	0	0.188675	0.0150098	0	0	0.198626	0.0581196	0.0916968	0	0	0	0.0411128	0.0968915	0	0	0
GSM2261379	ND	0	MB_SubtypeStudy_55635	0	0.0395883	0	0.0403863	0	0.292847	0	0.135662	0.0526773	0	0	0.188175	0.0109231	0.0840049	0	0	0	0.0248221	0.130914	0	0	0
GSM2261380	ND	0	MB_SubtypeStudy_55636	0	0.0181097	0.0516965	0.150756	0	0.186975	0	0.110558	0.0860276	0	0	0.189257	0.119691	0.0127244	0	0.071941	0	0	0	0	0.00226426	0
GSM2261381	ND	0	MB_SubtypeStudy_55637	0.213867	0	0.0448783	0.278736	0	0.122626	0	0	0.0424118	0	0	0.0836139	0.0737231	0.0208347	0	0.0552712	0	0	0.0640376	0	0	0
GSM2261382	ND	1	MB_SubtypeStudy_55638	0.15437	0	0.0250796	0.260701	0	0	0	0.022856	0.120868	0	0	0.165228	0.0898332	0	0	0.120621	0	0	0.0404433	0	0	0
GSM2261383	ND	1	MB_SubtypeStudy_55639	0.114456	0	0.0419861	0.342375	0.0781243	0.0874228	0	0	0	0	0.0433688	0.0278978	0.0933945	0	0	0.170975	0	0	0	0	0	0
GSM2261384	ND	1	MB_SubtypeStudy_55640	0.154178	0	0.0118552	0.277826	0	0.000145736	0	0.104215	0.0709544	0	0	0.110838	0.0642998	0.107151	0	0.0919749	0	0	0	0	0.00656297	0
GSM2261385	ND	0	MB_SubtypeStudy_55641	0.0189887	0	0.0699803	0.256028	0	0.0725374	0	0.202279	0.0194795	0	0	0.174851	0.0808294	0.0733544	0	0	0	0	0.0309877	0	0.000683714	0
GSM2261386	ND	0	MB_SubtypeStudy_55642	0.20516	0	0.01337	0.231647	0	0.0693822	0	0.0971826	0.099887	0	0	0.129735	0.0549254	0.0436328	0	0.0461986	0	0	0.00888028	0	0	0
GSM2261387	ND	0	MB_SubtypeStudy_55643	0.067081	0	0.0497037	0.230805	0	0.0966731	0	0.00299877	0.124855	0	0	0.164323	0.0716631	0.0142247	0	0.110926	0	0	0.0667479	0	0	0
GSM2261388	ND	0	MB_SubtypeStudy_55644	0	0.00211649	0.0364699	0	0	0.335755	0	0.0855079	0.104116	0	0	0.184087	0.0626297	0.0917024	0	0.0137706	0	0.00933386	0.0745114	0	0	0
GSM2261389	ND	0	MB_SubtypeStudy_55645	0.289263	0	0.0229624	0.159229	0	0.193359	0	0	0.0256282	0	0.0126757	0.0330979	0.0745822	0.0636398	0	0.0539379	0	0.0168425	0	0.00581434	0.004291	0.0446767
GSM2261390	ND	0	MB_SubtypeStudy_55646	0	0	0.0344367	0	0	0.344951	0	0.00883773	0	0	0	0.157274	0.0767852	0.0834865	0	0.0950587	0	0.0188109	0.180359	0	0	0
GSM2261391	ND	0	MB_SubtypeStudy_55647	0.129648	0	0.0532202	0.293052	0	0	0	0.0785219	0.0573743	0	0	0.106812	0.060499	0	0	0.220873	0	0	0	0	0	0
GSM2261392	ND	1	MB_SubtypeStudy_55648	0.232256	0	0.0307197	0.202918	0	0	0	0.0871723	0.0583524	0	0	0.16609	0.0938713	0.0442581	0	0.0804798	0	0	0.00388216	0	0	0
GSM2261393	ND	1	MB_SubtypeStudy_55649	0.0818318	0	0.0225959	0.297906	0	0.0161605	0	0	0.126927	0	0	0.111436	0.0644181	0	0	0.241025	0	0	0.0376993	0	0	0
GSM2261394	ND	0	MB_SubtypeStudy_55650	0.156155	0	0.0536435	0.275783	0	0	0	0.067751	0.0851707	0	0	0.134389	0.116331	0.0383156	0	0.0667029	0	0.000252277	0	0	0.00550624	0
GSM2261395	ND	0	MB_SubtypeStudy_55651	0.0559055	0	0.0913046	0.251029	0	0.0725364	0	0.0256138	0.135589	0	0	0.148201	0.044599	0.0351348	0	0.107069	0	0	0.0330175	0	0	0
GSM2261396	ND	1	MB_SubtypeStudy_55652	0.134902	0	0.0307005	0.181147	0	0	0	0	0.0894589	0	0	0.108664	0.0702529	0	0	0.347467	0	0	0.0374067	0	0	0
GSM2261397	ND	0	MB_SubtypeStudy_55653	0	0.14982	0	0	0	0.288249	0	0.107678	0.0248561	0	0	0.176713	0	0.0569308	0	0.0848915	0	0	0.110862	0	0	0
GSM2261398	ND	0	MB_SubtypeStudy_55654	0.182723	0	0.0379964	0.329145	0	0	0	0.00686498	0.165651	0	0	0.127563	0.0572896	0.0481655	0	0.0232845	0	0	0.0213162	0	0	0
GSM2261399	ND	0	MB_SubtypeStudy_55655	0.105454	0	0.0371307	0.318276	0	0.031607	0	0.0416622	0.0857801	0	0	0.128352	0.0273275	0.12775	0	0.0717935	0	0	0.024867	0	0	0
GSM2261400	ND	1	MB_SubtypeStudy_55656	0.076242	0	0.0294824	0.144957	0	0.112397	0	0.217633	0	0	0	0.165416	0.0956207	0.0432498	0	0.0937663	0	0.000419563	0.0208171	0	0	0
GSM2261401	ND	1	MB_SubtypeStudy_55657	0	0.00157209	0.0598366	0.0805329	0	0.0695529	0	0.116825	0	0	0	0.197077	0.100733	0.0218849	0	0.140486	0	0	0.211499	0	0	0
GSM2261402	ND	0	MB_SubtypeStudy_55658	0.17763	0	0.0227909	0.176822	0	0.0979679	0	0.0613114	0.0976427	0	0	0.15284	0.0656577	0	0	0.133909	0	0	0	0.0134293	0	0
GSM2261403	ND	0	MB_SubtypeStudy_55659	0.192912	0	0.0491951	0.157675	0	0.0794913	0	0.0605709	0.0803111	0	0	0.143766	0.0623764	0.0896935	0	0.0519926	0	0	0.0320161	0	0	0
GSM2261404	ND	0	MB_SubtypeStudy_55660	0.170481	0	0.0276167	0.337767	0	0.0229581	0	0.02447	0.0788279	0	0	0.127711	0.0627914	0.0177819	0	0.0975496	0	0	0.0320445	0	0	0
GSM2261405	ND	0	MB_SubtypeStudy_55661	0	0.086439	0	0	0	0.406607	0	0.119622	0.0260922	0	0	0.188747	0.090933	0.023882	0	0.0382463	0	0	0.0194321	0	0	0
GSM2261406	ND	0	MB_SubtypeStudy_55662	0.109136	0	0.0244769	0.263335	0	0.0314229	0	0.107365	0.0792493	0	0	0.130937	0.0740916	0.000891619	0	0.152697	0	0	0.0263978	0	0	0
GSM2261407	ND	0	MB_SubtypeStudy_55663	0	0.139408	0	0	0	0.1572	0	0.222338	0	0	0	0.160653	0.00517207	0.0940497	0	0	0	0.0690089	0.152171	0	0	0
GSM2261408	ND	0	MB_SubtypeStudy_55664	0.200226	0	0.010718	0.257955	0	0.0265726	0	0.0410657	0.142653	0	0	0.0903266	0.0775863	0.0369784	0	0.0981139	0	0	0.0178043	0	0	0
GSM2261409	ND	0	MB_SubtypeStudy_55665	0	0.0464557	0.0450522	0.0143967	0	0.219782	0	0.195561	0.0402891	0	0	0.145149	0	0.19738	0	0.0520843	0	0.0438491	0	0	0	0
GSM2261410	ND	0	MB_SubtypeStudy_55666	0	0.0187986	0.0666563	0	0	0.313506	0	0.0833085	0.0188122	0	0	0.15583	0	0.107859	0	0	0	0.0340979	0.201132	0	0	0
GSM2261411	ND	1	MB_SubtypeStudy_55667	0	0.0203093	0.069156	0	0	0.330901	0	0.103253	0	0	0.0500327	0.130811	0.130419	0	0	0.105431	0	0.0216021	0.0380845	0	0	0
GSM2261412	ND	1	MB_SubtypeStudy_55668	0.0941953	0	0.0694525	0.0770129	0	0.155873	0	0.00570674	0.131251	0	0	0.12391	0.0834509	0.0401893	0.00345035	0.178888	0	0	0.0366204	0	0	0
GSM2261413	ND	0	MB_SubtypeStudy_55669	0	0	0.0540011	0.00115101	0	0.182475	0	0.0227683	0	0	0	0.147618	0.0801245	0.053993	0	0.122843	0	0.0278181	0.302859	0	0.00434904	0
GSM2261414	ND	0	MB_SubtypeStudy_55670	0.172662	0	0.0286941	0.338054	0	0	0	0.0303887	0.115619	0	0.00959469	0.047278	0.0711689	0.0598385	0.0253337	0.0996631	0	0	0.00154122	0	0.000163654	0
GSM2261415	ND	0	MB_SubtypeStudy_55671	0.189068	0	0.0249739	0.215838	0	0.00915955	0	0.00942744	0.0165992	0	0	0.106894	0.149792	0.0433577	0	0.0603451	0	0	0.0131191	0	0	0.161427
GSM2261416	ND	0	MB_SubtypeStudy_55672	0.11159	0	0.0254462	0.311864	0	0.0188773	0	0	0.13263	0	0	0.110256	0.0629066	0.0951368	0	0.0824494	0	0.00173096	0.0471122	0	0	0
GSM2261417	ND	0	MB_SubtypeStudy_55673	0	0.0134187	0.0588395	0.252448	0	0.0887878	0	0.0458796	0.14688	0	0	0.159846	0.086607	0.0775468	0	0.00188391	0	0.00216078	0.0657021	0	0	0
GSM2261418	ND	0	MB_SubtypeStudy_55674	0.112894	0	0.0266158	0.31158	0	0	0	0.0366713	0.120751	0	0	0.155714	0.0597545	0.0215949	0	0.141405	0	0	0.0130199	0	0	0
GSM2261419	ND	0	MB_SubtypeStudy_55675	0	0.0673237	0.0630639	0.0448483	0	0.159429	0	0.176311	0.0545503	0	0	0.238334	0.0682259	0.0956006	0	0.0167625	0	0.00954617	0.00600558	0	0	0
GSM2261420	ND	1	MB_SubtypeStudy_55676	0	0.0259621	0.0402278	0	0	0.376001	0	0.156664	0	0	0	0.0891867	0.0924326	0.0958634	0	0.0534946	0	0.0536272	0.016541	0	0	0
GSM2261421	ND	0	MB_SubtypeStudy_55677	0.172021	0	0.0113809	0.120159	0	0.20994	0.0157963	0	0.0313702	0	0.0732647	0	0.132621	0.080909	0	0.000775579	0	0	0	0.0433522	0	0.10841
GSM2261422	ND	0	MB_SubtypeStudy_55678	0.0140848	0	0.041279	0.275029	0	0.105289	0	0.00846385	0.148158	0	0	0.115297	0.0954971	0	0	0.193397	0	0	0	0	0.0035056	0
GSM2261423	ND	0	MB_SubtypeStudy_55679	0.171527	0	0.0222365	0.264575	0	0.0375128	0	0	0.165256	0	0	0.144676	0.0704307	0.0332828	0	0.0761136	0	0.00205551	0.0123336	0	0	0
GSM2261424	ND	0	MB_SubtypeStudy_55680	0.0840488	0	0.0185492	0.213015	0	0.035146	0	0.061528	0.0404217	0	0	0.0356861	0.026183	0.0313436	0.0311539	0.366678	0	0	0.0562466	0	0	0
GSM2261425	ND	0	MB_SubtypeStudy_55681	0.100657	0	0.0171452	0	0	0.225168	0	0.0274925	0.0738067	0	0	0.0935192	0.18154	0.123199	0	0.0500923	0	0	0	0	0	0.107381
GSM2261426	ND	0	MB_SubtypeStudy_55682	0	0.0128926	0.0362636	0.0538735	0.0600613	0.0141981	0	0.0370833	0.0404092	0	0	0.220365	0.0949357	0.0764344	0	0.103229	0	0	0.250255	0	0	0
GSM2261427	ND	1	MB_SubtypeStudy_55683	0.107971	0	0.0601851	0.129715	0	0.078814	0	0.00940067	0.019759	0	0	0.0902722	0.0413706	0.2198	0	0.181945	0	0.000458589	0.0603084	0	0	0
GSM2261428	ND	1	MB_SubtypeStudy_55684	0.0885881	0	0.0446715	0.219426	0	0.0955972	0	0.129293	0	0	0	0.108268	0.0841798	0	0	0.227124	0	0	0.00285228	0	0	0
GSM2261429	ND	0	MB_SubtypeStudy_55685	0.179103	0	0.0265363	0.28962	0	0.0375913	0	0.0550282	0.1169	0	0	0.118099	0.0868871	0.00830293	0	0.0819336	0	0	0	0	0	0
GSM2261430	ND	1	MB_SubtypeStudy_55686	0.178892	0	0.0264424	0.220039	0	0.0484677	0	0.0319676	0.0817991	0	0	0.119496	0.108938	0	0	0.183958	0	0	0	0	0	0
GSM2261431	ND	0	MB_SubtypeStudy_55687	0.108921	0	0.0086633	0.159655	0	0.28372	0	0.0331974	0.0650345	0	0.00518011	0.0360972	0.0392801	0	0.056664	0.166271	0	0	0	0.0373167	0	0
GSM2261432	ND	0	MB_SubtypeStudy_55688	0	0.0456968	0.0517322	0.217419	0	0	0	0.0949365	0.140977	0	0	0.190116	0.177826	0.0671334	0	0.00341348	0	0	0.00627504	0	0.00447439	0
GSM2261433	ND	0	MB_SubtypeStudy_55689	0	0.0140674	0.0502202	0	0	0.449222	0	0.0759368	0.00938907	0	0	0.160618	0.000398442	0.0824885	0	0	0	0	0.157659	0	0	0
GSM2261434	ND	1	MB_SubtypeStudy_55690	0.171164	0	0.0170298	0.261116	0	0.00936436	0.00257325	0	0.0904254	0	0	0.101226	0.0555596	0.0182277	0	0.226126	0	0	0.0471882	0	0	0
GSM2261435	ND	0	MB_SubtypeStudy_55691	0	0.0589815	0.0817981	0.193188	0	0.117259	0	0.0400325	0.112077	0	0	0.143197	0.158716	0.0557007	0	0.0390508	0	0	0	0	0	0
GSM2261436	ND	0	MB_SubtypeStudy_55692	0	0.0465664	0.0868296	0.269198	0	0	0	0.0648652	0.135116	0	0	0.202266	0.102641	0.0261031	0	0	0	0	0.0664152	0	0	0
GSM2261437	ND	0	MB_SubtypeStudy_55693	0	0	0.0395483	0.120079	0	0.258052	0	0.131389	0.0576904	0	0	0.161691	0	0.106085	0	0.0107796	0	0.0190841	0.0871796	0	0	0.0084218
GSM2261438	ND	1	MB_SubtypeStudy_55694	0	0.0520682	0.0565873	0	0	0.17617	0	0.13055	0	0	0	0.176875	0.0826978	0.00155013	0	0.124613	0	0	0.198888	0	0	0
GSM2261439	ND	0	MB_SubtypeStudy_55695	0	0	0.0932089	0	0	0.224889	0	0.163899	0.0154601	0	0.0893027	0.118083	0.041833	0.0841661	0	0	0	0.00987268	0.159285	0	0	0
GSM2261440	ND	0	MB_SubtypeStudy_55696	0.212772	0	0.0120461	0.154947	0	0.0860958	0	0.0698037	0.0836633	0	0	0.138952	0.109229	0	0	0.132491	0	0	0	0	0	0
GSM2261441	ND	1	MB_SubtypeStudy_55697	0	0	0.0760615	0	0	0.364929	0	0.0628065	0	0	0	0.137488	0.146008	0.0473418	0	0.121158	0	0.0226004	0.0191127	0	0.00249346	0
GSM2261442	ND	1	MB_SubtypeStudy_55698	0	0.0879981	0.0594844	0.00245038	0	0.165342	0	0.145015	0	0	0	0.174505	0.0820453	0.0391304	0	0.136038	0	0.00367836	0.104313	0	0	0
GSM2261443	ND	0	MB_SubtypeStudy_55699	0.111141	0	0.0330674	0.329471	0	0.0164857	0	0.0421778	0.161402	0	0	0.157901	0.0552978	0.0561244	0	0.0177737	0	0.000668566	0.01849	0	0	0
GSM2261444	ND	0	MB_SubtypeStudy_55700	0.123342	0	0.0365836	0.316164	0	0	0	0.0451219	0.104462	0	0	0.178556	0.0706466	0.039156	0	0.0261259	0	0	0.0598421	0	0	0
GSM2261445	ND	0	MB_SubtypeStudy_55701	0	0.00978209	0.0649291	0.261505	0	0.06827	0	0.0972276	0.0808005	0	0	0.184392	0.0837699	0.106348	0	0	0	0	0.0429754	0	0	0
GSM2261446	ND	0	MB_SubtypeStudy_55702	0.128285	0	0	0.213585	0	0.0216324	0	0	0.181124	0	0	0.153369	0.0778279	0	0.0112304	0.165345	0	0.00698385	0.0406174	0	0	0
GSM2261447	ND	0	MB_SubtypeStudy_55703	0.147126	0	0.0662004	0.204799	0	0.0643801	0	0	0.0998542	0	0	0.185704	0.083643	0.030736	0	0.0379118	0	0.0176064	0.0620398	0	0	0
GSM2261448	ND	0	MB_SubtypeStudy_55704	0.18695	0	0.0527929	0.183551	0	0.0737545	0	0.0319226	0.0915505	0	0	0.145839	0.0542652	0.0734978	0	0.0896977	0	0	0.0161788	0	0	0
GSM2261449	ND	1	MB_SubtypeStudy_55705	0	0.00246197	0.0915846	0	0	0.332135	0	0.14276	0	0	0.0245084	0.119667	0.14563	0.122148	0	0.0191055	0	0	0	0	0	0
GSM2261450	ND	0	MB_SubtypeStudy_55706	0	0.0630098	0.027759	0.0143085	0	0.29084	0	0.0855689	0.0579868	0	0	0.189395	0.0411686	0.140159	0	0	0	0	0.0711361	0	0.0186689	0
GSM2261451	ND	0	MB_SubtypeStudy_55707	0	0	0	0.023261	0	0.195523	0	0.309179	0	0	0.0478029	0.204406	0.0870907	0.125846	0	0	0	0	0.00689101	0	0	0
GSM2261452	ND	0	MB_SubtypeStudy_55708	0.243849	0	0.00671078	0.282456	0	0	0	0.0742224	0.087212	0	0	0.130987	0.131588	0.0230015	0	0.0199723	0	0	0	0	0	0
GSM2261453	ND	0	MB_SubtypeStudy_55709	0.23536	0	0.0248605	0.248449	0	0	0	0.0802815	0.0775518	0	0	0.168821	0.0965437	0.0371702	0	0.0129152	0	0.00861606	0.00943131	0	0	0
GSM2261454	ND	1	MB_SubtypeStudy_55710	0.246975	0	0.0439943	0.148475	0	0	0	0.0516804	0.0248388	0	0	0.141713	0.0587004	0	0	0.242659	0	0.00377025	0.0371944	0	0	0
GSM2261455	ND	0	MB_SubtypeStudy_55711	0.0330209	0	0.0557946	0.372832	0	0.0196833	0	0.11478	0.0841084	0	0	0.150749	0.0996626	0.0481389	0	0	0	0	0.0212309	0	0	0
GSM2261456	ND	1	MB_SubtypeStudy_55712	0.186981	0	0.0220754	0.236973	0	0.0308634	0	0	0.123544	0	0	0.108926	0.0536253	0	0	0.193567	0	0.000444621	0.0430001	0	0	0
GSM2261457	ND	0	MB_SubtypeStudy_55713	0.135408	0	0.0330051	0.310216	0	0.0160845	0	0.123629	0.110259	0	0	0.135726	0.0713068	0.0196228	0	0.0231566	0	0.0200603	0.00152604	0	0	0
GSM2261458	ND	0	MB_SubtypeStudy_55714	0	0	0	0.168442	0	0.29294	0	0.117179	0.0762857	0	0	0.132945	0.0747611	0.0472763	0	0.0703271	0.00105316	0	0.0187907	0	0	0
GSM2261459	ND	0	MB_SubtypeStudy_55715	0	0.0088834	0.00477165	0.00505792	0	0.279483	0	0.101412	0.0905821	0	0	0.197046	0.0684341	0.0781211	0	0.00707362	0	0.0116647	0.14747	0	0	0
GSM2261460	ND	0	MB_SubtypeStudy_55716	0.141779	0	0.0390627	0.326944	0	0	0	0.114233	0.0945911	0	0	0.140403	0.0828891	0.00530381	0	0.0161129	0	0	0	0.0386814	0	0
GSM2261461	ND	0	MB_SubtypeStudy_55717	0.0123685	0	0.0754645	0.372806	0.00439377	0	0	0.0432654	0.0978025	0	0	0.134615	0.110838	0.06374	0	0.033212	0	0	0.0514942	0	0	0
GSM2261462	ND	0	MB_SubtypeStudy_55718	0	0.0198063	0	0.050756	0	0.317183	0	0.0968378	0.0735955	0	0	0.168158	0.0765392	0.0829428	0	0	0	0.000571427	0.11361	0	0	0
GSM2261463	ND	1	MB_SubtypeStudy_55719	0.222396	0	0.0287682	0.216265	0	0.106092	0	0.0281206	0.0479505	0	0	0.137602	0.0621	0	0	0.128089	0	0	0.0226171	0	0	0
GSM2261464	ND	0	MB_SubtypeStudy_55720	0	0.0897502	0	0.148754	0	0.284701	0	0.129465	0.0570227	0	0.00404939	0.148389	0.0406406	0.0708656	0	0	0	0.00250674	0.0238563	0	0	0
GSM2261465	ND	1	MB_SubtypeStudy_55721	0	0	0.0582393	0	0	0.30205	0	0.167418	0	0	0	0.0687616	0.0933096	0	0	0.23756	0	0.0363307	0.0125636	0	0.0237668	0
GSM2261466	ND	1	MB_SubtypeStudy_55722	0.235041	0	0.0396685	0.192366	0	0	0	0.101189	0.0378047	0	0	0.185437	0.0948153	0.00984596	0	0.102761	0	0.00107288	0	0	0	0
GSM2261467	ND	1	MB_SubtypeStudy_55723	0.0708892	0	0.053309	0.228346	0	0.0529345	0	0.068737	0.0483682	0	0	0.123356	0.0896751	0.00920273	0	0.222051	0	0.0215629	0.00486576	0	0.00670236	0
GSM2261468	ND	0	MB_SubtypeStudy_55724	0	0.060386	0	0	0	0.33202	0	0.0900728	0.048839	0	0	0.11648	0.0692809	0.0876254	0	0	0	0.0190206	0.176276	0	0	0
GSM2261469	ND	0	MB_SubtypeStudy_55725	0.206164	0	0.0330187	0.284845	0	0	0	0.079919	0.0791354	0	0	0.0999003	0.051374	0.157372	0	0	0	0	0	0.00304745	0	0.00522462
GSM2261470	ND	0	MB_SubtypeStudy_55726	0	0.0437577	0.000760502	0	0	0.291523	0	0.1071	0.0826701	0	0	0.222945	0.0898272	0.0848556	0	0	0	0	0.0765613	0	0	0
GSM2261471	ND	1	MB_SubtypeStudy_55727	0.163636	0	0.0236832	0.29692	0	0	0	0.0340357	0.077865	0	0	0.0639217	0.0744244	0.107269	0	0.130521	0	0	0	0.00106292	0.00411761	0.0225434
GSM2261472	ND	1	MB_SubtypeStudy_55728	0	0	0.0754097	0	0	0.260667	0	0.115381	0	0	0	0.188387	0.104359	0	0	0.0904361	0	0.0402515	0.125108	0	0	0
GSM2261473	ND	0	MB_SubtypeStudy_55729	0.151598	0	0.0453048	0.378173	0	0	0	0	0.106389	0	0	0.139172	0.0984012	0.0298991	0	0.0288619	0	0	0.0222013	0	0	0
GSM2261474	ND	0	MB_SubtypeStudy_55730	0.1351	0	0.0543769	0.276916	0	0.0228719	0	0	0.04893	0	0	0.0644927	0.0608551	0.029582	0.00571876	0.242866	0	0	0.0582913	0	0	0
GSM2261475	ND	0	MB_SubtypeStudy_55731	0.0234705	0	0.0622484	0.308306	0	0	0	0.0859095	0.0991508	0	0	0.147274	0.0886907	0.0506974	0	0.037104	0	0.00656217	0.0905858	0	0	0
GSM2261476	ND	0	MB_SubtypeStudy_55732	0.0609017	0	0.0704942	0.255382	0	0	0	0.0252708	0.142294	0	0	0.142149	0.107493	0.057014	0.0239805	0.083004	0	0	0.032017	0	0	0
GSM2261477	ND	1	MB_SubtypeStudy_55733	0	0.0870749	0.0441119	0	0	0.197105	0	0.0923752	0	0	0	0.17025	0.0650724	0.0538698	0	0.0889539	0	0.0136321	0.187555	0	0	0
GSM2261478	ND	1	MB_SubtypeStudy_55734	0	0	0.0628815	0	0	0.31586	0	0.138804	0	0	0	0.146514	0.100034	0.060088	0	0.0846723	0	0	0.091146	0	0	0
GSM2261479	ND	1	MB_SubtypeStudy_55735	0.0576453	0	0.0342183	0.210026	0	0	0	0.0085876	0.133692	0	0	0.136054	0.0579477	0.203279	0	0.0851435	0	0.0184063	0.055001	0	0	0
GSM2261480	ND	1	MB_SubtypeStudy_55736	0	0	0.0480305	0	0	0.24326	0	0.0690446	0	0	0	0.147114	0.0874925	0.0471708	0	0.116687	0	0.0106356	0.230564	0	0	0
GSM2261481	ND	1	MB_SubtypeStudy_55737	0	0.00456114	0.0815853	0.0605508	0	0.383042	0	0.0110505	0	0	0.0375909	0.00601517	0.092554	0	0	0.269647	0	0	0.0534033	0	0	0
GSM2261482	ND	1	MB_SubtypeStudy_55738	0.157244	0	0.0145625	0.20051	0	0	0	0	0.0932354	0	0	0.126118	0.0812435	0	0	0.282301	0	0	0.0447854	0	0	0
GSM2261483	ND	1	MB_SubtypeStudy_55739	0	0.0334728	0.0542472	0.19814	0	0.0226217	0	0.0787074	0.0361667	0	0	0.155995	0.077668	0.0459095	0	0.151146	0	0	0.136698	0	0.00922832	0
GSM2261484	ND	0	MB_SubtypeStudy_55740	0	0.0587534	0.0588307	0	0.0200431	0.185486	0	0.0726065	0.150943	0	0	0.101656	0.140617	0.0596478	0	0.0424021	0	0	0.107517	0	0.00149739	0
GSM2261485	ND	0	MB_SubtypeStudy_55741	0.195058	0	0.0157168	0.0365157	0	0.0876547	0	0.0711027	0.0714509	0	0	0.0771042	0.0588596	0.22823	0.0205694	0.112579	0	0	0.0251592	0	0	0
GSM2261486	ND	0	MB_SubtypeStudy_55742	0.0767304	0	0.0619443	0.270902	0	0.0252028	0	0.0691373	0.0970399	0	0	0.107422	0.0831975	0.0248434	0.00509853	0.153726	0	0	0.0247554	0	0	0
GSM2261487	ND	0	MB_SubtypeStudy_55743	0.285032	0	0.0288213	0.29047	0	0	0	0.0413064	0.0925033	0	0	0.14971	0.0577931	0.039993	0	0.00138368	0	0	0.0129869	0	0	0
GSM2261488	ND	0	MB_SubtypeStudy_55744	0	0	0.0536202	0.077969	0	0.289384	0	0.151946	0.071501	0	0	0.187907	0.0111669	0.0878844	0	0	0	0.00578017	0.0322842	0	0.0305581	0
GSM2261489	ND	1	MB_SubtypeStudy_55745	0.0379806	0	0.0107067	0.265295	0	0	0	0.041594	0.0719555	0	0	0.130676	0.116427	0	0	0.0880246	0	0.00357795	0	0.233763	0	0
GSM2261490	ND	0	MB_SubtypeStudy_55746	0.144655	0	0.036959	0.237531	0	0	0	0.00392699	0.145609	0	0	0.108798	0.0167968	0.204053	0	0.0474335	0	0	0.0542376	0	0	0
GSM2261491	ND	0	MB_SubtypeStudy_55747	0.114604	0	0.017395	0.271949	0	0.0537925	0	0.00529468	0.164711	0	0	0.174044	0.0805637	0.0121867	0	0.0864714	0	0	0.0189887	0	0	0
GSM2261492	ND	1	MB_SubtypeStudy_55748	0	0.0324297	0.0903585	0	0	0.404478	0	0.064004	0	0	0	0.157692	0	0.181161	0	0	0	0.0698766	0	0	0	0
GSM2261493	ND	0	MB_SubtypeStudy_55749	0.201775	0	0.0489679	0.222141	0	0	0	0.0482536	0.0834433	0	0	0.13701	0.0435046	0.0273918	0	0.0914491	0	0	0.096064	0	0	0
GSM2261494	ND	0	MB_SubtypeStudy_55750	0.0141199	0	0.0725304	0.219341	0	0	0	0.0726503	0.105453	0	0	0.2077	0.108965	0.0528962	0	0.111519	0	0	0.0325204	0	0.00230566	0
GSM2261495	ND	0	MB_SubtypeStudy_55751	0.15045	0	0.0148766	0.209086	0	0.0962478	0	0.123015	0.063363	0	0	0.213903	0.0517051	0.0317726	0	0.0455811	0	0	0	0	0	0
GSM2261496	ND	1	MB_SubtypeStudy_55752	0.294705	0	0.0400074	0.212766	0	0	0	0.105914	0	0	0	0.138433	0.0911182	0.0982656	0	0.00906101	0	0.00783268	0.00189759	0	0	0
GSM2261497	ND	0	MB_SubtypeStudy_55753	0	0	0	0.0401895	0	0.31165	0	0.109406	0.011446	0	0	0.182451	0.100671	0.0728009	0	0.104551	0	0.0125418	0.0542934	0	0	0
GSM2261498	ND	0	MB_SubtypeStudy_55754	0	0	0.081458	0	0	0.14061	0	0.190545	0.0271317	0	0	0.241909	0.0713961	0.116298	0	0.046472	0	0	0.0841805	0	0	0
GSM2261499	ND	0	MB_SubtypeStudy_55755	0.18037	0	0.0337761	0.141421	0	0.0948288	0	0.0432548	0.0958708	0	0	0.142416	0.0486087	0.0672098	0	0.0711837	0	0	0.0810595	0	0	0
GSM2261500	ND	1	MB_SubtypeStudy_55756	0.126629	0	0.0140255	0.189654	0	0.103288	0	0.0378018	0.0866806	0	0	0.178373	0.0692221	0	0	0.194326	0	0	0	0	0	0
GSM2261501	ND	0	MB_SubtypeStudy_55757	0.181425	0	0.0287654	0.315244	0	0	0	0.0348572	0.112081	0	0	0.104381	0.107729	0.0270014	0.017507	0.0682418	0	0	0.00276821	0	0	0
GSM2261502	ND	0	MB_SubtypeStudy_55758	0	0.00356306	0	0	0	0.331224	0	0.108903	0	0	0.0333567	0.110374	0.123222	0.0485184	0	0.106655	0	0	0.134184	0	0	0
GSM2261503	ND	1	MB_SubtypeStudy_55759	0	0.0897237	0.0463296	0.21459	0	0.0332306	0	0.129104	0	0	0	0.186557	0.0917766	0.0164231	0	0.16345	0	0	0.0240678	0	0.0047471	0
GSM2261504	ND	1	MB_SubtypeStudy_55760	0	0.0198602	0.104043	0	0	0.301661	0	0.11132	0	0	0.045215	0.136759	0.143765	0.07032	0	0.0391185	0	0.0279385	0	0	0	0
GSM2261505	ND	0	MB_SubtypeStudy_55761	0.209397	0	0.017779	0.30833	0	0.00948973	0	0	0.109384	0	0	0.158628	0.0974467	0.0239974	0	0.0516265	0	0	0.0139211	0	0	0
GSM2261506	ND	0	MB_SubtypeStudy_55762	0	0	0	0.0650948	0	0.365733	0	0.115113	0.00918636	0	0	0.177779	0.0130824	0.114291	0	0.00407409	0	0.0139779	0.121669	0	0	0
GSM2261507	ND	0	MB_SubtypeStudy_55763	0	0	0.10495	0.230797	0	0	0	0.094224	0.109815	0	0	0.16231	0.113642	0.0764156	0	0.0573082	0	0	0.0505392	0	0	0

## Sheet: Figure 2E and Suppl. Figure 7D
Tumor_Sample_Barcode	Variant_Classification	B cells naive	B cells memory	Plasma cells	T cells CD8	T cells CD4 naive	T cells CD4 memory resting	T cells CD4 memory activated	T cells follicular helper	T cells regulatory (Tregs)	T cells gamma delta	NK cells resting	NK cells activated	Monocytes	Macrophages M0	Macrophages M1	Macrophages M2	Dendritic cells resting	Dendritic cells activated	Mast cells resting	Mast cells activated	Eosinophils	Neutrophils	P-value	Correlation	RMSE	ITTH_score	type	Type
TCGA-OR-A5J2	Frame_Shift_Del	0.0981171	0	0.0209512	0	0	0.296595	0	0.0270987	0.0371728	0	0.112049	0	0	0.0363046	0.0506195	0.0992732	0.161183	0.011255	0.0493804	0	0	0	0	0.0182341	1.08191	0.924446	primary_solid_tumor	ACC
TCGA-OR-A5J5	Missense_Mutation	0.192389	0	0	0.00780707	0	0.408114	0	0	0.0121691	0	0.0807491	0.00150822	0.0476609	0.0330454	0	0.213292	0	0	0.00326504	0	0	0	0	0.0205984	1.1094	0.691997	primary_solid_tumor	ACC
TCGA-OR-A5J8	Silent	4.76e-05	0	0.0048858	0.114799	0	0.0816024	0.0562377	0.00964868	0.039258	0	0	0.0340608	0.0917264	0	0.0467469	0.426827	0.0867123	0	0.00744724	0	0	0	0	0.458516	0.889741	0.826257	primary_solid_tumor	ACC
TCGA-OR-A5JA	Nonsense_Mutation	0.0368963	0	0.0110275	0.0143155	0	0.444507	0	0	0.0590909	0	0.0884954	0	0.0399182	0.0508978	0	0.00636896	0.138346	0.0285324	0.0530559	0	0.0285483	0	0	0.104836	1.06267	0.833484	primary_solid_tumor	ACC
TCGA-OR-A5JA	Splice_Site	0.0368963	0	0.0110275	0.0143155	0	0.444507	0	0	0.0590909	0	0.0884954	0	0.0399182	0.0508978	0	0.00636896	0.138346	0.0285324	0.0530559	0	0.0285483	0	0	0.104836	1.06267	0.833484	primary_solid_tumor	ACC
TCGA-OR-A5JB	Missense_Mutation	0	0.00512434	0.00679453	0.130754	0	0.137298	0	0.0592674	0.0613449	0	0.000789	0.0117603	0.00531047	0	0.138563	0.133471	0.0427255	0	0	0.260714	0.00608346	0	0	0.3508	0.941599	0.904577	primary_solid_tumor	ACC
TCGA-OR-A5JG	Splice_Site	0.0051111	0	0.00234452	0.0179698	0	0.404891	0	0	0.0239761	0	0.0296628	0.0301348	0.0452741	0	0.000636	0.0432022	0.293492	0	0.103306	0	0	0	0	0.124043	1.04347	0.718166	primary_solid_tumor	ACC
TCGA-OR-A5JJ	Missense_Mutation	0.055653	0	0.0106696	0.157865	0	0.274877	0	0.0160286	0.229531	0	0	0.0137792	0.0237383	0.0522315	0.0464263	0.0330598	0.0584656	0	0.0276756	0	0	0	0	0.000595	1.12852	0.904293	primary_solid_tumor	ACC
TCGA-OR-A5JL	Frame_Shift_Del	0.0219303	0	0.0151014	0.00582312	0	0.42191	0	0	0	0	0.0446906	0	0.0656312	0	0.026554	0.164118	0.117085	0	0.117157	0	0	0	0	0.0802487	1.05954	0.761793	primary_solid_tumor	ACC
TCGA-OR-A5JP	Frame_Shift_Ins	0	0	0.000695	0.00687269	0	0.462042	0	0	0	0	0.161144	0	0.0116571	0.203528	0	0.0798825	0	0.0741784	0	0	0	0	0	0.0619953	1.11951	0.634471	primary_solid_tumor	ACC
TCGA-OR-A5K4	Missense_Mutation	0.0109294	0	0.00821345	0.0068317	0	0.552303	0	0	0	0	0.209015	0	0.0342188	0.107747	0.0179622	0.0451084	0	0.00442552	0	0.00324539	0	0	0	0.0924791	1.11087	0.602815	primary_solid_tumor	ACC
TCGA-OR-A5KO	Nonsense_Mutation	0.0330311	0	0.000516	0.040649	0	0.678525	0	0	0	0	0.0449165	0.129628	0.0551572	0.00815528	0.00190012	0	0.00306278	0	0.00445803	0	0	0	0	0.00709191	1.1921	0.506787	primary_solid_tumor	ACC
TCGA-OR-A5KY	Missense_Mutation	0	0	0	0.0370468	0	0.49112	0	0	0	0	0	0.119896	0.0595058	0	0.007494	0.193726	0.0195268	0.0240239	0	0.000375	0.0472854	0	0	0.0360415	1.11269	0.678305	primary_solid_tumor	ACC
TCGA-OR-A5KZ	In_Frame_Del	0.0422363	0	0	0.012781	0	0.175993	0	0	0.00669699	0	0.123235	0	0	0.387364	0.0405466	0.203099	0	0	0	0.00804798	0	0	0	0.394524	0.958649	0.715096	primary_solid_tumor	ACC
TCGA-OR-A5LE	Frame_Shift_Del	0	0.000151	0.00435032	0	0	0.201619	0	0.162877	0.0902398	0	0	0.134149	0.0349596	0.0331338	0	0	0	0.338521	0	0	0	0	0	0.00661099	1.17302	0.749927	primary_solid_tumor	ACC
TCGA-OR-A5LJ	Nonsense_Mutation	0.0332521	0	0.00596475	0.102391	0	0.297581	0	0.0382185	0.165467	0	0.0458994	0	0.0121723	0	0.0382334	0.0900091	0.0817645	0.0890474	0	0	0	0	0	0.034032	1.10888	0.919363	primary_solid_tumor	ACC
TCGA-PK-A5HB	Splice_Site	0	0	0.104422	0.00841469	0	0.307561	0	0	0	0	0.128404	0	0.0214553	0.000544	0	0.183211	0.0649177	0.169078	0.0119923	0	0	0	0	0.070341	1.07503	0.795134	primary_solid_tumor	ACC
TCGA-OR-A5JM	wild_type	0.00713578	0	0.0110316	0.0814494	0	0.465296	0	0.0349985	0	0	0	0.0877295	0.117551	0.0502562	0.00762395	0	0.0331408	0	0.0141615	0.0131731	0.0764529	0	0	-0.000487	1.13169	0.799967	primary_solid_tumor	ACC
TCGA-OR-A5J7	wild_type	0.004829	0	0	0.00894094	0	0.500693	0	0.0587097	0	0	0	0.149698	0.104756	0.0311491	0	0	0	0.0811596	0.0287162	0	0.0313487	0	0	0.0285175	1.12655	0.705187	primary_solid_tumor	ACC
TCGA-OR-A5K5	wild_type	0.0100609	0	0.00300386	0	0	0.0886296	0	0.175169	0.000974	0	0.120784	0	0.0157263	0	0	0.131548	0	0.41565	0.0384538	0	0	0	0	0.00251014	1.18742	0.724416	primary_solid_tumor	ACC
TCGA-OR-A5JC	wild_type	0.00162277	0	0	0.00593479	0	0.38078	0	0	0	0	0.0416212	0.0525236	0.0299112	0	0.0267754	0.280085	0.0826049	0.0282879	0.0698531	0	0	0	0	0.0418186	1.08788	0.758582	primary_solid_tumor	ACC
TCGA-PK-A5H9	wild_type	0.0338612	0	0.00350627	0	0	0.398315	0	0.0521336	0.0482012	0	0.0479036	0.0594375	0.0489137	0	0	0.178296	0	0.000291	0.124899	0	0.00231641	0.0019255	0	0.0597224	1.08045	0.806896	primary_solid_tumor	ACC
TCGA-OR-A5JK	wild_type	0.027216	0	0.00859859	0.342283	0	0.106254	0	0.006933	0.165126	0	0	0	0.0212004	0	0.0985147	0.179737	0.0431217	0	0.00101553	0	0	0	0	0.0585128	1.10365	0.797834	primary_solid_tumor	ACC
TCGA-OR-A5J1	wild_type	0.0950361	0	0.0134946	0.0561174	0	0.143313	0	0	0.0912432	0	0.000188	0.000664	0.0725226	0	0	0.413342	0.104557	0	0.00952121	0	0	0	0	0.032408	1.10743	0.774184	primary_solid_tumor	ACC
TCGA-OR-A5JR	wild_type	0.00618123	0	0	0.0328472	0	0.339828	0	0.0108926	0.0380741	0	0	0.16424	0.0501044	0	0.000901	0.210606	0	0	0.146326	0	0	0	0	0.0692183	1.07662	0.758447	primary_solid_tumor	ACC
TCGA-OR-A5LT	wild_type	0.00245147	0	0.00152752	0.0126206	0	0.391467	0	0	0	0	0.0547125	0	0	0.110876	0	0.186078	0	0.0417373	0.19853	0	0	0	0	0.0944894	1.06146	0.701932	primary_solid_tumor	ACC
TCGA-OR-A5K8	wild_type	0	0	0.00315409	0.00891112	0	0.473134	0	0	0	0	0.0791338	0.0206365	0.0298814	0	0	0.188765	0.179355	0	0.00682685	0	0.0102019	0	0	0.0382307	1.10149	0.653079	primary_solid_tumor	ACC
TCGA-OU-A5PI	wild_type	0.0467677	0	0	0.0164521	0	0.563456	0	0	0.030748	0	0.109779	0	0.0345868	0	0	0.18113	0	0.0147238	0.00235638	0	0	0	0	0.0455747	1.12254	0.601858	primary_solid_tumor	ACC
TCGA-OR-A5LG	wild_type	0.0317569	0	0.00438533	0.026746	0.00505636	0.109579	0	0.0236993	0.0585757	0	0	0.182949	0.0650496	0	0.00128919	0.265347	0.00550869	0	0.220058	0	0	0	0	0.0468055	1.07078	0.85341	primary_solid_tumor	ACC
TCGA-OR-A5LS	wild_type	0.00284736	0	0.0303242	0.00200665	0	0.523346	0	0	0	0	0.14038	0	0.0220046	0	0	0.150481	0.00182253	0.0557328	0.0710557	0	0	0	0	0.00265717	1.12371	0.642293	primary_solid_tumor	ACC
TCGA-OR-A5LD	wild_type	0.0244142	0.016833	0.000515	0	0.086483	0.239387	0	0.0190253	0.00701913	0	0	0.221721	0.00307239	0.0301629	0.0305204	0	0.0446594	0	0.209017	0	0.0548244	0.0123466	0	0.0419209	1.08445	0.89931	primary_solid_tumor	ACC
TCGA-OR-A5LC	wild_type	0.0105038	0	0.000339	0.0030078	0	0.0925702	0	0.0459701	0.0730087	0	0.0411305	0	0	0.353132	0.0621834	0.311381	0	0	0.00677339	0	0	0	0	0.060914	1.17904	0.733813	primary_solid_tumor	ACC
TCGA-OR-A5L6	wild_type	0.000486	0	0.00143464	0.00980076	0	0.465196	0	0	0.0281526	0	0.120581	0.108166	0.0546579	0.0383472	0	0.129385	0	0.00996591	0.0338267	0	0	0	0	0.0687749	1.10952	0.746814	primary_solid_tumor	ACC
TCGA-OR-A5JQ	wild_type	0.0061942	0	0	0.0595377	0	0.283576	0	0.0194173	0.109935	0	0.096272	0	0.0253097	0	0.0580588	0.168374	0.0766361	0	0.0950659	0	0	0.00162281	0	0.0659071	1.07177	0.907976	primary_solid_tumor	ACC
TCGA-OR-A5LO	wild_type	0	0	0.0283614	0.0268427	0	0.632399	0	0	0	0	0.0593815	0.0628713	0.039993	0.112285	0	0.0347039	0	0.00316216	0	0	0	0	0	0.0319661	1.14859	0.581381	primary_solid_tumor	ACC
TCGA-PK-A5HA	wild_type	0.00548268	0	0.0039713	0.0307287	0	0.198774	0.00106379	0	0.0834264	0	0.0583973	0.0266897	0.0316564	0	0	0.404588	0.0391063	0	0.116115	0	0	0	0	0.256334	0.992228	0.78517	primary_solid_tumor	ACC
TCGA-OR-A5L8	wild_type	0.00731237	0.00304367	0	0.0177823	0.119322	0.599661	0	0	0.0386562	0	0	0.0775652	0.0638501	0.0279893	0.00680521	0	0	0	0.0269495	0	0.0110627	0	0	0.00447229	1.1859	0.636925	primary_solid_tumor	ACC
TCGA-OR-A5L3	wild_type	0.00464212	0	0	0.0150748	0	0.207085	0	0	0.0190524	0	0.0506806	0	0.0172911	0	0	0.214369	0.155326	0.12231	0.190001	0	0.00416819	0	0	0.0143979	1.08099	0.836359	primary_solid_tumor	ACC
TCGA-OR-A5LN	wild_type	0.00437975	0	0	0.139247	0	0.17681	0	0.0351394	0.163775	0	0	0.115252	0.0316978	0	0.0141428	0.282164	0	0.000672	0.0292825	0	0	0.00743795	0	0.097565	1.07682	0.842122	primary_solid_tumor	ACC
TCGA-OR-A5K2	wild_type	0.00740729	0	0.00457521	0.0282983	0	0.2841	0	0.0750925	0.0553302	0	0.0461595	0.0790718	0.0965076	0.0170142	0	0.0215009	0	0.177539	0.0834189	0	0.0180419	0.00594289	0	0.0304194	1.10103	0.960252	primary_solid_tumor	ACC
TCGA-P6-A5OG	wild_type	0.0115456	0	0	0.0457444	0	0.131449	0.0838793	0.00616953	0.0140198	0.000913	0	0.0292488	0	0.263617	0.0855974	0.221979	0	0	0.0189122	0	0	0.0869257	0	0.169716	1.07128	0.89096	primary_solid_tumor	ACC
TCGA-OR-A5JV	wild_type	0.029153	0	0	0.0299691	0	0.308194	0	0	0.0039181	0	0	0.0931948	0.18892	0	0.014077	0.209682	0.0551745	0.0015205	0	0.0461256	0.0161334	0.00393846	0	0.154783	1.03888	0.832198	primary_solid_tumor	ACC
TCGA-OR-A5J9	wild_type	0.0437065	0	0.0238527	0	0	0.346933	0	0	0.125655	0	0.273877	0	0.110417	0.0233103	0	0.000634	0	0.0255354	0	0.0247032	0.00137605	0	0	-0.0064888	1.15083	0.754915	primary_solid_tumor	ACC
TCGA-OR-A5K1	wild_type	0.0162222	0	0	0.00566363	0	0.521137	0	0	0.0219911	0	0.0327209	0.0887034	0.0326819	0	0.0421875	0.0870536	0.0874673	0	0.0641718	0	0	0	0	0.0787841	1.08609	0.735581	primary_solid_tumor	ACC
TCGA-OR-A5LB	wild_type	0.00492108	0	0.00170389	0.00441507	0	0.281559	0	0	0	0	0.0894483	0	0.0230823	0.0190367	0	0.304285	0.260119	0.0114294	0	0	0	0	0	0.0213126	1.11099	0.677312	primary_solid_tumor	ACC
TCGA-OR-A5JF	wild_type	0.00349177	0.00665677	0	0.0107399	0	0.640046	0	0	0	0	0.0642987	0.122318	0.0562178	0.0167006	0.00225016	0.0148641	0	0.00229144	0.0580941	0	0	0.0020309	0	0.0328091	1.15507	0.572899	primary_solid_tumor	ACC
TCGA-OR-A5JI	wild_type	0.00608851	0	0.00315988	0.0407007	0	0.210919	0	0.0275689	0.191576	0	0.0985185	0	0.0308506	0	0	0.203471	0.0535087	0.00958445	0.122929	0	0	0.00112448	0	0.0625764	1.07143	0.890093	primary_solid_tumor	ACC
TCGA-OR-A5LM	wild_type	0.0221737	0	0.00110311	0	0	0.450195	0	0	0.0221651	0	0.0945189	0	0.0221337	0	0	0.205357	0	0.0824524	0.0999009	0	0	0	0	0.0476821	1.08884	0.696596	primary_solid_tumor	ACC
TCGA-OR-A5K3	wild_type	0.0110386	0	0.00636609	0.0124863	0	0.500263	0	0	0	0	0.0525111	0.0498697	0.0568927	0.0121599	0	0.126484	0	0.0462059	0.114188	0	0.00711965	0.00441448	0	0.0958822	1.07091	0.744659	primary_solid_tumor	ACC
TCGA-OR-A5KW	wild_type	0.00831299	0	0.00607816	0.00194848	0	0.213017	0	0.0260708	0.0616177	0	0	0.155447	0.0463992	0.0104945	0.0200584	0.0338933	0	0	0.399623	0	0.0170399	0	0	0.0162078	1.06879	0.776477	primary_solid_tumor	ACC
TCGA-OR-A5LL	wild_type	0	0	0.213906	0.00392243	0	0.119185	0	0	0	0	0.0252175	0.00866344	0.0141984	0	0	0.161986	0.449094	0	0	0	0.00382705	0	0	0.0233902	1.09978	0.640653	primary_solid_tumor	ACC
TCGA-OR-A5K0	wild_type	0.159887	0	0.0253958	0	0	0.309807	0	0.0299457	0.0575153	0	0.0680251	0.0456889	0.0647134	0.0109652	0.0123544	0.0398489	0	0.120433	0.0382266	0	0.0171927	0	0	0.0437509	1.08648	0.956096	primary_solid_tumor	ACC
TCGA-OR-A5J3	wild_type	0.0209247	0	0	0.00798492	0	0.597225	0	0	0	0	0	0.16721	0.0251815	0	0	0.049915	0	0.124953	0.0066059	0	0	0	0	0.0440279	1.14212	0.547971	primary_solid_tumor	ACC
TCGA-OR-A5KT	wild_type	0.0578264	0	0.0166349	0.0130323	0	0.214698	0	0	0.0497519	0	0.0944892	0	0.0557787	0	0.0122283	0.362577	0.0624957	0	0.0431651	0	0	0.0173233	0	0.231794	1.00209	0.848589	primary_solid_tumor	ACC
TCGA-OR-A5JY	wild_type	0.014233	0	0.000548	0	0	0.265148	0	0.0613261	0.123963	0	0.014196	0.00486235	0.0141507	0	0	0.135281	0.0405037	0.266817	0.0589711	0	0	0	0	0.0857106	1.09336	0.830848	primary_solid_tumor	ACC
TCGA-PK-A5H8	wild_type	0.0214	0	0.00390305	0	0	0.419362	0	0.0450852	0.00456855	0	0.0239	0.0723722	0.113995	0	0	0.138171	0	0.000956	0.124754	0	0.0305677	0.000965	0	0.0500821	1.08222	0.787217	primary_solid_tumor	ACC
TCGA-OR-A5JE	wild_type	0	0	0	0	0	0.188438	0	0.0704668	0.0586482	0	0.0395988	0	0.138683	0	0	0.12666	0.145759	0.159988	0	0.0717589	0	0	0	0.0551909	1.07799	0.909526	primary_solid_tumor	ACC
TCGA-OR-A5KX	wild_type	0.0717439	0	0.00842304	0.0134115	0	0.451959	0	0	0.0167127	0	0.0631224	0.0171585	0.116627	0.0517094	0.000613	0.0999427	0.021588	0.00184535	0.0651432	0	0	0	0	0.0285314	1.09809	0.811855	primary_solid_tumor	ACC
TCGA-OR-A5J6	wild_type	0.00437819	0.00178019	0	0	0	0.22992	0	0.00730174	0.0669469	0	0.0277824	0.0356586	0.0485814	0	0.0169473	0.331862	0.0982849	0	0.129762	0	0	0.000795	0	0.110657	1.0513	0.820453	primary_solid_tumor	ACC
TCGA-OR-A5JX	wild_type	0.0854496	0	0	0.0108215	0	0.47453	0	0	0.0985065	0	0	0.119349	0.0579262	0	0.000261	0.119123	0	0.0104444	0	0	0.0235889	0	0	0.0614216	1.10459	0.717254	primary_solid_tumor	ACC
TCGA-OR-A5JD	wild_type	0.0395789	0	0	0.0786175	0	0.277536	0	0.0129057	0.0725403	0	0	0.0939073	0.0524023	0	0.00805737	0.169072	0.047358	0.0112819	0	0.133905	0	0.00283714	0	0.131865	1.04195	0.923696	primary_solid_tumor	ACC
TCGA-OR-A5LA	wild_type	0.0339983	0	0.0174146	0.0254478	0	0.209898	0	0	0.0559608	0	0.106239	0	0.0421236	0	0.0114277	0.262658	0.0715139	0	0.163318	0	0	0	0	0.120401	1.03601	0.880047	primary_solid_tumor	ACC
TCGA-OR-A5LK	wild_type	0.00460513	0	0.00469324	0.0539096	0	0.325355	0	0.0450871	0.109297	0	0	0.0342417	0.0277051	0	0.00653587	0.269751	0.0774613	0	0.0192868	0.0211211	0	0.00095	0	0.179809	1.032	0.832969	primary_solid_tumor	ACC
TCGA-OR-A5JZ	wild_type	0.0469212	0	0	0.134137	0	0.356798	0	0.000149	0.00452944	0	0	0.167583	0.0346325	0.00254192	0	0.189654	0.000797	0.024303	0.0379542	0	0	0	0	0.0698248	1.09723	0.769997	primary_solid_tumor	ACC
TCGA-OR-A5JO	wild_type	0.0397771	0	0.000427	0.0643073	0	0.181612	0	0.000148	0.0558431	0	0.00721077	0.0436322	0.0621979	0	0.0440101	0.23505	0.156001	0	0.109785	0	0	0	0	0.296247	0.963109	0.927396	primary_solid_tumor	ACC
TCGA-OR-A5L9	wild_type	0.00916589	0	0.0068271	0.0604785	0	0.34334	0	0	0.152391	0	0.0136497	0	0.00931169	0	0.0231973	0.169519	0.0532004	0.00922231	0.148016	0	0	0.00168099	0	0.0983993	1.05839	0.818034	primary_solid_tumor	ACC
TCGA-OR-A5K9	wild_type	0	0	5.4e-05	0.000191	0	0.404566	0	0.00504901	0	0	0.0794334	0	0.016694	0	0	0.131934	0.131541	0.204916	0.0256213	0	0	0	0	0.0216374	1.11659	0.702363	primary_solid_tumor	ACC
TCGA-OR-A5JT	wild_type	0.0204968	0	0.00146653	0.00784642	0	0.542054	0	0	0.0449027	0	0.0576156	0	0.0239854	0	0.0258623	0.182404	0.0159444	0.0470838	0.0303381	0	0	0	0	0.117675	1.07434	0.683271	primary_solid_tumor	ACC
TCGA-OR-A5LH	wild_type	0.00565439	0.00039	0	0.0242026	0	0.281227	0	0.00749839	0.193842	0	0	0.0929721	0.0547199	0.0423852	0.0269673	0.0161664	0	0	0.249566	0	0.00440848	0	0	0.0527282	1.07252	0.817402	primary_solid_tumor	ACC
TCGA-P6-A5OF	wild_type	0.0117885	0	0.00496167	0.035205	0	0.471535	0	0.0259342	0.0995328	0	0	0.0899827	0.0883966	0.0197273	0	0.0429789	0	0.0310333	0.0737288	0	0.00512031	7.55e-05	0	0.0208616	1.12258	0.8021	primary_solid_tumor	ACC
TCGA-OR-A5LP	wild_type	0.00537805	0	0	0	0	0.312191	0	0	0.12644	0	0	0.0955251	0.0265405	0	0.0302279	0.233374	0	0	0.170324	0	0	0	0	0.101421	1.05232	0.747201	primary_solid_tumor	ACC
TCGA-OR-A5KV	wild_type	0.0423411	0	0.0339962	0.158392	0	0.239957	0	0.0650943	0.0602198	0	0	0.296398	0.0444753	0	0	0.00667126	0.0174105	0.0222066	0.00659641	0	0.00624119	0	0	0.0136942	1.1675	0.860951	primary_solid_tumor	ACC
TCGA-OR-A5LR	wild_type	0.000401	0	0.00129861	0.0803957	0	0.354039	0	0	0.00391089	0	0.0209899	0.0434097	0.0436221	0	0.00771603	0.270919	0	0	0.173299	0	0	0	0	0.13248	1.04435	0.717767	primary_solid_tumor	ACC
TCGA-OR-A5L5	wild_type	0.082557	0	0.0143648	0.0781897	0	0.279467	0	0	0.0902691	0	0	0.0367666	0.0216666	0	0.0346573	0.146667	0.0361359	0	0.179259	0	0	0	0	0.0967408	1.04591	0.899069	primary_solid_tumor	ACC
TCGA-OR-A5KU	wild_type	0.0231795	0	0.000408	0.0181337	0	0.320419	0	0.0984679	0.0199988	0	0.061314	0.0620718	7.1e-05	0.0950883	0.0276593	0	0.0466871	0.0273195	0	0.109233	0.0899476	0	0	0.0288443	1.0954	0.956147	primary_solid_tumor	ACC
TCGA-OR-A5JW	wild_type	0.00478008	0	0	0.0153403	0	0.481719	0	0.0270633	0.0206084	0	0	0.118887	0.0517323	0	0.000268	0.115198	0.038631	0.0615035	0	0.0244482	0.0368482	0.00297213	0	0.163033	1.04784	0.783283	primary_solid_tumor	ACC
TCGA-OR-A5K6	wild_type	0.00426926	0	0.00455241	0.0184156	0	0.264296	0	0.0504912	0.0338878	0	0.0560809	0.00371861	0.0296384	0.124545	0	0.011647	0	0.176005	0.222453	0	0	0	0	0.0269077	1.08796	0.858444	primary_solid_tumor	ACC
TCGA-OR-A5L4	wild_type	0	0.000761	0	0	0	0.37347	0	0	0	0	0.0861822	0.026381	0.0281354	0	0.0418936	0.313143	0.0478415	0.045694	0.036499	0	0	0	0	0.0745241	1.0805	0.731648	primary_solid_tumor	ACC
TCGA-PA-A5YG	wild_type	0.00882599	0	0.00104907	0.130269	0	0.243643	0	0	0.0898948	0	0	0.1148	0.0229666	0	0	0.184679	0.039336	0.0069944	0.156965	0	0	0.000578	0	0.133251	1.04319	0.85952	primary_solid_tumor	ACC
TCGA-OR-A5JS	wild_type	0.00847688	0	0.00384395	0.00947681	0	0.294061	0	0.0580671	0.140286	0	0	0.0961579	0.0375083	0.0635168	0	0	0	0.196377	0.0718335	0	0.0203947	0	0	0.016882	1.11771	0.876534	primary_solid_tumor	ACC
TCGA-2F-A9KP	Missense_Mutation	0	0.00283633	0.0253012	0.0184111	0	0.30665	0	0	0.107449	0	0.15993	0	0.0139752	0	0	0	0.0324681	0.139194	0	0.177285	0.0153779	0.00112284	0	0.0629779	1.08282	0.826246	primary_solid_tumor	BLCA
TCGA-4Z-AA7M	Missense_Mutation	0.011645	0	0.0398352	0.01071	0	0.105293	0	0.0207483	0.0991547	0	0.188409	0	0.0138568	0.0489118	0.0245588	0.0517873	0	0	0	0.384422	0	0.000667	0	0.112286	1.06003	0.831035	primary_solid_tumor	BLCA
TCGA-4Z-AA7Q	Missense_Mutation	0.000321	0	0.00232235	0.156686	0	0.221082	0	0.0487975	0.202381	0	0	0.0544436	0.00994953	0.0203016	0.133545	0.0832806	0.011012	0.04649	0.00719929	0	0	0.00218907	0	0.363996	0.948019	0.917226	primary_solid_tumor	BLCA
TCGA-4Z-AA7R	Nonsense_Mutation	0.0103843	0	0.101302	0	0	0.252549	0	0.0187973	0.0634744	0	0.140252	0	0	0.0276144	0	0.0180731	0.0108933	0	0	0.327185	0.0294747	0	0	0.0174276	1.09069	0.800158	primary_solid_tumor	BLCA
TCGA-4Z-AA7W	Missense_Mutation	0	0	0.00207265	0.329682	0	0.032589	0.0089078	0.108501	0.114652	0	0.0601865	0.0366838	0.00956755	0	0.162103	0.0776373	0.0300044	0.02705	0.000363	0	0	0	0	0.488718	0.87542	0.892713	primary_solid_tumor	BLCA
TCGA-4Z-AA80	Silent	0.057581	0	0.0229637	0	0	0.156442	0	0.0186799	0.219595	0	0.0917806	0	0	0	0.0618743	0	0.12401	0.0331181	0	0.199074	0.0148818	0	0	0.0695979	1.05705	0.910074	primary_solid_tumor	BLCA
TCGA-4Z-AA84	Missense_Mutation	0.0250033	0	0.0131058	0.0175397	0	0.29139	0	0.0385704	0.185146	0	0.0953194	0	0.0199864	0.0798732	0	0.0111074	0	0.0413662	0	0.181592	0	0	0	0.090546	1.06982	0.874128	primary_solid_tumor	BLCA
TCGA-4Z-AA86	Missense_Mutation	0	0	0.00152319	0.0533326	0	0.261886	0	0.0104529	0.0830198	0	0.00959504	0.0435931	0.000337	0.207603	0.0885518	0.0796966	0	0	0	0.157957	0	0.00245159	0	0.593142	0.807613	0.870372	primary_solid_tumor	BLCA
TCGA-4Z-AA86	Silent	0	0	0.00152319	0.0533326	0	0.261886	0	0.0104529	0.0830198	0	0.00959504	0.0435931	0.000337	0.207603	0.0885518	0.0796966	0	0	0	0.157957	0	0.00245159	0	0.593142	0.807613	0.870372	primary_solid_tumor	BLCA
TCGA-4Z-AA87	Splice_Site	0.0102387	0	0.0087372	0.123146	0	0.0931614	0	0.00853268	0.196701	0.051447	0.0175782	0	0	0	0.125015	0.0666527	0.232607	0	0	0.0661832	0	0	0	0.166524	1.02567	0.91677	primary_solid_tumor	BLCA
TCGA-5N-A9KI	Missense_Mutation	0	0.0270997	0	0.00263511	0	0.210095	0	0	0.21428	0	0.0225734	0.00108593	0	0.110608	0.0277561	0.15691	0.0496472	0.0620079	0	0.0492318	0.00916878	0.0569018	0	0.110502	1.0571	0.944067	primary_solid_tumor	BLCA
TCGA-5N-A9KI	Silent	0	0.0270997	0	0.00263511	0	0.210095	0	0	0.21428	0	0.0225734	0.00108593	0	0.110608	0.0277561	0.15691	0.0496472	0.0620079	0	0.0492318	0.00916878	0.0569018	0	0.110502	1.0571	0.944067	primary_solid_tumor	BLCA
TCGA-BL-A13J	Missense_Mutation	0.0413716	0	0.00504341	0	0	0.327715	0	0.0402284	0.0384123	0	0	0.0860579	0.0610903	0.0217897	0.00013	0.114431	0.00738632	0	0.168881	0	0.087464	0	0	0.0963153	1.0476	0.887128	adjacet_normal	BLCA
TCGA-BL-A13J	Missense_Mutation	0	0	0.041147	0.034433	0.0658941	0.174545	0.163013	0	0	0	0	0.0931398	0	0	0.054672	0.070248	0.0876811	0	0	0.149225	0.0602163	0.00578591	0	0.0711457	1.04665	0.994406	primary_solid_tumor	BLCA
TCGA-BL-A13J	Missense_Mutation	0	0	0.0444142	0	0.0517074	0.117662	0.0678531	0	0.104924	0	0	0.158467	0.0272602	0.155405	0.0585351	0.0535595	0.0738135	0.00914677	0	0.00265953	0.0745925	0	0	-0.0048558	1.10039	1.0464	primary_solid_tumor	BLCA
TCGA-BL-A13J	Missense_Mutation	0	0	0.0506819	0.0267131	0	0.143991	0	0	0.209676	0	0	0.0506941	0	0.162136	0.0993985	0.0327977	0	0.0225304	0	0.165236	0.0361454	0	0	-0.0038629	1.10622	0.931638	primary_solid_tumor	BLCA
TCGA-BL-A3JM	Missense_Mutation	0.0076034	0	0	0.01348	0	0.199972	0	0	0.127118	0	0.123175	0	0	0.37116	0.0904679	0.0499667	0	0	0.0170573	0	0	0	0	0.625479	0.779498	0.756353	primary_solid_tumor	BLCA
TCGA-BT-A20J	Missense_Mutation	0.00909509	0	0.0193407	0.0199362	0	0.386974	0	0.0560056	0.106055	0	0.0757578	0	0.0144513	0.0339151	0.12593	0.0494991	0.064286	0	0	0.0367572	0	0.00199786	0	0.140611	1.05389	0.892625	primary_solid_tumor	BLCA
TCGA-BT-A20N	Nonsense_Mutation	0.0909474	0	0.00748867	0	0	0.240495	0	0	0.0319354	0	0.022849	0	0.0368067	0.0107277	0	0.130283	0.115679	0.0159443	0.152386	0	0.0605891	0.0838682	0	0.0455289	1.06278	0.959523	adjacet_normal	BLCA
TCGA-BT-A20N	Nonsense_Mutation	0.00301735	0	0.0152759	0	0	0.417374	0	0.0539756	0.0635467	0	0	0	0.00519993	0.021818	0.0696824	0	0.0137123	0	0	0.312248	0.0163766	0.00777325	0	0.0892346	1.07375	0.695981	primary_solid_tumor	BLCA
TCGA-BT-A20O	Missense_Mutation	0.0216049	0	0	0.297982	0	0.0564852	0.065217	0.0278587	0.0901553	0.0922385	0	0	0	0.0131564	0.12832	0.181763	0.0181255	0	0.00412715	0	0	0.00296578	0	0.387308	0.929053	0.896165	primary_solid_tumor	BLCA
TCGA-BT-A20R	Missense_Mutation	0.0926123	0	0	0	0	0.140395	0	0	0.00813089	0	0	0.183647	0.0343895	0	0	0.172952	0.10762	0	0.00624563	0.146686	0.103402	0.0039205	0	0.0747956	1.05744	0.90127	adjacet_normal	BLCA
TCGA-BT-A20R	Missense_Mutation	0.00349424	0	0.00719648	0	0	0.148294	0	0.0153251	0.112222	0	0.0984505	0	0	0.510035	0	0.0770006	0	0	0.0279825	0	0	0	0	0.505756	0.888538	0.658786	primary_solid_tumor	BLCA
TCGA-BT-A20U	Missense_Mutation	0.0782971	0	0.008797	0.146261	0	0.166976	0	0.0134964	0.182057	0	0.10364	0	0.0187948	0.00435122	0.0104816	0.0140389	0.163158	0.00404868	0	0	0.0856032	0	0	0.0911289	1.06525	0.937569	adjacet_normal	BLCA
TCGA-BT-A20U	Missense_Mutation	0	0	0.0127215	0.0456185	0	0.221511	0	0.0266958	0.145474	0	0.055637	0	0	0.222962	0.100591	0.0941178	0.00648024	0.00280746	0	0.0637116	0.00167352	0	0	0.228062	1.01664	0.908313	primary_solid_tumor	BLCA
TCGA-BT-A20X	Nonsense_Mutation	0	0	0.091603	0.0580053	0	0.170738	0	0.0255581	0.146542	0	0	0.115902	0.00938398	0.125676	0.119556	0.0375557	0.004839	0.0162673	0	0.0445408	0.0329206	0.000911	0	0.151962	1.03794	1.01739	primary_solid_tumor	BLCA
TCGA-BT-A2LA	Missense_Mutation	0.00528297	0	0.0127999	0.0781478	0	0.318783	0	0.0427159	0.200233	0.0165762	0	0	0.014384	0	0	0	0.0689292	0.0187132	0	0.193693	0.026825	0.00291709	0	0.0452976	1.09424	0.835445	adjacet_normal	BLCA
TCGA-BT-A2LA	Missense_Mutation	0.216883	0	0.0029016	0.0684944	0	0.0978583	0.0333022	0.200813	0	0	0	0.31403	0.0329949	0.0109958	0.000103	0.00431451	0.00518173	0	0	0.0121272	0	0	0	-0.007751	1.16612	0.793153	primary_solid_tumor	BLCA
TCGA-BT-A2LB	Missense_Mutation	0.0950179	0	0	0.104912	0	0.129565	0.00661022	0	0.115958	0	0	0.0688303	0.0202115	0	0.0357369	0	0.0939823	0	0	0.268897	0.0359288	0.0243491	0	0.00399778	1.08238	0.944792	adjacet_normal	BLCA
TCGA-BT-A2LB	Missense_Mutation	0.00298045	0	0.00387514	0.0308396	0	0.207306	0	0.0135998	0.153164	0	0.110364	0	0.027263	0.0471011	0.091377	0	0.00442642	0.0292464	0	0.162534	0.0732675	0.0426554	0	0.249852	0.989596	0.986207	primary_solid_tumor	BLCA
TCGA-BT-A2LD	Missense_Mutation	0.0516543	0	0.0185176	0.0834285	0	0.260687	0	0.0748379	0.123051	0.00863034	0	0.0229245	0	0.0949705	0.156104	0.0876695	0.017525	0	0	0	0	0	0	0.0215647	1.11533	0.938853	primary_solid_tumor	BLCA
TCGA-BT-A3PH	Missense_Mutation	0	0	0.0403989	0.0023445	0	0.354324	0	0.079612	0.114635	0	0	0.0296562	0	0	0	0.0662381	0	0.247889	0	0.00154669	0.0633549	0	0	0.0129554	1.13267	0.771272	primary_solid_tumor	BLCA
TCGA-BT-A3PJ	Missense_Mutation	0	0	0.00987323	0.0410518	0	0.219372	0	0.0360226	0.12862	0	0.00406625	0.0685853	0.0171739	0.0600572	0.120291	0.104685	0.00367462	0	0	0.186296	0.000231	0	0	0.292525	0.970858	0.940007	primary_solid_tumor	BLCA
TCGA-BT-A42F	Missense_Mutation	0.00825664	0	0	0.042659	0	0.0965524	0	0.0375655	0.0789698	0	0.0224663	0.00913303	0	0.231995	0.0513386	0.0705682	0	0.00749502	0	0.327232	0.000418	0.0153504	0	0.564568	0.824522	0.868535	primary_solid_tumor	BLCA
TCGA-BT-A42F	Nonsense_Mutation	0.00825664	0	0	0.042659	0	0.0965524	0	0.0375655	0.0789698	0	0.0224663	0.00913303	0	0.231995	0.0513386	0.0705682	0	0.00749502	0	0.327232	0.000418	0.0153504	0	0.564568	0.824522	0.868535	primary_solid_tumor	BLCA
TCGA-C4-A0EZ	Missense_Mutation	0	0.00985318	0.0016763	0	0	0.287206	0	0.0183818	0.0394234	0	0.157163	0	0	0.389022	0.0195718	0.0208843	0	0	0.0442914	0	0.012103	0.000424	0	-0.0036156	1.17448	0.706222	primary_solid_tumor	BLCA
TCGA-C4-A0F7	Missense_Mutation	0.00356098	0	0	0	0.165028	0.0634451	0.10582	0	0	0	0	0.160623	0.0559026	0.256353	0.0348013	0	0	0.0959235	0.0182088	0	0.0403342	0	0	0.079358	1.08942	0.902508	primary_solid_tumor	BLCA
TCGA-CF-A1HS	Missense_Mutation	0	0	0	0	0	0.29783	0	0.00383858	0.0303686	0	0.0330468	0	0	0.0592903	0.0702932	0.131928	0.170596	0.0368461	0	0.164394	0.00156921	0	0	0.241785	0.991968	0.847972	primary_solid_tumor	BLCA
TCGA-CF-A1HS	Silent	0	0	0	0	0	0.29783	0	0.00383858	0.0303686	0	0.0330468	0	0	0.0592903	0.0702932	0.131928	0.170596	0.0368461	0	0.164394	0.00156921	0	0	0.241785	0.991968	0.847972	primary_solid_tumor	BLCA
TCGA-CF-A47Y	Missense_Mutation	0.00580815	0	0.0415779	0.0124348	0	0.456566	0	0.0883086	0.32001	0	0	0.036994	0.0025521	0	0.00251645	0.0167573	0	0	0.0100692	0	0.00640646	0	0	0.0344153	1.1602	0.63104	primary_solid_tumor	BLCA
TCGA-CF-A5U8	Missense_Mutation	0.0232037	0	0.0309654	0	0	0.382676	0	0.0172227	0.349187	0.0228599	0	0.0608646	0.0107308	0.000918	0.00643692	0.0229572	0.00529725	0.0165435	0	0.038923	0.002834	0.00838093	0	0.0203685	1.13916	0.742413	primary_solid_tumor	BLCA
TCGA-CU-A3KJ	Missense_Mutation	0	0	0	0.0248787	0	0.225352	0	0.00874284	0.105723	0	0	0.0385402	0.000646	0.0157172	0.101661	0.00766034	0.129337	0	0	0.332684	0.000226	0.00883128	0	0.177985	1.02051	0.80182	primary_solid_tumor	BLCA
TCGA-DK-A1A3	Missense_Mutation	0.0244165	0	0.00542963	0.0292414	0	0.316279	0	0.0353893	0.151481	0	0	0	0.00163744	0.0287726	0.0533154	0.0604002	0.202798	0.0334591	0.0456369	0	0.011743	0	0	0.184541	1.01895	0.894305	primary_solid_tumor	BLCA
TCGA-DK-A1A3	Nonsense_Mutation	0.0244165	0	0.00542963	0.0292414	0	0.316279	0	0.0353893	0.151481	0	0	0	0.00163744	0.0287726	0.0533154	0.0604002	0.202798	0.0334591	0.0456369	0	0.011743	0	0	0.184541	1.01895	0.894305	primary_solid_tumor	BLCA
TCGA-DK-A1A5	Missense_Mutation	0.00153769	0	0.00958721	0.010656	0	0.200762	0	0.0390448	0.107701	0	0	0.0110544	0	0.183121	0.0402707	0.0994301	0.116116	0.0977843	0	0.0829347	0	0	0	0.172047	1.03889	0.953394	primary_solid_tumor	BLCA
TCGA-DK-A1A6	Frame_Shift_Ins	0.00788173	0	0	0.192669	0	0.103125	0	0.0439661	0.156028	0	0	0.0846626	0.00918944	0	0.0137123	0.00503652	0.0787758	0.172203	0	0.123738	0	0.00901187	0	0.19632	1.02544	0.937495	primary_solid_tumor	BLCA
TCGA-DK-A1AB	Missense_Mutation	0	0	0.00870287	0.0162606	0	0.270237	0	0	0.0975726	0	0	0.0301616	0	0.116142	0.274603	0.113539	0.0457295	0	0.0158413	0	0	0.0112101	0	0.543184	0.840589	0.826714	primary_solid_tumor	BLCA
TCGA-DK-A1AB	Nonsense_Mutation	0	0	0.00870287	0.0162606	0	0.270237	0	0	0.0975726	0	0	0.0301616	0	0.116142	0.274603	0.113539	0.0457295	0	0.0158413	0	0	0.0112101	0	0.543184	0.840589	0.826714	primary_solid_tumor	BLCA
TCGA-DK-A1AC	Missense_Mutation	0	0	0.0117222	0.0840377	0	0.158273	0	0.0215467	0.087697	0.0248369	0	0.0126482	0	0	0.0400433	0.0550613	0.0569856	0	0	0.447074	0	7.34e-05	0	0.20064	1.0179	0.78501	primary_solid_tumor	BLCA
TCGA-DK-A1AC	Nonsense_Mutation	0	0	0.0117222	0.0840377	0	0.158273	0	0.0215467	0.087697	0.0248369	0	0.0126482	0	0	0.0400433	0.0550613	0.0569856	0	0	0.447074	0	7.34e-05	0	0.20064	1.0179	0.78501	primary_solid_tumor	BLCA
TCGA-DK-A1AD	Missense_Mutation	0.0234448	0	0	0.0386372	0	0.172733	0	0	0.269664	0	0.0971127	0	0.0100536	0.00183426	0.108218	0	0.101256	0.00960605	0	0.142566	0.0248754	0	0	0.255314	0.988256	0.886584	primary_solid_tumor	BLCA
TCGA-DK-A2I1	Nonsense_Mutation	0.0451114	0	0.0244598	0.0211478	0	0.158559	0	0	0.256954	0.0368262	0.00607283	0	0.00316972	0.0539487	0.142082	0.0372503	0.139671	0	0	0.0597002	0.0150478	0	0	0.333215	0.950163	0.95013	primary_solid_tumor	BLCA
TCGA-DK-A2I2	Missense_Mutation	0	0	0.00982784	0	0	0.240468	0	0.00429646	0.0366171	0	0	0.0444884	0.00491465	0.0812683	0.0173916	0.0703788	0.0631018	0.00673952	0	0.397859	0	0.0226487	0	0.389037	0.925606	0.78998	primary_solid_tumor	BLCA
TCGA-DK-A2I6	Nonsense_Mutation	0	0	0	0.01131	0	0.39232	0	0.0344691	0.0130016	0	0.112244	0	0.0214015	5.39e-05	0	0.00697085	0	0.248064	0	0.160165	0	0	0	0.160364	1.05806	0.691569	primary_solid_tumor	BLCA
TCGA-DK-A3IK	Missense_Mutation	0.119786	0	0.00476537	0	0	0.340398	0	0	0.217829	0	0.0236739	0.00507409	0	0.155436	0.0981694	0	0.0161441	0	0.0187249	0	0	0	0	0.256097	0.99888	0.760975	primary_solid_tumor	BLCA
TCGA-DK-A3IL	Missense_Mutation	0.187133	0.101007	0	0.00753865	0	0.135259	0	0.0105336	0.100352	0	0.168575	0	0.0126018	0	0	0.00346607	0	0.0424761	0	0.209067	0.0219898	0	0	0.0802287	1.06997	0.89096	primary_solid_tumor	BLCA
TCGA-DK-A3IM	Missense_Mutation	0.00368654	0	0.00161421	0	0	0.271777	0	0.0244175	0.0301571	0	0.0555551	0.00392225	0	0.380184	0.015222	0.040205	0	0	0	0.173259	0	0	0	0.347034	0.977376	0.707011	primary_solid_tumor	BLCA
TCGA-DK-A3IN	Missense_Mutation	0.01299	0	0.00522858	0.0350976	0	0.34713	0	0	0.135709	0	0	0.0389402	0.0189978	0.0318662	0.0268528	0.181071	0.0488285	0	0	0.0903658	0	0.0269219	0	0.273068	0.980033	0.877201	primary_solid_tumor	BLCA
TCGA-DK-A3IS	Frame_Shift_Ins	0	0.00122224	0.00051	0.178733	0	0.237402	0	0.107432	0.149803	0.00389777	0	0.0454118	0	0	0.086672	0.0732258	0.0979734	0	0.0163802	0	0	0.0013372	0	0.0111541	1.1255	0.892252	primary_solid_tumor	BLCA
TCGA-DK-A3IU	Missense_Mutation	0.107999	0	0	0.145156	0	0.246172	0	0.0396197	0.122291	0	0.00256276	0	0	0.14998	0.102129	0.0660259	0	0	0	0	0	0.0180644	0	0.491663	0.870315	0.883901	primary_solid_tumor	BLCA
TCGA-DK-A3IV	Missense_Mutation	0.0210919	0.0278672	0	0.0357442	0	0.321938	0	0.0347147	0.274487	0.032001	0	0	0	0.0424332	0.107683	0.0120582	0.024178	0.0600598	0	0.00574333	0	0	0	0.372255	0.943837	0.852382	primary_solid_tumor	BLCA
TCGA-DK-A3X1	Missense_Mutation	0.00864561	0	0.0237218	0.0125338	0	0.195013	0	0.0120727	0.188078	0.00992356	0	0	0	0.0920555	0.117271	0.00108347	0.0169785	0.018472	0	0.273107	0.0310431	0	0	0.0892633	1.06615	0.868751	primary_solid_tumor	BLCA
TCGA-DK-A3X2	3'UTR	0.0320475	0.00986184	0.0239612	0	0.0690404	0.394415	0	0.0314556	0.0902661	0	0.128171	0	0	0.0845465	0.0193835	0	0.0384557	0	0.0408102	0	0.0375861	0	0	0.000211	1.12668	0.890476	primary_solid_tumor	BLCA
TCGA-DK-A3X2	Missense_Mutation	0.0320475	0.00986184	0.0239612	0	0.0690404	0.394415	0	0.0314556	0.0902661	0	0.128171	0	0	0.0845465	0.0193835	0	0.0384557	0	0.0408102	0	0.0375861	0	0	0.000211	1.12668	0.890476	primary_solid_tumor	BLCA
TCGA-DK-A6B6	Nonsense_Mutation	0	0	0.0108174	0.0421123	0	0.142479	0	0.043322	0.361318	0.110439	0	0.0471968	0	0.0208188	0.111161	0	0.081494	0.0125699	0	0.0162713	0	0	0	0.178288	1.04756	0.869626	primary_solid_tumor	BLCA
TCGA-DK-AA6L	Missense_Mutation	0.00120209	0	0.0154276	0	0	0.224122	0	0.0147725	0.16438	0	0.133015	0	0	0.225629	0.0360467	0.142571	0	0	0	0.0428346	0	0	0	0.198475	1.0335	0.826636	primary_solid_tumor	BLCA
TCGA-DK-AA6M	Missense_Mutation	0.00158726	0	0.0110722	0	0	0.285241	0	0	0.0897943	0	0.101213	0.0178207	0.0322476	0	0.0673183	0.198456	0.177614	0	0	0.0113912	0	0.00624468	0	0.419845	0.907143	0.842915	primary_solid_tumor	BLCA
TCGA-DK-AA6Q	Missense_Mutation	0	0	0.00408474	0.224656	0	0.126426	0	0.0808819	0.150334	0	0	0.0630546	0.0048282	0	0.140033	0.0411996	0.15935	0	0.00257906	0	0.00257315	0	0	0.344288	0.953838	0.884978	primary_solid_tumor	BLCA
TCGA-DK-AA6R	Missense_Mutation	0	0	0.0182799	0.000928	0	0.324743	0	0.0668244	0.0998614	0	0.0610741	0.0190818	0.0144728	0.0397306	0.103832	0	0.0407423	0.0716344	0	0.105902	0.0328925	0	0	0.162115	1.03652	0.953715	primary_solid_tumor	BLCA
TCGA-DK-AA6U	Missense_Mutation	0	0.00016	0.00370065	0.0129975	0	0.188412	0	0	0.396547	0	0.0316133	0.0185378	0.0174392	0	0.0542663	0	0.201266	0.0394128	0	0.0356481	0	0	0	0.0524384	1.08941	0.755959	primary_solid_tumor	BLCA
TCGA-DK-AA6W	Frame_Shift_Del	0	0	0.0248046	0.00699049	0	0.160323	0	0.0396701	0.186223	0	0.0673878	0	0.00335983	0.160934	0.0491167	0.133679	0.13952	0	0	0.0279904	0	0	0	0.341747	0.949007	0.932731	primary_solid_tumor	BLCA
TCGA-DK-AA6X	Missense_Mutation	0.00360159	0	0.00927859	0	0	0.262468	0	0	0.169762	0.0249482	0.0143542	0	0.00646745	0.0402242	0.0272207	0.113711	0.133898	0.0366632	0.146567	0	0	0.0108355	0	0.0834329	1.05097	0.910672	primary_solid_tumor	BLCA
TCGA-DK-AA74	Nonsense_Mutation	0	0	0.0116839	0.0993313	0	0.186776	0	0.0587288	0.0689844	0	0.045129	0.000509	0.0120413	0.1593	0.168816	0.113486	0.0249651	0	0	0.03581	0	0.0144392	0	0.561899	0.827241	0.979351	primary_solid_tumor	BLCA
TCGA-DK-AA77	Splice_Site	0.0057916	0	0.00344497	0.0394186	0	0.316549	0	0.0598376	0.155983	0	0.101975	0	0	0.0253615	0.110018	0	0.0590809	0.00051	0.107425	0	0.0146042	0	0	0.135374	1.05474	0.886172	primary_solid_tumor	BLCA
TCGA-E5-A2PC	Missense_Mutation	0	0	0	0.0136445	0	0.36714	0	0.0778808	0.229817	0	0.0166902	0.0365439	0.00992421	0	0.11319	0.0554222	0.0590399	0	0	0.0191357	0.00157144	0	0	0.0809121	1.09713	0.806949	primary_solid_tumor	BLCA
TCGA-E5-A4TZ	Missense_Mutation	0	0.00404271	0.0223342	0	0	0.115821	0	0.0881457	0.0491216	0	0.132884	0	0	0.235445	0	0.0944114	0	0.201229	0	0	0.0524555	0.00411005	0	0.081691	1.10169	0.890456	primary_solid_tumor	BLCA
TCGA-E5-A4U1	Missense_Mutation	0	0	0.0122057	0.0264071	0.0189093	0.114236	0	0.0472493	0.695632	0	0.0442218	0	0.0184914	0.00528592	2.9e-05	0	0.0102754	0	0.00705645	0	0	0	0	0.0306929	1.18191	0.517249	primary_solid_tumor	BLCA
TCGA-E7-A6ME	Missense_Mutation	0.0326316	0	0.0109821	0.0265625	0	0.33403	0	0	0.273932	0	0.0824138	0	0.00105765	0.0570307	0.0731345	0	0.010323	0.0137283	0.0783938	0	0	0.00578004	0	0.115853	1.07042	0.817177	primary_solid_tumor	BLCA
TCGA-E7-A7DU	Missense_Mutation	0	0	0.0218299	0.00288182	0	0.420946	0	0.0841111	0.295112	0	0.0270539	0	0.00742964	0	0.0131471	0.0248887	0	0.0944325	0	0.00816796	0	0	0	0.0342809	1.14344	0.685326	primary_solid_tumor	BLCA
TCGA-E7-A7DV	Missense_Mutation	0.00592582	0	0	0	0	0.312303	0.000244	0	0	0	0.068024	0	0.0274799	0.122869	0.0484332	0.371844	0	0	0.0310195	0	0	0.0118571	0	0.226854	1.01856	0.699174	primary_solid_tumor	BLCA
TCGA-FD-A3B3	Nonsense_Mutation	0.0106957	0	0	0.156758	0	0.188027	0	0.0475782	0.0937346	0	0	0.0479958	0.012295	0.108652	0.168632	0.0873215	0.016967	0	0	0.0361348	0.0121062	0.0131021	0	0.457987	0.890217	0.987362	primary_solid_tumor	BLCA
TCGA-FD-A3B6	Missense_Mutation	0	0	0.00503165	0.201991	0	0.145528	0	0.0410309	0.135806	0	0	0.0499789	0.00745501	0.063426	0.0817917	0.129048	0.085931	0	0	0.0379389	0	0.0150436	0	0.303668	0.968078	0.981821	primary_solid_tumor	BLCA
TCGA-FD-A3B7	Missense_Mutation	0	0	0.00418498	0.0860446	0	0.176386	0	0.00479241	0.0418086	0	0	0.0210041	0	0.204496	0.0629566	0.0796063	0	0	0	0.306422	0	0.0122989	0	0.721518	0.716687	0.823482	primary_solid_tumor	BLCA
TCGA-FD-A3B8	Nonsense_Mutation	0.0296424	0	0	0.0725656	0	0.329065	0.0512381	0	0.0514169	0	0.0429924	0.0106927	0.0315673	0.0970819	0.108733	0.106447	0.00878638	0.00423136	0	0.0362336	0.0010748	0.0182322	0	0.560521	0.830518	0.968292	primary_solid_tumor	BLCA
TCGA-FD-A3N5	Missense_Mutation	0.0106136	0	0.00534086	0.00490414	0	0.190285	0	0.0359979	0.120882	0	0	0.0674813	0	0.257278	0.075819	0.0529826	0	0	0	0.132928	0.0228784	0.0226092	0	0.343644	0.955347	0.9189	primary_solid_tumor	BLCA
TCGA-FD-A3NA	Nonsense_Mutation	0.0252576	0	0	0.109515	0	0.144393	0	0.0247178	0.193133	0	0	0.0538825	0.00993026	0.0995302	0.0775977	0.0403845	0.112188	0.0400321	0	0.065572	0	0.00386685	0	0.0945582	1.06146	1.02441	primary_solid_tumor	BLCA
TCGA-FD-A3SJ	Missense_Mutation	0.0570462	0	0	0	0	0.193502	0	0.0299895	0.27094	0	0.0358296	0	0.000496	0.0742352	0.0796255	0.0887214	0.165325	0	0.00428887	0	0	0	0	0.126237	1.04717	0.865811	primary_solid_tumor	BLCA
TCGA-FD-A3SL	Nonsense_Mutation	0.0243	0	0.00935868	0	0	0.175918	0	0.0169163	0.0774529	0	0	0.0701567	0	0.105741	0.0602564	0.0421962	0.337344	0	0.0522048	0	0.0281555	0	0	0.24038	0.991467	0.892448	primary_solid_tumor	BLCA
TCGA-FD-A3SO	Missense_Mutation	0.00630134	0	0	0	0	0.30601	0	0.00680302	0.10812	0	0.0958193	0	0.0124238	0.0734102	0.138988	0.057621	0.109417	0	0	0.0647045	0.00962817	0.0107534	0	0.200866	1.01647	0.908166	primary_solid_tumor	BLCA
TCGA-FD-A3SO	Nonsense_Mutation	0.00630134	0	0	0	0	0.30601	0	0.00680302	0.10812	0	0.0958193	0	0.0124238	0.0734102	0.138988	0.057621	0.109417	0	0	0.0647045	0.00962817	0.0107534	0	0.200866	1.01647	0.908166	primary_solid_tumor	BLCA
TCGA-FD-A3SP	Missense_Mutation	0	0	0.00505534	0.0786144	0	0.205386	0	0	0.0569793	0	0.0169201	0.0126228	0.0506181	0.246998	0.0803536	0.0954657	0.031773	0	0	0.116986	0	0.00222776	0	0.456218	0.892063	0.927952	primary_solid_tumor	BLCA
TCGA-FD-A3SP	Silent	0	0	0.00505534	0.0786144	0	0.205386	0	0	0.0569793	0	0.0169201	0.0126228	0.0506181	0.246998	0.0803536	0.0954657	0.031773	0	0	0.116986	0	0.00222776	0	0.456218	0.892063	0.927952	primary_solid_tumor	BLCA
TCGA-FD-A3SR	Frame_Shift_Ins	0	0	0.00356211	0.0967988	0	0.270666	0	0.0377378	0.19304	0	0	0.0116165	0	0.028663	0.132328	0.10483	0.111423	0	0.00933597	0	0	0	0	0.169766	1.04089	0.862863	primary_solid_tumor	BLCA
TCGA-FD-A3SR	Missense_Mutation	0	0	0.00356211	0.0967988	0	0.270666	0	0.0377378	0.19304	0	0	0.0116165	0	0.028663	0.132328	0.10483	0.111423	0	0.00933597	0	0	0	0	0.169766	1.04089	0.862863	primary_solid_tumor	BLCA
TCGA-FD-A3SS	Missense_Mutation	0.0317781	0	0.00683209	0	0.0531931	0.12307	0	0.0178046	0.0120491	0	0	0.0284351	0.00275926	0.0242916	0	0.00633575	0.0163325	0.151096	0	0.315888	0.210135	0	0	0.0665748	1.0767	0.854245	primary_solid_tumor	BLCA
TCGA-FD-A43N	Missense_Mutation	0.0427114	0	0.0316272	0.00432567	0	0.218687	0	0.014482	0.165216	0	0.0786308	0	0	0.0459358	0.0405907	0.00692214	0.0102994	0.044654	0	0.23911	0.0440346	0.0127732	0	0.221006	0.997859	0.949332	primary_solid_tumor	BLCA
TCGA-FD-A43P	Missense_Mutation	0.0313339	0	1.42e-05	0.250775	0	0.0731089	0	0.0565975	0.206721	0	0	0.0758854	0.013117	0.0649799	0.112985	0.0314801	0.0451886	0	0	0.0378127	0	0	0	0.419355	0.912247	0.948657	primary_solid_tumor	BLCA
TCGA-FD-A43P	Silent	0.0313339	0	1.42e-05	0.250775	0	0.0731089	0	0.0565975	0.206721	0	0	0.0758854	0.013117	0.0649799	0.112985	0.0314801	0.0451886	0	0	0.0378127	0	0	0	0.419355	0.912247	0.948657	primary_solid_tumor	BLCA
TCGA-FD-A5BR	In_Frame_Del	0.159958	0	0	0.00121977	0	0.111687	0	0.0161403	0.29923	0	0.0454553	0	0.017655	0.0544762	0.0244104	0.0842111	0.0737512	0.0269526	0	0.0848529	0	0	0	0.178266	1.01761	0.930308	primary_solid_tumor	BLCA
TCGA-FD-A5BV	Missense_Mutation	0.026813	0	0.0011564	0	0	0.432521	0	0	0.0964746	0	0	0.141338	0.0103541	0.112993	0	0.00755784	0	0.141957	0	0.00945623	0.0193783	0	0	0.107466	1.08383	0.737324	primary_solid_tumor	BLCA
TCGA-FD-A62N	Frame_Shift_Del	0.0131102	0	0	0.197025	0	0.253688	0	0.0343956	0.0732352	0	0.00386827	0.0070331	0.0181961	0.0760958	0.154178	0.106641	0.0584406	0	0	0	0	0.00409311	0	0.519236	0.853746	0.900237	primary_solid_tumor	BLCA
TCGA-FD-A62S	Missense_Mutation	0	0.0022665	0	0.0282497	0	0.226085	0	0.0303498	0.10979	0	0.0247019	0.00386759	0.00310085	0.212097	0.0574192	0.220617	0.0185283	0.0285331	0	0.0148111	0.0142071	0.00537749	0	0.482872	0.876481	0.904569	primary_solid_tumor	BLCA
TCGA-FD-A6TC	Missense_Mutation	0	0	0.00105603	0	0	0.23167	0	0	0.0415061	0	0.0915336	0	0	0.202645	0.000398	0.104013	0	0.00107732	0	0.275133	0.0283759	0.0225906	0	0.187132	1.03899	0.78525	primary_solid_tumor	BLCA
TCGA-FD-A6TD	Missense_Mutation	0.0316001	0	0.0202071	0.00566741	0	0.258158	0	0.00440658	0.107038	0	0.0332247	0.0669938	0.0202884	0.125683	0.0336493	0.158765	0.043496	0.0182075	0	0.0718599	0	0.000756	0	0.370504	0.932375	0.987677	primary_solid_tumor	BLCA
TCGA-FD-A6TE	Missense_Mutation	0.00499582	0	0.0379409	0	0	0.415801	0	0.0351028	0.187889	0	0.0726217	0	0	0.0753819	0.0475317	0	0.00803286	0	0.104989	0	0.00971254	0	0	0.0441592	1.10064	0.780741	primary_solid_tumor	BLCA
TCGA-FD-A6TE	Splice_Site	0.00499582	0	0.0379409	0	0	0.415801	0	0.0351028	0.187889	0	0.0726217	0	0	0.0753819	0.0475317	0	0.00803286	0	0.104989	0	0.00971254	0	0	0.0441592	1.10064	0.780741	primary_solid_tumor	BLCA
TCGA-FD-A6TF	Frame_Shift_Del	0.0620806	0	0	0.0123809	0	0.285867	0	0.0100403	0.132579	0	0.0878449	0	0.0197013	0.0925644	0.067691	0.0347457	0.159475	0	0.0255644	0	0.00946431	0	0	0.149175	1.03346	0.929351	primary_solid_tumor	BLCA
TCGA-FJ-A3Z7	Nonsense_Mutation	0.0216618	0	0.0162431	0.0237889	0	0.135838	0	0.0117748	0.0736073	0	0	0.0217552	0.000528	0.00652694	0.0320047	0.00554008	0.00607837	0.00536889	0	0.62214	0.0171438	0	0	0.150683	1.06954	0.624291	primary_solid_tumor	BLCA
TCGA-FJ-A3ZE	Missense_Mutation	0.0103278	0	0.0260881	0	0	0.420081	0	0.0269761	0.105848	0	0.0265645	0.0902847	0	0.0399155	0.0160322	0	0.0375002	0.00888969	0.163367	0	0.00539572	0.0227297	0	-0.0419712	1.1282	0.836221	primary_solid_tumor	BLCA
TCGA-FJ-A3ZF	Missense_Mutation	0.17162	0	0.0426928	0	0	0.0909454	0	0	0.191246	0.207703	0.0876569	0	0	0.0252921	0	0.0262344	0.0232899	0.0939141	0.0394052	0	0	0	0	0.272446	0.984967	0.928083	primary_solid_tumor	BLCA
TCGA-G2-A2EF	In_Frame_Del	0	0	0.0176498	0.10113	0	0.189755	0	0	0.102732	0	0.0244918	0.0665276	0.0124294	0.030887	0.182763	0.053534	0.186839	0	0	0.0175503	0.0137118	0	0	0.356333	0.943283	0.953603	primary_solid_tumor	BLCA
TCGA-G2-A2EJ	Missense_Mutation	0.00124589	0	0	0.000511	0	0.149308	0	0.0263779	0.0710889	0	0	0.074945	0	0.0557753	0.0998382	0	0	0.0964507	0	0.423432	0	0.00102713	0	0.352573	0.949373	0.765111	primary_solid_tumor	BLCA
TCGA-G2-A2EL	Splice_Site	0.0439368	0	0.0468698	0	0	0.305086	0	0.0735343	0.00149804	0	0.0935347	0	0	0.0841078	0.116131	0	0.00134414	0.0262114	0.187881	0	0	0.019865	0	-0.0291343	1.1049	0.877617	primary_solid_tumor	BLCA
TCGA-G2-A2EO	Missense_Mutation	0	0	0.00561722	0.133023	0	0.199016	0	0.0178134	0.256721	0	0	0.0643256	0.00670648	0.0820748	0.0823639	0.0893794	0.0489276	0	0.00728535	0	0.00674585	0	0	0.311904	0.969788	0.909197	primary_solid_tumor	BLCA
TCGA-G2-A2ES	Missense_Mutation	0	0	0	0.0368138	0	0.248374	0	0.0197578	0.06527	0	0.0404647	0	0	0.10472	0.103916	0.0948399	0.000314	0.0790105	0	0.191763	0.0147563	0	0	0.259229	0.991945	0.925011	primary_solid_tumor	BLCA
TCGA-G2-A3IB	Missense_Mutation	0	0.0304652	0.0131741	0.0111591	0	0.262213	0	0.0104901	0.013854	0	0.108721	0	0.0168172	0.119276	0.0264176	0	0	0.0224216	0	0.316124	0.0478844	0.000983	0	0.0681024	1.07536	0.839382	primary_solid_tumor	BLCA
TCGA-G2-A3IB	Nonsense_Mutation	0	0.0304652	0.0131741	0.0111591	0	0.262213	0	0.0104901	0.013854	0	0.108721	0	0.0168172	0.119276	0.0264176	0	0	0.0224216	0	0.316124	0.0478844	0.000983	0	0.0681024	1.07536	0.839382	primary_solid_tumor	BLCA
TCGA-G2-A3IE	Missense_Mutation	0.0541042	0	0.0882429	0	0	0.229467	0	0.0719336	0.28314	0	0.125378	0	0	0	0	0.0628526	0.0551846	0.0296969	0	0	0	0	0	0.210476	1.01967	0.849033	primary_solid_tumor	BLCA
TCGA-G2-A3VY	Missense_Mutation	0.0113238	0.00926926	0.0122948	0	0	0.296684	0	0	0.168003	0.107035	0.211504	0	0	0	0.007696	0	0	0.0173984	0	0.137461	0.0213307	0	0	0.221757	1.03093	0.79864	primary_solid_tumor	BLCA
TCGA-G2-AA3B	Nonsense_Mutation	0.00127234	0	0.0590486	0.0272538	0	0.217646	0	0.0184602	0.31609	0	0.0732586	0	0.00911764	0	0.0524928	0	0.0280295	0.0519443	0	0.145387	0	0	0	0.165351	1.03554	0.854065	primary_solid_tumor	BLCA
TCGA-G2-AA3D	Silent	0	0.0903205	0.00790221	0.0124104	0	0.155044	0	0	0.262792	0	0.15115	0	0.00519025	0	0.0309825	0.0077252	0.0371727	0.0827995	0	0.15651	0	0	0	0.0408052	1.08482	0.880374	primary_solid_tumor	BLCA
TCGA-G2-AA3F	Frame_Shift_Ins	0.0175398	0	0.0557379	0	0	0.132828	0	0	0.28715	0	0.00156063	0.074018	0	0.0902892	0.134068	0.0462029	0.160606	0	0	0	0	0	0	0.124179	1.05003	0.86136	primary_solid_tumor	BLCA
TCGA-GC-A3OO	Missense_Mutation	0	0	0.00248105	0	0	0.165788	0	0.022185	0.127055	0	0.0423338	0	0	0.427914	0.0151856	0.171133	0	0	0	0.0167449	0.00918079	0	0	0.478821	0.900644	0.709534	primary_solid_tumor	BLCA
TCGA-GC-A3RB	Frame_Shift_Ins	0	0	0.0103999	0.0400995	0	0.243429	0	0.0154073	0.148559	0	0	0.0351531	0.0159586	0.0172037	0.105904	0.0814038	0.279565	0.000299	0.00661751	0	0	0	0	0.0750884	1.06787	0.849263	primary_solid_tumor	BLCA
TCGA-GC-A3RC	Frame_Shift_Del	0	0	0	0.0105337	0	0.332477	0	0.00249202	0.0605951	0	0.0452186	0.0110556	0	0.259503	0.0808626	0.178747	0.0119091	0	0.00660678	0	0	0	0	0.562458	0.825827	0.753865	primary_solid_tumor	BLCA
TCGA-GC-A3WC	Missense_Mutation	0.0273918	0.00421583	0	0.058804	0	0.194143	0	0.0416651	0.159196	0	0	0.0613628	0	0.0496296	0.133827	0.0712062	0.187383	0	0.0111756	0	0	0	0	0.420647	0.907592	0.943733	primary_solid_tumor	BLCA
TCGA-GC-A3WC	Missense_Mutation	0.142516	0.0772136	0	0.0133973	0	0.260039	0	0.067571	0.135533	0	0.0127943	0	0.0131448	0	0.0100642	0.0827055	0.050964	0.039872	0	0.0941854	0	0	0	0.128708	1.04221	0.957277	adjacet_normal	BLCA
TCGA-GC-A3WC	Nonsense_Mutation	0.0273918	0.00421583	0	0.058804	0	0.194143	0	0.0416651	0.159196	0	0	0.0613628	0	0.0496296	0.133827	0.0712062	0.187383	0	0.0111756	0	0	0	0	0.420647	0.907592	0.943733	primary_solid_tumor	BLCA
TCGA-GC-A3WC	Nonsense_Mutation	0.142516	0.0772136	0	0.0133973	0	0.260039	0	0.067571	0.135533	0	0.0127943	0	0.0131448	0	0.0100642	0.0827055	0.050964	0.039872	0	0.0941854	0	0	0	0.128708	1.04221	0.957277	adjacet_normal	BLCA
TCGA-GC-A3YS	Missense_Mutation	0	0	0.00875668	0.00608716	0	0.331921	0	0.00116293	0.0617405	0	0.0349617	0.0886785	0.0202873	0.063041	0.0153946	0.188785	0.0704592	0.027813	0	0.0809113	0	0	0	0.244854	0.993338	0.900195	primary_solid_tumor	BLCA
TCGA-GC-A4ZW	Missense_Mutation	0.0196474	0	0.0192637	0.0472871	0	0.315379	0	0.0437137	0.255732	0	0.0216371	0	0.0132868	0.12283	0.0653458	0.0369596	0.0152841	0	0.0161453	0	0.00748809	0	0	0.101241	1.07872	0.873945	primary_solid_tumor	BLCA
TCGA-GC-A6I1	Missense_Mutation	0	0.000269	0.000265	0.0624127	0	0.109694	0	0.0109882	0.126239	0	0.014584	0	0	0.242173	0.0996052	0.0694252	0.000524	0	0	0.244524	0.0128675	0.00642799	0	0.710839	0.721917	0.863213	primary_solid_tumor	BLCA
TCGA-GC-A6I3	Missense_Mutation	0	0.00611195	0.0628623	0.111728	0	0.0086697	0	0.088307	0.299316	0	0.0433246	0.0121085	0.0211554	0.102792	0.0733376	0.0768384	0.0155715	0.0427381	0	0.03514	0	0	0	0.28416	0.976677	0.989041	primary_solid_tumor	BLCA
TCGA-GC-A6I3	Missense_Mutation	0.157773	0	0.00530004	0.0996012	0	0.0569858	0.0179219	0.0467357	0.226662	0	0.126354	0	0.0191239	0.0114911	0	0.0354256	0.0240361	0.0798137	0	0.0774535	0.00184451	0.0134772	0	0.378007	0.929405	1.01176	adjacet_normal	BLCA
TCGA-GD-A2C5	Missense_Mutation	0.0857763	0.021533	0	0.107307	0	0.239674	0	0.0109563	0.170922	0	0	0.116035	0.0108589	0	0.00852209	0.0741664	0.10195	0.0202794	0	0.0214077	0.00389421	0.00671767	0	0.0530546	1.08693	0.959147	adjacet_normal	BLCA
TCGA-GD-A2C5	Missense_Mutation	0	0	0.00721313	0	0	0.248582	0	0.000864	0.249241	0	0.018166	0.0233566	0.00174114	0	0.0597856	0.114409	0.113499	0.125212	0	0.0197529	0	0.0181786	0	0.0751399	1.07771	0.859705	primary_solid_tumor	BLCA
TCGA-GD-A3OS	Missense_Mutation	0.00881327	0	0.0210038	0.0710379	0	0.150703	0	0.00936338	0.193768	0	0	0.0708133	0.0125868	0.170423	0.00434991	0.149466	0	0.0211497	0	0.116522	0	0	0	0.1234	1.05695	0.930053	primary_solid_tumor	BLCA
TCGA-GD-A6C6	Missense_Mutation	0.0177828	0	0.0132964	0.00497992	0	0.285966	0	0.0462437	0.227194	0	0.051627	0.018028	0.0179141	0	0	0.118194	0	0.195632	0	0.00314173	0	0	0	0.0613261	1.10055	0.816245	primary_solid_tumor	BLCA
TCGA-GU-A42P	Missense_Mutation	0.0312264	0	0.000842	0	0	0.371454	0	0.047822	0.228183	0.0432905	0.0732126	0	0	0.0139061	0	0.0208509	0	0.159487	0.000723	0	0	0.00900294	0	0.153574	1.07091	0.769799	primary_solid_tumor	BLCA
TCGA-GU-A42Q	Splice_Site	0	0	0.00335283	0	0	0.163422	0	0.0600742	0.00963831	0	0.152001	0	0.0121263	0.346658	0.0404427	0.0463542	0	0	0	0.165931	0	0	0	0.15065	1.08376	0.784367	primary_solid_tumor	BLCA
TCGA-GU-A762	Missense_Mutation	0.0136823	0	0.00263353	0.253684	0	0.130476	0.00789901	0	0.145495	0	0.0255955	0.000577	0.0156772	0	0.180169	0.109462	0.0917112	0	0	0.0229375	0	0	0	0.550961	0.834119	0.880163	primary_solid_tumor	BLCA
TCGA-GU-A762	Silent	0.0136823	0	0.00263353	0.253684	0	0.130476	0.00789901	0	0.145495	0	0.0255955	0.000577	0.0156772	0	0.180169	0.109462	0.0917112	0	0	0.0229375	0	0	0	0.550961	0.834119	0.880163	primary_solid_tumor	BLCA
TCGA-GU-A764	Missense_Mutation	0	0	0.0406072	0.0697236	0	0.247828	0	0.0258282	0.0636069	0	0.121156	0	0.0743241	0.0350582	0.101413	0.107864	0.04813	0	0	0.0425142	0.0219458	0	0	0.225684	0.999756	1.01362	primary_solid_tumor	BLCA
TCGA-GU-A766	Nonsense_Mutation	0.00228688	0	0.0038326	0.0742722	0	0.188859	0	0.0825017	0.0339913	0	0	0.0818404	0.0517167	0.0165316	0.285268	0.0588124	0	0.0574634	0	0.0321208	0.0210303	0.00947332	0	0.530908	0.85093	0.961596	primary_solid_tumor	BLCA
TCGA-GU-A767	Missense_Mutation	0.0335422	0	0.00049	0	0	0.283777	0	0.0161218	0.254161	0	0.0152104	0.022136	0.00849615	0.010143	0.100799	0.0744699	0.0180549	0.0269775	0.114637	0	0.0209837	0	0	0.0605893	1.07912	0.889815	primary_solid_tumor	BLCA
TCGA-GU-AATO	Missense_Mutation	0	0	0.00290402	0.0847174	0	0.216516	0	0.0400751	0.186833	0	0.00772031	0	0.0217768	0.0337527	0.0843469	0.12308	0.153388	0	0.00527344	0	0.00750112	0.0321162	0	0.116865	1.05297	0.939707	primary_solid_tumor	BLCA
TCGA-GU-AATP	Frame_Shift_Del	0.0316689	0	0	0.0489976	0	0.167969	0	0	0.282956	0	0	0.0241632	0	0.270718	0.0551855	0.0592956	0	0.0530966	0.00594912	0	0	0	0	0.292334	0.989685	0.812757	primary_solid_tumor	BLCA
TCGA-GV-A3JW	Missense_Mutation	0.0119224	0.00232344	0.0250731	0	0	0.281397	0	0	0.330548	0.0504697	0.0383127	0	0	0.124093	0.00882633	0.11119	0.0158446	0	0	0	0	0	0	0.00651392	1.12552	0.767981	primary_solid_tumor	BLCA
TCGA-GV-A3JX	Missense_Mutation	0	0	7.79e-05	0.132494	0	0.184667	0	0.0940003	0.183053	0	0.0476048	0.000165	0.0118009	0.0223372	0.10914	0.0581367	0.1029	0	0	0.053017	0.000606	0	0	0.19168	1.02629	0.954841	primary_solid_tumor	BLCA
TCGA-GV-A3JZ	Nonsense_Mutation	0.0413586	0	0.0580911	0.00982228	0	0.295435	0	0.00186849	0.166113	0	0.0324149	0	0	0.0534006	0.0802268	0.0195974	0.240745	0	0	0.000927	0	0	0	0.0940537	1.05514	0.829069	primary_solid_tumor	BLCA
TCGA-GV-A3QH	Missense_Mutation	0	0	0	0	0	0.19387	0	0.0425557	0.187859	0.0235174	0.0896124	0	0	0.0130407	0	0	0	0.285855	0	0.144815	0.0188748	0	0	-0.000338	1.141	0.799185	primary_solid_tumor	BLCA
TCGA-GV-A40G	Missense_Mutation	0.0743094	0	0.0322679	0	0	0.283671	0	0.0995034	0.069893	0.011343	0	0.105904	0	0.110864	0	0	0.0515643	0.0290286	0.124244	0	0	0.00740774	0	0.0383498	1.0798	0.938275	primary_solid_tumor	BLCA
TCGA-HQ-A2OF	Missense_Mutation	0.0639678	0	0.0346894	0.0598407	0	0.400443	0	0.109569	0.00358201	0	0.0303203	0.0533034	0.0655759	0.0618982	0.0184655	0	0	0.0233823	0.0445397	0	0.0304226	0	0	0.0282049	1.10525	0.916116	primary_solid_tumor	BLCA
TCGA-HQ-A5ND	Frame_Shift_Del	0	0	0	0.092939	0	0.357877	0.0405895	0	0.00675435	0	0.0292503	0.0624448	0.0316549	0.0743217	0.287299	0	0	0.00467083	0	0.00438705	0.0078124	0	0	0.113991	1.11604	0.771509	primary_solid_tumor	BLCA
TCGA-HQ-A5NE	Missense_Mutation	0	0	0.00674985	0	0	0.227328	0	0.0434623	0.0606274	0	0	0.0757547	4.44e-05	0.111317	0.0112316	0.0483461	0	0.152498	0	0.24142	0.00501127	0.0162089	0	0.131372	1.05186	0.884723	primary_solid_tumor	BLCA
TCGA-K4-A4AB	Nonsense_Mutation	0	0	0	0	0	0.448622	0	0	0.0880785	0	0	0.0397308	0.0100801	0	0.0212753	0.0872195	0.102727	0.0183972	0	0.175759	0.00811072	0	0	0.159803	1.03322	0.735988	primary_solid_tumor	BLCA
TCGA-K4-A4AC	Missense_Mutation	0	0	0.00433133	0.0104029	0	0.300426	0	0.0076658	0.0853875	0	0.0604496	0.00812023	0.023222	0.0622246	0.0894384	0.156734	0.100678	0	0	0.0881998	0	0.00271915	0	0.266243	0.981371	0.919146	primary_solid_tumor	BLCA
TCGA-K4-A54R	Frame_Shift_Del	0	0	0.000677	0.214081	0	0.122458	0	0.00734436	0.182224	0	0.00365396	0.0684079	0.0113464	0.0520417	0.171017	0.0687666	0.0733384	0	0	0.0246432	0	0	0	0.416197	0.914899	0.918976	primary_solid_tumor	BLCA
TCGA-K4-A54R	Frame_Shift_Del	0	0	0.00948488	0.0981694	0	0.335947	0	0	0.0781787	0	0	0.0681193	0.00643902	0	0	0.0133862	0.10704	0.0440762	0	0.205599	0.0309844	0.00257548	0	0.0474685	1.08224	0.84079	adjacet_normal	BLCA
TCGA-K4-A54R	Missense_Mutation	0	0	0.000677	0.214081	0	0.122458	0	0.00734436	0.182224	0	0.00365396	0.0684079	0.0113464	0.0520417	0.171017	0.0687666	0.0733384	0	0	0.0246432	0	0	0	0.416197	0.914899	0.918976	primary_solid_tumor	BLCA
TCGA-K4-A54R	Missense_Mutation	0	0	0.00948488	0.0981694	0	0.335947	0	0	0.0781787	0	0	0.0681193	0.00643902	0	0	0.0133862	0.10704	0.0440762	0	0.205599	0.0309844	0.00257548	0	0.0474685	1.08224	0.84079	adjacet_normal	BLCA
TCGA-K4-A5RH	Missense_Mutation	0	0	0.00525823	0.231873	0	0.125758	0.113671	0.0471304	0.0360434	0.00660981	0	0.025572	0.0352387	0	0.113026	0.207714	0.0467439	0	0	0	0.00536191	0	0	0.357355	0.940017	0.923767	primary_solid_tumor	BLCA
TCGA-K4-A5RI	Missense_Mutation	0	0	0.0149176	0	0	0.319661	0	0.0205773	0.154247	0	0.0150702	0.119222	0	0	0.0205002	0.100011	0.144075	0.0360531	0.0493987	0	0.00626692	0	0	0.112492	1.05395	0.869274	primary_solid_tumor	BLCA
TCGA-K4-A5RI	Missense_Mutation	0.048849	0.00612271	0	0.156807	0	0.153338	0	0.0367159	0.221838	0	0	0.0352633	0.0491012	0.0242283	0.0406983	0.108296	0.0303579	0.0425385	0.00892624	0	0.0144345	0.0224862	0	0.430258	0.902966	1.02851	adjacet_normal	BLCA
TCGA-K4-A5RJ	Nonsense_Mutation	0.0032704	0	0	0.151221	0	0.211225	0.121202	0.0208866	0.0223619	0	0.0501558	0	0.00631168	0.0103914	0.10819	0.203229	0.0557458	0	0.0324702	0	0	0.00333837	0	0.332727	0.950401	0.929202	primary_solid_tumor	BLCA
TCGA-K4-A6FZ	Missense_Mutation	0	0	0.00164209	0.0114905	0	0.220504	0	0	0.0942213	0	0.00498465	0.0153344	0	0.0499424	0.093255	0.0457548	0.0342346	0.0306457	0	0.335943	0.0420584	0.0199898	0	0.212374	1.00888	0.877522	primary_solid_tumor	BLCA
TCGA-K4-A6MB	Nonsense_Mutation	0.00262563	0	0	0	0	0.253663	0	0.00421148	0.192483	0	0.0213228	0.029409	0.0104764	0.317315	0	0.00787118	0	0.0121571	0	0.148466	0	0	0	0.132786	1.0825	0.728069	primary_solid_tumor	BLCA
TCGA-K4-AAQO	Missense_Mutation	0.06226	0	0	0.0429584	0	0.164027	0	0	0.227235	0.00294664	0	0.0569606	0.0332175	0	0.0878285	0.156022	0.110713	0	0.0282166	0	0.0276153	0	0	0.161408	1.02453	0.947506	primary_solid_tumor	BLCA
TCGA-KQ-A41N	Missense_Mutation	0	0	0.0171102	0.0254188	0	0.40807	0	0.0495573	0.196199	0	0.130266	0	0.0336927	0.0543999	0.00481518	0	0	0	0	0.0620772	0.0183937	0	0	0.0766566	1.10555	0.784766	primary_solid_tumor	BLCA
TCGA-KQ-A41O	Missense_Mutation	0	0.0449246	0.0769926	0.219402	0	0	0	0.0541425	0.0894606	0	0.0689455	0	0.0622796	0	0	0	0	0.0156203	0	0.35829	0.00994319	0	0	-0.0480866	1.11561	0.816169	primary_solid_tumor	BLCA
TCGA-KQ-A41P	Missense_Mutation	0	0.00231358	0	0	0	0.134241	0	0.0339681	0.0940266	0.0231953	0.0523643	0	0	0.422201	0.00490846	0.155769	0	0.0323939	0.0446182	0	0	0	0	0.525513	0.861408	0.778337	primary_solid_tumor	BLCA
TCGA-KQ-A41S	Nonsense_Mutation	0.0256539	0	0	0.0653937	0	0.279259	0	0.00206209	0.195887	0	0	0.0634299	0.0291432	0	0.0037309	0.20923	0.00441361	0	0.0915512	0	0.0302453	0	0	0.0328614	1.08893	0.840533	primary_solid_tumor	BLCA
TCGA-LC-A66R	Nonsense_Mutation	0.00869806	0	0.0305671	0.130336	0	0.347112	0.0135669	0	0.0474592	0	0.0691363	0	0.0067493	0.0482451	0.0926704	0.0369309	0.0542053	0.0244449	0	0.0337597	0.0519254	0.00419376	0	0.290357	0.976756	0.968635	primary_solid_tumor	BLCA
TCGA-LT-A5Z6	Nonsense_Mutation	0.00367803	0	0.0301497	0.00108982	0	0.255223	0	0.0218108	0.200848	0	0.0917873	0	0	0.196744	0.0529298	0	0.0137725	0	0.114155	0	0.0178124	0	0	0.113262	1.05769	0.851711	primary_solid_tumor	BLCA
TCGA-PQ-A6FI	Missense_Mutation	0	0.0549032	0	0.0217009	0	0.242693	0	0.0272233	0.0880179	0	0.0135144	0.0281815	0.0152854	0	0.0264907	0	0	0.204875	0	0.262025	0.0112195	0.00387077	0	0.15743	1.04103	0.853199	primary_solid_tumor	BLCA
TCGA-PQ-A6FN	Missense_Mutation	0.100412	0	0.0255277	0.00511742	0	0.0948617	0	0.0137709	0.0880488	0	0.0704825	0	0	0.344714	0.0612564	0.0512066	0	0	0	0.140482	0.00411939	0	0	0.368092	0.950894	0.878791	primary_solid_tumor	BLCA
TCGA-UY-A78K	Missense_Mutation	0.0507562	0.0558972	0	0.0697581	0	0.305948	0	0	0.196283	0	0.0477078	0.00317163	0.0308577	0.0544918	0.068123	0.0872222	0.0129172	0	0.0168654	0	0	0	0	0.355998	0.942942	0.925173	primary_solid_tumor	BLCA
TCGA-UY-A78L	Missense_Mutation	0	0	0.0143452	0.00644924	0	0.174361	0	0.00939976	0.081204	0	0.0105413	8.76e-05	0	0.142721	0.0440091	0.127101	0	0.00925011	0	0.321371	0	0.0591593	0	0.208495	1.02241	0.845753	primary_solid_tumor	BLCA
TCGA-UY-A78M	Missense_Mutation	0.00365319	0	0.00281742	0.0162532	0	0.131393	0	0	0.158804	0	0.107588	0	0	0.27426	0.00950837	0.0817345	0	0	0	0.213988	0	0	0	0.149329	1.06767	0.797555	primary_solid_tumor	BLCA
TCGA-UY-A78O	Missense_Mutation	0.0956141	0	0.04014	0.00130831	0	0.098741	0	0.0532659	0.229404	0.0568251	0	0	0	0.23577	0	0.067574	0	0.042392	0	0.0773076	0.00165823	0	0	0.228012	1.00893	0.917653	primary_solid_tumor	BLCA
TCGA-UY-A78P	Missense_Mutation	0.0110475	0	0.0161107	0.012387	0	0.19872	0	0.0512081	0.0619226	0.0154596	0.0342274	0	0	0.338851	0.0977094	0.140979	0	0	0	0.00555688	0	0.0158214	0	0.607684	0.793304	0.851564	primary_solid_tumor	BLCA
TCGA-UY-A8OB	Frame_Shift_Del	0	0	0	0.142868	0	0.376272	0	0	0.00116845	0	0.0103024	0.208649	0.039996	0.0407899	0.0496987	0	0.0676999	0.0394242	0	0	0.0231317	0	0	0.152707	1.06893	0.796108	primary_solid_tumor	BLCA
TCGA-UY-A9PA	Missense_Mutation	0	0	0.000104	0.121089	0	0.202265	0	0.0251281	0.155942	0	0	0.181203	0	0	0.0697654	0.0140978	0.0691178	0.0158521	0	0.143496	0.00193895	0	0	0.0227087	1.1112	0.894058	primary_solid_tumor	BLCA
TCGA-UY-A9PB	Missense_Mutation	0	0	0.00401008	0.106402	0	0.169177	0	0.033072	0.163715	0	0.00264164	0.0599971	0.0553328	0.150609	0.106542	0.113644	0	0	0	0.0323736	0	0.00248348	0	0.462988	0.886159	0.96046	primary_solid_tumor	BLCA
TCGA-UY-A9PD	Missense_Mutation	0.0480522	0	0.00902022	0.0169802	0	0.0613144	0	0	0.268998	0	0.0934118	0	0	0.336172	0.124697	0	0	0	0	0.0103607	0.0309934	0	0	0.190798	1.05356	0.774983	primary_solid_tumor	BLCA
TCGA-UY-A9PE	Nonsense_Mutation	0.030769	0	0.0343191	0	0	0.0609332	0	0.0234766	0.160573	0	0.140625	0	0	0.0890374	0.0658297	0	0.00224747	0	0	0.356403	0.0357867	0	0	0.156504	1.036	0.845134	primary_solid_tumor	BLCA
TCGA-UY-A9PH	Nonsense_Mutation	0	0	0.00921344	0.0823099	0	0.220487	0	0.0347509	0.167559	0	0.000863	0.0522062	0.0240892	0	0.14074	0.106713	0.137964	0	0	0.00531503	0.0144745	0.00331572	0	0.415558	0.91098	0.931236	primary_solid_tumor	BLCA
TCGA-XF-A8HD	Missense_Mutation	0	0	0.00935196	0.226802	0	0.0763158	0	0.0413447	0.125096	0.00663442	0	0.137112	0	0	0.0508201	0.0421925	0	0.244985	0.00487952	0	0.0343112	0.000154	0	0.445178	0.905478	0.888828	primary_solid_tumor	BLCA
TCGA-XF-A8HF	Missense_Mutation	0	0	0.00413597	0.00304167	0	0.0315645	0	0.0162746	0.380166	0	0.0125505	0.0472277	0.00570255	0.0520041	0.0360897	0.17599	0.235253	0	0	0	0	0	0	0.259914	0.98916	0.752415	primary_solid_tumor	BLCA
TCGA-XF-A8HH	Nonsense_Mutation	0.0406679	0	0.0161955	0.00217109	0	0.164671	0	0.018512	0.219084	0	0.0532166	0	0.0101863	0.0515173	0.0715364	0.166985	0.0806502	0.0394306	0	0	0.0651766	0	0	0.156507	1.02863	0.983906	primary_solid_tumor	BLCA
TCGA-XF-A9SI	Missense_Mutation	0.0623589	0	0	0.293354	0	0.250487	0	0.027327	0.117688	0	0.0188426	0	0.0185314	0.0281761	0.0943495	0.0697245	0.0191614	0	0	0	0	0	0	0.309336	0.981666	0.852638	primary_solid_tumor	BLCA
TCGA-XF-A9SK	Nonsense_Mutation	0	0	0.00723735	0.00333236	0	0.34218	0	0.0246973	0.143899	0	0.0630004	0	0.0614283	0	0.0674315	0.144214	0.0594106	0.0469365	0	0.0225401	0	0.0136925	0	0.229364	1.00223	0.892132	primary_solid_tumor	BLCA
TCGA-XF-A9SM	Missense_Mutation	0.0096538	0	0.00473793	0.113037	0	0.0854378	0.00607353	0.0539887	0.1533	0.00283356	0	0.0329508	0.0256604	0.0928125	0.117823	0.234739	0.00788622	0	0	0.0581833	0	0.000882	0	0.476622	0.878117	0.976549	primary_solid_tumor	BLCA
TCGA-XF-A9ST	Missense_Mutation	0.0579032	0	0.0310864	0	0	0.323284	0	0.095324	0	0	0.212521	0	0	0.0184611	0.0120452	0	0.0505922	0.0347791	0	0.0446674	0.0694225	0.049914	0	0.115718	1.06071	0.894419	primary_solid_tumor	BLCA
TCGA-XF-A9SX	Missense_Mutation	0.0129855	0	0.00115332	0.0601491	0	0.199541	0	0.0139333	0.253748	0	0	0.0572828	0.0206357	0.0221067	0.0327105	0.187142	0.0710819	0.0627165	0.00481411	0	0	0	0	0.408237	0.914471	0.91349	primary_solid_tumor	BLCA
TCGA-XF-A9SY	Nonsense_Mutation	0.00482498	0	0.00172266	0.0327876	0	0.166602	0	0.00524534	0.0424459	0	0.0318898	0.0315213	0.00669641	0.139804	0.108491	0.072184	0	0	0	0.353082	0	0.00270292	0	0.573953	0.820119	0.847172	primary_solid_tumor	BLCA
TCGA-XF-A9SZ	Missense_Mutation	0	0	0.0175969	0.00423879	0	0.0569331	0	0.0130426	0.0663023	0	0.0637734	0	0	0.333767	0.00796255	0.14605	0	0	0	0.246327	0.0208592	0.0231471	0	0.262271	1.033	0.81134	primary_solid_tumor	BLCA
TCGA-XF-A9T0	Nonsense_Mutation	0.0170268	0	0.0653972	0.103747	0	0.16318	0	0.0239102	0.153149	0	0.00557704	0.0390779	0	0.131493	0.112299	0	0.0810397	0	0	0.100367	0.00104435	0.0026902	0	0.262161	0.983973	0.990478	primary_solid_tumor	BLCA
TCGA-XF-A9T3	Missense_Mutation	0.0326584	0	0.0129369	0	0	0.199278	0	0.0371154	0.127488	0	0.0817956	0	0	0.323698	0.0802521	0.0776606	0	0	0	0	0.027117	0	0	0.587565	0.808454	0.843787	primary_solid_tumor	BLCA
TCGA-XF-A9T5	Frame_Shift_Del	0.00635317	0	0.00524378	0.0870996	0	0.140535	0	0.0444751	0.163008	0	0.0331508	0.0127642	0.00335148	0.215151	0.129099	0.123188	0.0317475	0	0.00374669	0	0.00108682	0	0	0.420352	0.913668	0.938314	primary_solid_tumor	BLCA
TCGA-XF-A9T6	Frame_Shift_Del	0.0126064	0	0	0.106226	0	0.0206138	0	0.0146174	0.219072	0	0.0163306	0.000897	0.011607	0.0880841	0.0551925	0.0939118	0.0896155	0.127271	0	0.081566	0.0615981	0.000791	0	0.182823	1.02269	1.02027	primary_solid_tumor	BLCA
TCGA-XF-A9T6	Missense_Mutation	0.0126064	0	0	0.106226	0	0.0206138	0	0.0146174	0.219072	0	0.0163306	0.000897	0.011607	0.0880841	0.0551925	0.0939118	0.0896155	0.127271	0	0.081566	0.0615981	0.000791	0	0.182823	1.02269	1.02027	primary_solid_tumor	BLCA
TCGA-XF-AAMG	Frame_Shift_Ins	0.0625406	0	0.0347708	0	0	0.301058	0.0881752	0.0209239	0.0813626	0	0.151103	0	0.0213418	0.0623727	0.0215796	0.02642	0.109387	0	0	0.0189654	0	0	0	0.11033	1.05004	0.95001	primary_solid_tumor	BLCA
TCGA-XF-AAMJ	Frame_Shift_Del	0.0454525	0	0.02213	0.0133866	0	0.214844	0	0	0.194554	0	0.0610492	0	0.00579382	0.144755	0.0510634	0.126329	0.0200511	0.0138261	0	0.0637277	0	0.0230375	0	0.190446	1.0194	0.966275	primary_solid_tumor	BLCA
TCGA-XF-AAML	Missense_Mutation	0.0269615	0	0.0210156	0.0260374	0	0.283047	0	0	0.366982	0	0	0.0179191	0.0174611	0.0124805	0.00927601	0	0.0409934	0.0280878	0	0.148012	0	0.00172604	0	0.0910613	1.07779	0.766365	primary_solid_tumor	BLCA
TCGA-XF-AAMQ	Missense_Mutation	0.00933657	0	0.0296671	0.0868909	0	0.297748	0	0.0973835	0.123064	0.0639736	0	0.0383608	0	0.0214464	0.12464	0.0101614	0.0587505	0.0153114	0	0	0.0232663	0	0	0.317331	0.971797	0.96118	primary_solid_tumor	BLCA
TCGA-XF-AAMT	Missense_Mutation	0	0	0.00496901	0.0311242	0	0.202898	0	0.00739482	0.0902806	0	0.0361391	0.0470798	0.0258281	0.201138	0.0058139	0.261057	0	0.0203072	0	0.0634312	0	0.00253961	0	0.34437	0.957102	0.886843	primary_solid_tumor	BLCA
TCGA-XF-AAMW	Nonsense_Mutation	0	0	0.0106289	0	0	0.287695	0	0.0121788	0.0588179	0	0	0.0430738	0.031265	0.0559801	0.109835	0.140331	0.071096	0.0365124	0	0.121759	0.00621128	0.0146152	0	0.191517	1.01555	0.959332	primary_solid_tumor	BLCA
TCGA-XF-AAMX	Missense_Mutation	0	0	0.013802	0.00934378	0	0.275465	0	0	0.193806	0	0.0429059	0	0	0.097705	0.113873	0.232098	0.00721389	0	0	0.0137873	0	0	0	0.0888934	1.07845	0.79013	primary_solid_tumor	BLCA
TCGA-XF-AAN0	Missense_Mutation	0.0103857	0	0.0314919	0.136918	0	0.25968	0	0.0102306	0.156132	0	0.0393083	0	0.00814633	0	0.0844226	0.0969653	0.0854946	0	0.0142509	0	0.020821	0.0457529	0	0.0708988	1.07618	0.959553	primary_solid_tumor	BLCA
TCGA-XF-AAN3	Missense_Mutation	0	0	0.00342165	0.0115805	0	0.300389	0.0357869	0	0.124917	0	0.0422262	0	0.00701834	0	0.0258581	0.118923	0.168278	0.0733121	0.0205467	0	0.046353	0.0213894	0	0.180245	1.01748	0.922189	primary_solid_tumor	BLCA
TCGA-XF-AAN7	Missense_Mutation	0.110838	0	0.000857	0.0137425	0	0.251402	0	0.0437547	0.0577423	0.0332872	0	0.0443098	0	0.111119	0.0898164	0.2063	0.00241007	0	0.0317458	0	0.00267517	0	0	0.0888613	1.06644	0.927201	primary_solid_tumor	BLCA
TCGA-YF-AA3M	Missense_Mutation	6.95e-05	0	0.0129991	0.0330302	0	0.189576	0	0.0477627	0.220348	0	0.0658461	0	0.016352	0.055821	0	0.0198871	0	0.110231	0	0.207495	0.0205818	0	0	0.0607544	1.07775	0.911273	primary_solid_tumor	BLCA
TCGA-ZF-A9R0	Missense_Mutation	0.00834666	0	0.00433813	0.0161209	0	0.269664	0	0.0506478	0.12063	0	0.105531	0	0	0.164457	0.096162	0.0677995	0.0256312	0	0	0.0513443	0.0193267	0	0	0.135564	1.0545	0.935544	primary_solid_tumor	BLCA
TCGA-ZF-A9R4	Missense_Mutation	0.0118351	0	0	0	0	0.300436	0	0	0.119574	0	0.135838	0	0.0116359	0.0516108	0.145335	0.00160137	0.0188838	0	0.20325	0	0	0	0	0.0881591	1.06856	0.796119	primary_solid_tumor	BLCA
TCGA-ZF-A9RC	Missense_Mutation	0	0	0.14762	0.00307265	0	0.189259	0	0.00321827	0.0779678	0	0	0.0233193	0.00420811	0.360009	0.00461312	0	0.00315028	0	0	0.183561	0	0	0	0.127837	1.08875	0.723202	primary_solid_tumor	BLCA
TCGA-ZF-A9RD	Missense_Mutation	0.0422674	0	0.00111542	0.103328	0	0.309204	0	0.0117101	0.0586459	0	0.0301925	0.00828192	0.0134614	0.0447157	0.1459	0.0662338	0.0796788	0	0	0.0657296	0.0184744	0.00106127	0	0.418712	0.90953	0.964846	primary_solid_tumor	BLCA
TCGA-ZF-A9RE	Missense_Mutation	0	0	0.00634972	0	0	0.191154	0	0.0943182	0.0909046	0.0270004	0	0.0261174	0	0.0134318	0.088609	0	0	0.118436	0	0.22266	0.0405583	0.080461	0	0.0359886	1.09195	0.944305	primary_solid_tumor	BLCA
TCGA-ZF-A9RF	Missense_Mutation	0	0	0.00375327	0.256369	0	0.216348	0.105476	0.00476033	0.0321431	0	0.0531292	0	0.0124446	0.0172332	0.057553	0.228016	0	0	0	0.0127742	0	0	0	0.181106	1.03251	0.830335	primary_solid_tumor	BLCA
TCGA-ZF-A9RL	Frame_Shift_Del	0.0284118	0	0	0	0	0.578337	0	0.0599624	0.128884	0	0.0244204	0.0013807	0.0155464	0.00305745	0.0226377	0	0.0569499	0	0	0.0804123	0	0	0	0.0783115	1.11239	0.644706	primary_solid_tumor	BLCA
TCGA-ZF-A9RM	Missense_Mutation	0.0200291	0	0	0.00985439	0	0.0645406	0	0	0.293965	0	0	0.0393266	0.0218158	0	0	0	0.0513113	0.0290278	0	0.446686	0.00208022	0.0213636	0	-0.000656	1.11037	0.686815	primary_solid_tumor	BLCA
TCGA-ZF-A9RN	Nonsense_Mutation	0.00814148	0	0	0.240224	0	0.193594	0	0.0601932	0.150453	0	0	0.0496368	0.0183033	0.0752631	0.0961312	0	0.018496	0	0.0895636	0	0	0	0	0.134832	1.06423	0.905851	primary_solid_tumor	BLCA
TCGA-ZF-AA4N	Missense_Mutation	0	0	0.00091	0.101784	0	0.111223	0	0.0287034	0.0579306	0	0.0296121	0.00155987	0.0180024	0	0.0640557	0.0937915	0.116674	0	0	0.335949	0.0398044	0	0	0.100748	1.04879	0.903417	primary_solid_tumor	BLCA
TCGA-ZF-AA4T	Missense_Mutation	0	0	0.00314165	0	0	0.0216206	0	0	0.0231872	0.0235606	0.145701	0	0	0	0	0	0	0.0488345	0	0.720674	0.0132795	0	0	0.184079	1.08177	0.433489	primary_solid_tumor	BLCA
TCGA-ZF-AA4W	Missense_Mutation	0	0	0.040674	0	0	0.401766	0	0.0422613	0.0981962	0	0.0996632	0.0314463	0.000397	0.0774558	0.100985	0	0.00445966	0.0443264	0	0	0.058369	0	0	0.0645619	1.09678	0.850216	primary_solid_tumor	BLCA
TCGA-ZF-AA4W	Silent	0	0	0.040674	0	0	0.401766	0	0.0422613	0.0981962	0	0.0996632	0.0314463	0.000397	0.0774558	0.100985	0	0.00445966	0.0443264	0	0	0.058369	0	0	0.0645619	1.09678	0.850216	primary_solid_tumor	BLCA
TCGA-ZF-AA4X	Missense_Mutation	0.0129937	0	0.00419411	0.0108681	0.0535368	0.206768	0	0	0.0853125	0	0.109734	0	0	0.0375798	0	0	0.243509	0.143158	0.0923465	0	0	0	0	0.00756678	1.09596	0.881262	primary_solid_tumor	BLCA
TCGA-ZF-AA4X	Nonsense_Mutation	0.0129937	0	0.00419411	0.0108681	0.0535368	0.206768	0	0	0.0853125	0	0.109734	0	0	0.0375798	0	0	0.243509	0.143158	0.0923465	0	0	0	0	0.00756678	1.09596	0.881262	primary_solid_tumor	BLCA
TCGA-ZF-AA51	Nonsense_Mutation	0.00414593	0	0.0113182	0.0725879	0	0.160805	0	0.0167797	0.13399	0.0144552	0	0.0387134	0	0.0704559	0.0460235	0.0574257	0.0224295	0.00988633	0	0.332853	0	0.00813085	0	0.139298	1.04171	0.917029	primary_solid_tumor	BLCA
TCGA-ZF-AA52	Frame_Shift_Ins	0.00100529	0	0.0136121	0.0109484	0	0.201279	0	0.0356697	0.0901204	0	0.0530947	0.000825	0.0125742	0.21738	0.0226847	0.136331	0.0704806	0	0	0.102118	0.00688576	0.0249919	0	0.324626	0.963274	0.96664	primary_solid_tumor	BLCA
TCGA-ZF-AA52	Missense_Mutation	0.00100529	0	0.0136121	0.0109484	0	0.201279	0	0.0356697	0.0901204	0	0.0530947	0.000825	0.0125742	0.21738	0.0226847	0.136331	0.0704806	0	0	0.102118	0.00688576	0.0249919	0	0.324626	0.963274	0.96664	primary_solid_tumor	BLCA
TCGA-ZF-AA53	Nonsense_Mutation	0	0	0.00544262	0.065862	0	0.147274	0	0.0165416	0.0779946	0	0	0.0824672	0.0207298	0.0398823	0.172806	0.106142	0.203616	0	0	0.00845983	0.0486138	0.00416755	0	0.449407	0.892861	0.975777	primary_solid_tumor	BLCA
TCGA-ZF-AA54	Nonsense_Mutation	0.00230406	0	0	0.0106793	0	0.108631	0	0.033921	0.0512045	1.58e-05	0.00618297	0	0	0.176716	0.0539448	0.552079	0	0	0	0.00351865	0	0.000803	0	0.702087	0.712863	0.616504	primary_solid_tumor	BLCA
TCGA-ZF-AA58	Missense_Mutation	0	0	0	0.0351422	0	0.111953	0	0.0282356	0.0905336	0	0.0263015	0.00910542	0	0.162899	0.142575	0.206777	0	0	0	0.182495	0	0.00398303	0	0.660203	0.76121	0.890796	primary_solid_tumor	BLCA
TCGA-ZF-AA5H	Nonsense_Mutation	0.0214007	0	0.0106237	0.0234478	0	0.338432	0	0	0.0630533	0	0.0703673	0	0.00222631	0.250994	0.120504	0.0688425	0	0.00263721	0.0057366	0	0.0217335	0	0	0.513021	0.858098	0.81408	primary_solid_tumor	BLCA
TCGA-ZF-AA5P	Missense_Mutation	0.130834	0	0	0.00314186	0	0.120835	0	0.0207028	0.050594	0	0.0319404	0	0.0150497	0	0.055367	0	0.0844284	0.0165704	0	0.459874	0.0106625	0	0	0.234252	0.999561	0.775852	primary_solid_tumor	BLCA
TCGA-XF-A9T2	wild_type	0.0364261	0	0.000885	0	0	0.113189	0	0.0197531	0.130041	0	0.127218	0	0	0.409786	0	0.0974337	0	0	0.0497984	0	0.0154697	0	0	0.67363	0.739333	0.77518	primary_solid_tumor	BLCA
TCGA-BT-A3PK	wild_type	0	0	0.000102	0.0147807	0	0.137827	0	0.0418178	0.0986318	0	0	0.0236308	0	0.147487	0.0764017	0.0662543	0	0.0420204	0	0.314701	0	0.0363446	0	0.515063	0.856151	0.8956	primary_solid_tumor	BLCA
TCGA-FD-A5BX	wild_type	0	0	0	0	0	0.16488	0	0	0.054197	0	0.0752341	0	0.0178843	0.336154	0.0432958	0.232555	0.00100785	0	0	0.0747917	0	0	0	0.742575	0.677645	0.76623	primary_solid_tumor	BLCA
TCGA-DK-AA6P	wild_type	0.00577482	0	0.0143222	0.00720166	0	0.322473	0	0	0.193836	0	0.0259083	0.0118772	0	0.314842	0.00937371	0.0536936	0	0	0.0406971	0	0	0	0	0.0730867	1.11428	0.717171	primary_solid_tumor	BLCA
TCGA-FD-A62O	wild_type	0.0609372	0	0.0218499	0	0	0.245672	0	0.0217572	0.141755	0	0.0130989	0	0.00555484	0	0	0.0407394	0.00825263	0.127099	0	0.258515	0.0270616	0.0277078	0	0.189038	1.01343	0.878874	primary_solid_tumor	BLCA
TCGA-2F-A9KR	wild_type	0.00669355	0	0.00654439	0	0	0.357881	0	0.104415	0.153736	0	0.123477	0	0.0270214	0.0551488	0.0324815	0.0282272	0.00334219	0.0316469	0.0622094	0	0.00717545	0	0	0.0675586	1.09415	0.878214	primary_solid_tumor	BLCA
TCGA-E7-A519	wild_type	0	0.00446423	0	0	0	0.0686782	0	0.0399691	0.466242	0	0.0224024	0.0204149	0.0407453	0.147046	0	0.0469013	0	0.0909209	0	0.0522153	0	0	0	0.139032	1.06033	0.77524	primary_solid_tumor	BLCA
TCGA-CU-A3YL	wild_type	0.0567437	0	0.049579	0.057987	0	0.295887	0	0.0302563	0.196775	0	0	0.0584448	0.00449344	0.0171699	0.0657106	0.0297504	0.0900502	0.0107609	0.0363919	0	0	0	0	0.0444896	1.08744	0.952223	primary_solid_tumor	BLCA
TCGA-DK-A6B1	wild_type	0.0496004	0	0.0124338	0.00229637	0	0.2627	0	0.0098854	0.182088	0.00349646	0	0	0.00428405	0	0	0.0286239	0.194849	0.120844	0	0.128899	0	0	0	0.0269748	1.08137	0.828383	primary_solid_tumor	BLCA
TCGA-E7-A3X6	wild_type	0	0	0.0133511	0.168885	0	0.113468	0	0.0746573	0.224533	0	0	0.0429549	0	0.000119	0.173034	0.0676977	0.102678	0.0143972	0	0	0	0.00422399	0	0.342019	0.957807	0.900737	primary_solid_tumor	BLCA
TCGA-ZF-A9R2	wild_type	0.055099	0	0.0711821	0.157396	0.192941	0	0.182891	0.0107808	0	0.0299487	0	0.0760225	0.0391563	0	0.0015118	0	0.0927194	0.00371933	0	0.0273905	0.019301	0.0399413	0	-0.000339	1.09358	0.998075	primary_solid_tumor	BLCA
TCGA-XF-AAN2	wild_type	0	0	0	0.139667	0	0.180623	0	0.0449816	0.225586	0	0	0.096839	0.00224024	0.0621596	0.185662	0.0451994	0.00123095	0	0	0.0158119	0	0	0	0.288812	0.9957	0.867856	primary_solid_tumor	BLCA
TCGA-YC-A89H	wild_type	0	0	0.00584178	0	0	0.0888906	0	0.0033621	0.149624	0	0.10891	0	0	0.316389	0.0699384	0.0844828	0	0	0	0.172561	0	0	0	0.305248	0.990338	0.80438	primary_solid_tumor	BLCA
TCGA-BL-A0C8	wild_type	0.00638206	0	0	0	0	0.261479	0	0	0.0750625	0	0.0132887	0.0161087	0.0484902	0.057223	0	0.0995682	0.114367	0.0448174	0	0.129194	0.134019	0	0	0.0765288	1.05748	0.939089	primary_solid_tumor	BLCA
TCGA-FD-A3B5	wild_type	0	0	0.0130672	0	0	0.243141	0	0.0862356	0.0816853	0	0	0.157438	0.0200167	0.135022	0.026193	0	0.0257121	0.032308	0	0.120525	0.0570103	0.00164512	0	0.0810313	1.07075	0.949132	primary_solid_tumor	BLCA
TCGA-FD-A43S	wild_type	0.187048	0	0	0.126299	0	0.112414	0	0.00312305	0.339601	0	0.0250291	0	0	0.0163066	0.0201798	0.133868	0.0250741	0	0.00191273	0.00443691	0	0.00470776	0	0.443606	0.897295	0.810566	primary_solid_tumor	BLCA
TCGA-S5-A6DX	wild_type	0.104711	0	0.0557314	0.0658358	0	0.0332195	0	0.00895697	0.248637	0.0427603	0	0.0157948	0.00624001	0.0630939	0.188285	0.0779866	0.0754042	0	0.00817707	0	0.00516522	0	0	0.364149	0.93893	0.980975	primary_solid_tumor	BLCA
TCGA-E7-A541	wild_type	0	0	0.00952627	0.293047	0	0.10777	0	0.0395458	0.192656	0	0.0368941	0.000471	0.00948836	0	0.0539705	0.072306	0.140068	0.00946313	0	0.0114333	0.0205468	0.00281498	0	0.199692	1.02573	0.90032	primary_solid_tumor	BLCA
TCGA-CF-A8HY	wild_type	0	0.00428409	0	0.00588446	0	0.3403	0	0	0.0258907	0	0.160135	0	0.044419	0	0	0.0835692	0.176187	0.0918274	0	0.0675025	0	0	0	-0.0090934	1.10384	0.80831	primary_solid_tumor	BLCA
TCGA-XF-AAN8	wild_type	0.0233297	0	0	0.0379932	0	0.135069	0.105197	0	0.0388548	0	0	0.0372011	0.0261799	0	0.0227603	0.305084	0.0933473	0	0.0265599	0	0.00695568	0.141468	0	0.266295	0.986172	0.929596	primary_solid_tumor	BLCA
TCGA-DK-A6AV	wild_type	0.0730304	0	0.0101159	0.069536	0	0.159155	0	0.110349	0.195271	0	0	0.0468634	0	0	0.0749176	0.0271792	0.101265	0.0300755	0	0.102241	0	0	0	0.208461	1.00872	0.991767	primary_solid_tumor	BLCA
TCGA-CF-A3MG	wild_type	0.0251313	0	0.0125457	0	0	0.398836	0	0.0266277	0.0911778	0	0	0.0825391	0.0356488	0.0298948	0.0157958	0.0171599	0.0141193	0.00253533	0.237551	0	0.0104372	0	0	0.0105646	1.09559	0.807076	primary_solid_tumor	BLCA
TCGA-R3-A69X	wild_type	0.0614744	0	0.00819279	0.039182	0	0.221707	0	0.0169441	0.123863	0	0	0.0181856	0.0325873	0	0.0509971	0.113613	0.205647	0.00392655	0	0.103681	0	0	0	0.283881	0.966491	0.940174	primary_solid_tumor	BLCA
TCGA-XF-A9SP	wild_type	0.0914725	0	0.014713	0.0795187	0	0.16606	0	0.0117291	0.172898	0	0.00608567	0.00249529	0.0400609	0	0.0531462	0.253826	0.0957718	0.009581	0	0.00264197	0	0	0	0.239314	0.991886	0.911874	primary_solid_tumor	BLCA
TCGA-FD-A3SN	wild_type	0.00258998	0	0.0108842	0.0153651	0	0.177342	0	0.00317006	0.0661379	0	0.131164	0	0.0086275	0.201988	0.164931	0	0.0261677	0	0	0.187273	0.00435974	0	0	0.15525	1.05428	0.86595	primary_solid_tumor	BLCA
TCGA-2F-A9KT	wild_type	0	0	0.000296	0	0	0.166714	0.013442	0.0503797	0	0	0.169668	0	0.0176124	0.194605	0.0369283	0.179668	0.00203576	0	0	0	0.08838	0.0802709	0	0.0356763	1.11733	0.894617	primary_solid_tumor	BLCA
TCGA-GC-A3RD	wild_type	0	0.000961	0.00053	0	0.00116462	0.0721427	0	0.00425444	0.0760811	0	0.109453	0	0	0.353944	0	0.0368958	0	0.0169711	0	0.326211	0.00134463	4.59e-05	0	0.141097	1.10823	0.696118	primary_solid_tumor	BLCA
TCGA-FD-A43X	wild_type	0	0.0248599	0.0109252	0	0	0.525863	0	0.0326635	0.121841	0	0.0645458	0.00394893	0	0.012016	0.00287907	0.0209717	0.00825714	0	0.14498	0	0.011259	0.01499	0	0.024183	1.12274	0.707999	primary_solid_tumor	BLCA
TCGA-ZF-A9R1	wild_type	0.147746	0	0	0.0800985	0	0.353232	0	0	0.181523	0	0.0606296	0	0.01423	0.0324838	0.00176578	0.0897272	0.0332201	0.00183866	0	0.00350466	0	0	0	0.0541263	1.10193	0.814678	primary_solid_tumor	BLCA
TCGA-4Z-AA89	wild_type	0.0255038	0	0.000254	0.0724106	0	0.157558	0	0.130434	0.271419	0	0	0.075535	0.00462021	0	0.124301	0.0848067	0.00181824	0.0513395	0	0	0	0	0	0.0177285	1.13102	0.889817	primary_solid_tumor	BLCA
TCGA-XF-A9SW	wild_type	0.154263	0	0.00342633	0.0205516	0	0.180451	0	0	0.0788223	0.0100939	0	0.0132545	0.0206842	0	0.0171236	0.297068	0.0529387	0.0157589	0.107254	0	0.0177158	0.0105945	0	0.200766	1.00329	0.908133	primary_solid_tumor	BLCA
TCGA-FD-A5BY	wild_type	0	0	0	0.00690819	0	0.202011	0	0.0185272	0.172183	0	0	0.0619926	0	0.311635	0.0661435	0.140276	0.00775502	0	0	0.0113187	0	0.00124997	0	0.303451	0.992256	0.791252	primary_solid_tumor	BLCA
TCGA-YC-A8S6	wild_type	0.00450449	0	0	0.0211979	0	0.135517	0	0.0257807	0.141973	0	0	0.0200713	0.0301267	0	0	0.019998	0.0619297	0.0849403	0	0.38244	0.0505172	0.0210033	0	0.231093	0.996996	0.86503	primary_solid_tumor	BLCA
TCGA-DK-AA75	wild_type	0.00217267	0	0.0148862	0	0.0290807	0.163832	0	0.0174853	0.0582936	0.0653511	0	0.0262198	0	0.0728288	0.0210346	0	0	0.0247667	0.471324	0	0.0327237	0	0	0.00545201	1.08963	0.788427	primary_solid_tumor	BLCA
TCGA-FD-A43U	wild_type	0.0173264	0	0.0185981	0	0	0.00902573	0	0.0188944	0.169282	0	0.102413	0	0.0157422	0.500577	0.0188494	0.123826	0	0	0	0.00221913	0.00324568	0	0	0.616071	0.795065	0.683288	primary_solid_tumor	BLCA
TCGA-FD-A5C1	wild_type	0	0	0.00719289	0.0938494	0	0.184484	0	0.0590044	0.0877689	0	0	0.0617685	0.0781236	0.0599206	0.118962	0.108756	0.0258523	0.0833292	0	0.0269742	0	0.00401505	0	0.363534	0.939169	1.04467	primary_solid_tumor	BLCA
TCGA-UY-A78N	wild_type	0.0382954	0	0.0330134	0.0486418	0	0.12621	0	0.0867822	0.275835	0	0	0.137222	0	0.0169233	0.01664	0	0.0620184	0.0244615	0.0906693	0	0.0260192	0.0172685	0	0.0934075	1.06748	0.985342	primary_solid_tumor	BLCA
TCGA-HQ-A2OE	wild_type	0.0193071	0	0.0599121	0.0401788	0.0191438	0.0224366	0.0623668	0	0.148943	0	0.00613745	0	0.0127619	0	0.00863717	0	0.152883	0.0351193	0	0.371989	0.0288155	0.0113683	0	0.178025	1.01117	0.888242	primary_solid_tumor	BLCA
TCGA-CF-A3MH	wild_type	0.0405286	0	0.0343856	0.0273488	0	0.214169	0	0.104896	0.251725	0.0960516	0	0	0	0.0359936	0.0545615	0	0.0233841	0.00218296	0	0.0288912	0.0858819	0	0	0.110789	1.06746	0.944947	primary_solid_tumor	BLCA
TCGA-DK-A2HX	wild_type	0.0471571	0	0.0144198	0.0117161	0	0.28182	0	0	0.158229	0	0.0030733	0	0.0326477	0.00125786	0	0.202883	0.0426403	0.125815	0.0783402	0	0	0	0	0.109806	1.04871	0.852205	primary_solid_tumor	BLCA
TCGA-G2-A2EC	wild_type	0.0794576	0	0.0301564	0.0272304	0	0.353094	0	0	0.250722	0.0215352	0	0	0	0	0	0.044615	0.0632849	0.058199	0	0.0708023	0	0.000903	0	0.281159	0.982328	0.814194	primary_solid_tumor	BLCA
TCGA-CU-A0YN	wild_type	0.0738475	0	0.00869189	0	0	0.231047	0	0.0360775	0.0238336	0	0	0.102004	0.0308742	0.0399811	0	0.156494	0.0121089	0	0.27188	0	0.0131611	0	0	0.0686739	1.05169	0.870686	adjacet_normal	BLCA
TCGA-CF-A8HX	wild_type	0	0	0	0	0	0.338599	0	0.085023	0.100225	0	0.224213	0	0	0	0.00365127	0.0281619	0.0416066	0.034947	0.0801194	0	0.0318223	0.031631	0	0.0326973	1.11546	0.839817	primary_solid_tumor	BLCA
TCGA-XF-A9SH	wild_type	0.0291851	0	0.00714626	0.0129619	0	0.221073	0	0	0.180231	0	0	0.0449902	0	0.02148	0	0.296527	0.16996	0.0152565	0	0.00118977	0	0	0	0.114424	1.05471	0.778597	primary_solid_tumor	BLCA
TCGA-2F-A9KW	wild_type	0.0399678	0	0	0	0	0.251452	0	0.0275957	0.0875807	0	0.0842331	0	0.0322535	0.101726	0.0134422	0	0.0150706	0.0251653	0	0.275761	0.0223977	0.0233546	0	0.0625343	1.07267	0.904073	primary_solid_tumor	BLCA
TCGA-XF-A8HE	wild_type	0	0	0.00775695	0.111751	0	0.125503	0	0.0523523	0.160745	0	0	0.0494662	0	0.038455	0.122932	0.0647656	0.00228976	0.0144147	0	0.159821	0	0.0897472	0	0.305292	0.967005	0.992248	primary_solid_tumor	BLCA
TCGA-E7-A7XN	wild_type	0	0	0.00129056	0.213537	0	0.0634273	0	0.0483972	0.167041	0	0	0.136253	0.00914825	0	0.204192	0.0252754	0.112622	0.00294875	0	0.015868	0	0	0	0.504433	0.864284	0.877029	primary_solid_tumor	BLCA
TCGA-K4-A3WV	wild_type	0.042366	0	0.0404597	0.193079	0	0.229549	0	0.0140918	0.18591	0	0	0.0680634	0.00255156	0	0	0.0440085	0.0935062	0.0406143	0	0.0458009	0	0	0	0.0642112	1.08907	0.920897	adjacet_normal	BLCA
TCGA-K4-A3WV	wild_type	0.0653363	0	0	0	0	0.154801	0	0.107242	0	0.0948452	0	0.0726377	0.00857526	0.21523	0.0102054	0	0	0.113096	0.127737	0	0.0302943	0	0	0.0137286	1.0997	0.935407	primary_solid_tumor	BLCA
TCGA-FD-A6TG	wild_type	0.0831515	0	0.0126885	0.0458146	0	0.195291	0	0	0.174911	0	0	0.00657576	0.0190695	0.0164004	0.0853297	0.166506	0.157868	0	0.0357639	0	0.00063	0	0	0.236246	0.990467	0.923767	primary_solid_tumor	BLCA
TCGA-FD-A5BZ	wild_type	0.0131973	0	0.0125001	0	0	0.101172	0	0	0.161543	0	0.114176	0	0	0.431948	0	0.143832	0	0	0.00754958	0.0140825	0	0	0	0.409982	0.948626	0.705445	primary_solid_tumor	BLCA
TCGA-BT-A20Q	wild_type	0.00675524	0	0.0208369	0.0608037	0	0.336234	0	0.033268	0.17593	0	0	0.0410738	0	0.0171387	0.0905436	0.10874	0.0650605	0	0.0384096	0	0.00520596	0	0	0.201795	1.02064	0.894641	primary_solid_tumor	BLCA
TCGA-XF-A9SV	wild_type	0.00423283	0.00324812	0	0	0	0.0900209	0	0.0185402	0.0414084	0	0.108563	0	0	0.449949	0	0.219953	0	0.0210099	0	0.0417748	0	0.00129986	0	0.264144	1.07079	0.703646	primary_solid_tumor	BLCA
TCGA-GV-A3QK	wild_type	0.0319604	0	0.0118477	0.0459157	0	0.139707	0	0.0393587	0.330263	0	0	0.0159102	0	0.0508709	0.0368003	0.0158855	0.0712118	0.145424	0	0.0619389	0.00290496	0	0	0.165886	1.03951	0.927121	primary_solid_tumor	BLCA
TCGA-GU-A763	wild_type	0.000455	0	0.00400487	0	0	0.397392	0	0.0878746	0.203457	0.121276	0	0.13688	0	0.000775	0.0156686	0.0158243	0	0	0.0163926	0	0	0	0	0.0674328	1.14395	0.72168	primary_solid_tumor	BLCA
TCGA-2F-A9KO	wild_type	0	0.00673557	0	0.111744	0	0.204867	0	0.0757916	0.169057	0.039216	0	0.108806	0	0.017408	0.136322	0.0508472	0.041753	0	0	0.0374524	0	0	0	0.222873	1.02234	0.96284	primary_solid_tumor	BLCA
TCGA-K4-A3WS	wild_type	0.125634	0	0.00979525	0.0458953	0	0.163164	0	0	0.25256	0	0	0.0299026	0.0159022	0.0294796	0.117433	0.0664333	0.105565	0	0	0.0382367	0	0	0	0.341205	0.946146	0.937742	primary_solid_tumor	BLCA
TCGA-FD-A5C0	wild_type	0	0	0	0	0	0.210019	0.0313323	0	0.111877	0	0.00227652	0	0	0.0507385	0	0.0611247	0.114423	0.00954215	0	0.325286	0.0814756	0.0019061	0	0.0998735	1.05326	0.821352	primary_solid_tumor	BLCA
TCGA-E7-A97P	wild_type	0	0	0.014497	0.259588	0	0.172986	0	0.033295	0.0781984	0	0	0.112141	0.0131465	0.0126559	0.17422	0.0247795	0.065715	0.00513728	0	0.0147516	0.0188882	0	0	0.420894	0.915643	0.92261	primary_solid_tumor	BLCA
TCGA-XF-AAN1	wild_type	0	0	0.000287	0.0834219	0	0.0355893	0	0.0390424	0.156285	0	0.0135485	0	0	0	0.00424503	0.0915229	0.152526	0.225209	0	0.197597	0	0.000726	0	0.0414089	1.0929	0.865751	primary_solid_tumor	BLCA
TCGA-DK-A3IQ	wild_type	0.00660518	0	0.00630446	0.00697182	0	0.496699	0.062032	0	0	0	0.00974741	0.114897	0.040734	0.0354316	0	0.18153	0	0	0.0390474	0	0	0	0	0.0934888	1.0767	0.694263	primary_solid_tumor	BLCA
TCGA-FD-A6TB	wild_type	0.204044	0	0	0.138617	0	0.158619	0	0	0.154607	0	0	0.0434447	0.0237445	0.0954389	0.0840778	0.071057	0.0140185	0	0	0.0123314	0	0	0	0.418924	0.909511	0.928648	primary_solid_tumor	BLCA
TCGA-XF-A9T4	wild_type	0	0	0.00933823	0.0482568	0	0.217178	0	0.0343021	0.0483666	0	0	0.110584	0	0.0408334	0.169687	0.039959	0.0423307	0.00184222	0	0.183064	0.0516174	0.00264114	0	0.23239	1.00222	0.960857	primary_solid_tumor	BLCA
TCGA-CU-A0YR	wild_type	0.00756217	0	0.0379338	0.022215	0	0.0642536	0	0.0390706	0.116444	0	0.0621667	0	0.00411612	0.371308	0.117379	0	0.108959	0	0	0	0.0485918	0	0	0.41027	0.930172	0.869546	primary_solid_tumor	BLCA
TCGA-CF-A27C	wild_type	0.0849832	0	0.0179503	0.0045083	0	0.227367	0	0.0133825	0.477058	0	0.106896	0	0	0	0.00151295	0	0.027889	0	0	0.0138126	0.0222563	0.00238396	0	0.0225964	1.14448	0.677718	primary_solid_tumor	BLCA
TCGA-CU-A0YR	wild_type	0.274924	0	0.00789265	0.063132	0	0.260407	0	0.0125702	0.126079	0	0	0	0	0	0.0110734	0.0827607	0.0015796	0.00734157	0	0.114617	0.0376221	0	0	0.141328	1.04743	0.828696	adjacet_normal	BLCA
TCGA-ZF-AA56	wild_type	0.0269379	0.0178386	0	0.00529441	0	0.252089	0	0.00842814	0.142837	0	0.0568038	0	0.0124914	0.0703159	0.0754921	0.131688	0.033959	0.0412986	0	0.0703997	0	0.0541269	0	0.21275	1.00611	1.00758	primary_solid_tumor	BLCA
TCGA-CF-A9FL	wild_type	0	0.00159204	0.0620039	0.0489694	0	0.162079	0	0.0160832	0.103129	0	0	0.0933649	0.0172139	0.0296323	0.0430938	0.106111	0.275985	0.0158524	0.00201517	0	0.0228743	0	0	0.0709968	1.05842	0.961995	primary_solid_tumor	BLCA
TCGA-BT-A20V	wild_type	0	0	0.000363	0.0694247	0	0.222335	0	0.0413085	0.183174	0	0.0589751	0.00279355	0.0321246	0	0.102722	0.0361743	0.15968	0	0	0.0782116	0.0127126	0	0	0.153166	1.03359	0.938212	primary_solid_tumor	BLCA
TCGA-S5-AA26	wild_type	0.0314295	0	0.0198239	0	0	0.33032	0	0.0729083	0.100605	0	0.135741	0	0.00776703	0.00852684	0	0.169354	0	0	0.0659803	0	0.0575448	0	0	0.0418946	1.08842	0.854758	primary_solid_tumor	BLCA
TCGA-H4-A2HO	wild_type	0.0579571	0	0.0135579	0.0429971	0	0.256312	0	0.020717	0.170722	0	0.0329257	0	0	0.143271	0	0.0633365	0	0.0512085	0	0.146995	0	0	0	0.156621	1.03782	0.907357	primary_solid_tumor	BLCA
TCGA-DK-AA6S	wild_type	0	0	0.00646834	0.0693785	0	0.284241	0	0.0503817	0.142432	0	0.046461	0.013003	0.0190939	0.0488535	0.110376	0.0725187	0.128673	0	0	0.00811891	0	0	0	0.328195	0.957212	0.938942	primary_solid_tumor	BLCA
TCGA-C4-A0F6	wild_type	0.00600849	0	0.0113936	0.0093018	0	0.192664	0	0.00513218	0.20172	0	0	0	0	0.173712	0.082848	0.197773	0.0167037	0	0	0.102743	0	0	0	0.174516	1.03898	0.836263	primary_solid_tumor	BLCA
TCGA-DK-A6B0	wild_type	0.0620166	0	0	0	0	0.361082	0	0.110549	0.114414	0	0.0398264	0.0382536	0.000974	0.01479	0.00592199	0.0363651	0.000598	0.0297606	0.16332	0	0.0189534	0.00317497	0	0.039005	1.0949	0.870039	primary_solid_tumor	BLCA
TCGA-BT-A20P	wild_type	0.0269463	0	0.101838	0	0	0.517608	0	0.0135712	0.0356947	0	0.0253095	0.00827587	0.0328737	0.00677164	0.0492645	0	0.0151643	0.0003	0	0.166382	0	0	0	0.0592345	1.08471	0.712108	primary_solid_tumor	BLCA
TCGA-FT-A3EE	wild_type	0	0.0221763	0	0.0293664	0	0.0178847	0.0159912	0.0147921	0.0381716	0	0	0.0245979	0.00727362	0	0	0.0516173	0.201276	0.415884	0	0.0722054	0.063607	0.0251562	0	0.214106	1.0691	0.841783	primary_solid_tumor	BLCA
TCGA-BL-A0C8	wild_type	0.0461057	0	0.00365607	0	0	0.206761	0	0.000812	0.291538	0	0.116002	0	0.00770548	0.120526	0.00322321	0	0.128586	0	0	0	0.075085	0	0	0.0649171	1.0808	0.81319	primary_solid_tumor	BLCA
TCGA-CF-A47T	wild_type	0.0615331	0	0	0.093598	0	0.341962	0	0.127187	0.0510675	0.0783919	0	0	0	0	0	0.0422591	0.00460864	0.00790762	0.170248	0	0.0212369	0	0	0.0425935	1.10601	0.848605	primary_solid_tumor	BLCA
TCGA-FD-A6TA	wild_type	0.0415404	0	0.00989032	0.0123712	0	0.225791	0	0.0310902	0.214196	0	0.0570678	0	0.0131569	0.111361	0.109534	0.0840805	0.0563847	0	0	0.0239714	0.0041218	0.00544243	0	0.224045	1.00624	0.965842	primary_solid_tumor	BLCA
TCGA-BL-A0C8	wild_type	0.0046581	0	0.0729636	0	0.0176882	0.143903	0	0.0617648	0.216271	0	0.0344873	0.0420508	0.0633614	0.0178418	0.0022032	0	0.0705249	0	0	0.138	0.114282	0	0	0.000418	1.08289	0.993322	primary_solid_tumor	BLCA
TCGA-4Z-AA83	wild_type	0	0	0.0122081	0.00922953	0	0.0897455	0	0.0238688	0.104669	0	0	0.0697053	0	0.053595	0.0225989	0.0751796	0.00419705	0.15133	0	0.349056	0	0.0346172	0	0.114166	1.0597	0.892048	primary_solid_tumor	BLCA
TCGA-DK-AA71	wild_type	0.00739038	0	0	0	0	0.218599	0	0.0122609	0.0463486	0	0.159065	0	0	0.164166	0.0323921	0	0	0.0409133	0.312047	0	0.00681777	0	0	0.0319917	1.08425	0.778833	primary_solid_tumor	BLCA
TCGA-FJ-A3Z9	wild_type	0.0239404	0	0.00414852	0	0	0.12117	0	0	0.062415	0.11508	0.167579	0	0	0.295049	0.0194509	0.0615959	0	0	0	0.129572	0	0	0	0.0390255	1.13154	0.852249	primary_solid_tumor	BLCA
TCGA-DK-A1AE	wild_type	0	0	0.00922141	0.0331873	0	0.274291	0	0.0702312	0.158705	0	0	0.195413	0.0279298	0.0130447	0.0614932	0.0235769	0.060284	0.0409417	0.0233746	0	0.00830633	0	0	0.0924215	1.08483	0.934985	primary_solid_tumor	BLCA
TCGA-BT-A0YX	wild_type	0	0	0.00932421	0.112612	0	0.205984	0	0.051109	0.146452	0	0	0.0753364	0	0	0.1124	0.0447254	0.138072	0.0208848	0	0.0417247	0.000698	0.0406774	0	0.213881	1.01111	0.97707	primary_solid_tumor	BLCA
TCGA-H4-A2HQ	wild_type	0	0	0.0532129	0.0248236	0	0.350763	0	0.105906	0.152073	0	0.125184	0	0.022532	0	0.110732	0.010398	0.00531247	0.0314147	0	0	0.00764759	0	0	0.0754364	1.10456	0.846904	primary_solid_tumor	BLCA
TCGA-GV-A6ZA	wild_type	0.00723662	0	0	0.0296014	0	0.370404	0	0.0780147	0.107382	0	0.0417441	0.0567392	0.0175894	0.116824	0.0500483	0	0.00496083	0.000393	0.10203	0	0.0170326	0	0	0.10706	1.07028	0.888206	primary_solid_tumor	BLCA
TCGA-KQ-A41R	wild_type	0	0	0.00758717	0	0	0.328358	0	0.0564531	0.294687	0	0.0513647	0	0	0.0488635	0.0373802	0.0325457	0.114776	0.0227011	0.00528309	0	0	0	0	0.0431777	1.10677	0.791049	primary_solid_tumor	BLCA
TCGA-CF-A47S	wild_type	0.00698709	0	0.019294	0.038217	0	0.121391	0	0.0213003	0.303671	0	0	0	0.0139243	0.0667471	0.119517	0	0.0314076	0.0140409	0	0.236589	0.00691346	0	0	0.14864	1.03996	0.857115	primary_solid_tumor	BLCA
TCGA-E7-A678	wild_type	0.000104	0	0.0180625	0.0406957	0	0.452473	0	0.0341408	0.324718	0	0.0149319	0	0	0	0.0359068	0.0517151	0	0.026987	0	0	0.000265	0	0	0.0714245	1.1315	0.641975	primary_solid_tumor	BLCA
TCGA-C4-A0F1	wild_type	0.00253085	0	0.0402303	0.00772563	0	0.239767	0	0.0261383	0.0386637	0	0.015193	0.0889715	0.0161184	0.0620758	0.139494	0.0288363	0.106467	0	0	0.173271	0.012378	0.00213811	0	0.158981	1.02679	0.977196	primary_solid_tumor	BLCA
TCGA-E7-A5KE	wild_type	0.0823155	0	0.0184144	0	0	0.344287	0	0.0487254	0.0557254	0.0481121	0.159981	0	0	0	0	0	0.0427131	0.102192	0.00195086	0.0412066	0	0.0543765	0	0.0865713	1.0806	0.896046	primary_solid_tumor	BLCA
TCGA-FD-A3B4	wild_type	0.0541034	0.0518862	0	0	0	0.274927	0	0	0.0403433	0	0.123196	0	0	0.137706	0.104579	0.116506	0	0.0153875	0.0687194	0	0	0.0126461	0	0.360547	0.937866	0.919371	primary_solid_tumor	BLCA
TCGA-FD-A62P	wild_type	0.00441165	0	0	0.000696	0	0.162092	0.0199112	0.0163881	0.114495	0	0.0626261	0	0	0.368264	0.083794	0.109976	0	0	0	0.0324175	0.0117008	0.0132268	0	0.384821	0.950683	0.838084	primary_solid_tumor	BLCA
TCGA-E7-A4XJ	wild_type	0	0.0372089	0.0137974	0	0	0.177143	0	0.0291055	0.0492527	0.0614773	0	0.0901407	0	0	0	0	0	0.0248994	0	0.464662	0.0333136	0.019	0	0.0200915	1.10484	0.766307	primary_solid_tumor	BLCA
TCGA-DK-A1A7	wild_type	0.216909	0	0	0.0564112	0	0.310339	0	0.0602811	0.16792	0	0.0365203	0	0	0	0	0.0323419	0.0963969	0.0228803	0	0	0	0	0	0.0891619	1.08494	0.811923	primary_solid_tumor	BLCA
TCGA-4Z-AA82	wild_type	0	0	0.00458565	0	0	0.266213	0	0.0631961	0.0580012	0	0.00503703	0.0706997	0.0134811	0.0371565	0	0.0280893	0.202056	0.22819	0	0.0232947	0	0	0	0.188126	1.03362	0.850893	primary_solid_tumor	BLCA
TCGA-CU-A0YN	wild_type	0	0	0.00839512	0.0249332	0	0.195909	0	0	0.0413716	0	0.0155294	0.00752677	0	0.194715	0	0.0682125	0	0.0276699	0	0.397732	0	0.0180051	0	0.612278	0.792075	0.749083	primary_solid_tumor	BLCA
TCGA-XF-AAME	wild_type	0.0634645	0	0	0.0567818	0	0.208624	0.0231538	0.000961	0.115374	0	0.0190537	0	0.0466326	0.0853098	0.00432209	0.179825	0.0817901	0.0376135	0	0.0540441	0	0.0230498	0	0.505863	0.863378	1.01672	primary_solid_tumor	BLCA
TCGA-FD-A5BT	wild_type	0.0381717	0	0	0.132422	0	0.108692	0	0.0519478	0.127208	0	0.0429289	0.0151368	0.0650222	0.0409496	0.117427	0.187187	0.0573277	0	0	0.0135079	0	0.00207229	0	0.294112	0.970496	1.0235	primary_solid_tumor	BLCA
TCGA-E7-A677	wild_type	0	0	0.00606533	0.0187132	0	0.056108	0	0.0170452	0.267671	0	0.0111231	0	0	0	0.0582787	0	0.103867	0.0807914	0	0.380337	0	0	0	0.166301	1.03051	0.743113	primary_solid_tumor	BLCA
TCGA-UY-A9PF	wild_type	0.102216	0	0	0.029147	0	0.341173	0	0.0554979	0.144548	0	0	0.0624619	0.00239929	0	0.00339832	0.0179948	0.00370219	0.061234	0	0.089173	0.0870547	0	0	0.196622	1.02285	0.886929	primary_solid_tumor	BLCA
TCGA-4Z-AA7N	wild_type	0.193734	0.0367134	0	0.0844529	0	0.133923	0.0923644	0.0451988	0.169626	0	0.0423691	0	0.0163185	0.0951766	0.0346799	0.0261038	0.0217399	0.00759883	0	0	0	0	0	0.424854	0.905451	1.01417	primary_solid_tumor	BLCA
TCGA-XF-A8HG	wild_type	0.0321793	0.0186206	0.0443238	0	0.120358	0	0.00280328	0	0.0659752	0.143197	0.250201	0	0	0.0368881	0.0152697	0.00855826	0.0345287	0.00928956	0.172422	0	0.0207486	0.0246368	0	0.037032	1.101	0.981178	primary_solid_tumor	BLCA
TCGA-ZF-A9R3	wild_type	0	0	0.0433592	0	0	0.322024	0	0.0162926	0.177101	0	0.0398073	0	0.00345019	0	0	0	0.182501	0.134366	0	0.0810985	0	0	0	0.0739017	1.07114	0.784491	primary_solid_tumor	BLCA
TCGA-YF-AA3L	wild_type	0.00696298	0	0.00159785	0	0	0.18216	0	0.00352397	0.0982616	0	0.147815	0	0	0.0118395	0.00407027	0	0.33033	0	0.213439	0	0	0	0	0.035179	1.06888	0.719192	primary_solid_tumor	BLCA
TCGA-XF-A9SL	wild_type	0.232796	0	0	0.0476302	0	0.179774	0	0	0.197147	0	0.0523207	0	0.0474307	0.0423421	0.00808322	0.116952	0.0388709	0.00881894	0.0278338	0	0	0	0	0.45778	0.887989	0.913477	primary_solid_tumor	BLCA
TCGA-BT-A20Q	wild_type	0.0110244	0	0.00322953	0	0	0.360487	0	0.0320686	0.0364385	0	0	0.100515	0.0379636	0.0161364	0	0.11217	0.000873	0	0.144346	0	0.144748	0	0	0.0828676	1.05994	0.824909	adjacet_normal	BLCA
TCGA-4Z-AA7S	wild_type	0.119327	0	0.0203706	0.0505557	0	0.103235	0	0.0765009	0.129541	0.0616113	0	0	0.0204369	0.101302	0.0481188	0	0.0777387	0	0.0886129	0.0354292	0.0672192	0	0	0.0612365	1.05671	1.09529	primary_solid_tumor	BLCA
TCGA-XF-A8HC	wild_type	0.00922683	0.00122914	0.000234	0	0	0.385548	0	0	0.415951	0	0.050381	0	0.013059	0	0	0	0	0.00988839	0	0.097756	0.0167276	0	0	0.0139621	1.15149	0.579496	primary_solid_tumor	BLCA
TCGA-FD-A3SQ	wild_type	0.0834275	0	0.0177975	0.0234013	0	0.199947	0	0.0158323	0.163021	0	0.000352	0.0189763	0	0.230142	0.034135	0.162496	0	0.0157347	0.0347366	0	0	0	0	0.270683	0.990921	0.894085	primary_solid_tumor	BLCA
TCGA-UY-A8OD	wild_type	0.0322324	0	0.0134929	0.0588133	0	0.183766	0	0.0470706	0.138512	0	0.0215207	0	0	0.275857	0.0432608	0.0959371	0.0472176	0	0.0188228	0	0.0234969	0	0	0.163454	1.05338	0.94247	primary_solid_tumor	BLCA
TCGA-DK-A2I4	wild_type	0.00884477	0	0.0221435	0.16923	0	0.25266	0.00161183	0	0.0696947	0	0.000722	0.0523778	0.0206977	0.0557614	0.103788	0.132151	0.0531231	0	0.0467126	0	0.00642029	0.00406207	0	0.382633	0.927423	0.96749	primary_solid_tumor	BLCA
TCGA-FD-A6TI	wild_type	0	0	0.000523	0.119571	0	0.310505	0	0.0546279	0.0874546	0	0	0.153226	0.0105066	0	0.0159887	0.0647357	0	0.101171	0	0.0102397	0.0714503	0	0	0.0229898	1.12464	0.885451	primary_solid_tumor	BLCA
TCGA-FD-A6TH	wild_type	0.0476579	0	0.00861302	0.00195159	0	0.160545	0	0.0907027	0.0612492	0.0118851	0	0.117533	0	0.301573	0.0898783	0.0806426	0	0	0	0.0204104	0.00519709	0.00216157	0	0.21784	1.03155	0.90596	primary_solid_tumor	BLCA
TCGA-XF-A9SJ	wild_type	0	0	0	0.222503	0	0.163571	0	0	0.162041	0	0.0404942	0.00178533	0.0184368	0.0342804	0.102751	0.145422	0.100026	0	0	0.00868857	0	0	0	0.235102	1.0055	0.886636	primary_solid_tumor	BLCA
TCGA-BL-A5ZZ	wild_type	0.0235069	0	0.00417911	0	0	0.16401	0	0.0313133	0.0387195	0	0.00478513	0.078498	0	0.404043	0	0.138353	0	0	0	0.0960195	0.00104219	0.0155308	0	0.438303	0.924305	0.783411	primary_solid_tumor	BLCA
TCGA-CF-A9FM	wild_type	0	0	0	0.0136081	0	0.138671	0.00302797	0	0.200827	0	0.00024	0	0.0153057	0	0.0415287	0	0.122353	0.108232	0	0.315168	0.0324334	0.0086057	0	0.0978086	1.05447	0.818302	primary_solid_tumor	BLCA
TCGA-GV-A3QG	wild_type	0.152708	0	0	0.0929066	0	0.215516	0	0.0238027	0.0937245	0	0.00756733	0	0.00039	0.241367	0.0943863	0.0776312	0	0	0	0	0	0	0	0.69352	0.737517	0.848458	primary_solid_tumor	BLCA
TCGA-FD-A43Y	wild_type	0	0	0	0.00589552	0	0.256843	0	0.0530881	0.142867	0	0.040513	0.0399598	0.0078061	0.138046	0.16762	0.0957676	0.0100773	0.0253945	0	0.0024453	0.00805824	0.00561969	0	0.359999	0.948001	0.924764	primary_solid_tumor	BLCA
TCGA-DK-AA6T	wild_type	0.177744	0.44026	0	0.0540542	0	0	0.088492	0.0220131	0.0329585	0	0.00345398	0.0373852	0.0194348	0	0.00376639	0.000141	0.0886573	0.0225037	0.00913512	0	0	0	0	0.586237	0.809433	0.791019	primary_solid_tumor	BLCA
TCGA-CF-A9FH	wild_type	0	0	0.0301288	0	0.0562724	0.149871	0	0	0.117771	0	0.164271	0	0	0	0.130947	0.0161135	0	0.265047	0.0394366	0	0.0301419	0	0	0.144262	1.09289	0.876514	primary_solid_tumor	BLCA
TCGA-BT-A20W	wild_type	0.043758	0	0	0.24381	0	0.136052	0	0.0616667	0.123845	0	0	0.0610213	0.0215073	0	0.032212	0.0529354	0.152754	0.00823226	0	0.0480999	0.0141053	0	0	0.196377	1.01917	0.970618	adjacet_normal	BLCA
TCGA-G2-AA3C	wild_type	0.00682777	0	0.00357445	0	0	0.206007	0.0374047	0	0.00337539	0	0.0642883	0	0.13047	0	0.00918588	0.461789	0	0	0.064084	0	0	0.0129935	0	0.0392001	1.10028	0.693267	primary_solid_tumor	BLCA
TCGA-CF-A47W	wild_type	0.0163823	0	0.00894785	0	0.135519	0.112096	0	0	0.174177	0	0.0411258	0.108406	0.012756	0.0244606	0.0103495	0.0565706	0	0	0.29921	0	0	0	0	0.0214925	1.08996	0.877038	primary_solid_tumor	BLCA
TCGA-GD-A3OP	wild_type	0.0133533	0	0.0034025	0.104808	0	0.243865	0	0.0331291	0.126394	0.0207795	0	0.0654222	0	0	0.0826988	0.106592	0.15815	0	0	0	0.0414047	0	0	0.0946494	1.06371	0.937634	primary_solid_tumor	BLCA
TCGA-CF-A7I0	wild_type	0.0349131	0	0.00661629	0.00816737	0	0.288044	0	0.0305683	0.271978	0	0	0.0295031	0	0	0	0.0862146	0.167753	0.0142625	0.0607308	0	0	0.0012485	0	0.094949	1.06274	0.808949	primary_solid_tumor	BLCA
TCGA-BT-A42C	wild_type	0.0225014	0	0.012616	0	0	0.310891	0	0.0196507	0.109709	0	0.105551	0	0.00268581	0	0	0	0.0172494	0.0425956	0	0.33571	0.0208404	0	0	0.109802	1.05885	0.750561	primary_solid_tumor	BLCA
TCGA-GV-A3JV	wild_type	0.049562	0	0.0220728	0.013285	0	0.307971	0	0.0402624	0.123943	0	0.0877384	0	0.0128012	0	0.0883127	0	0.0993558	0	0	0.133054	0.0216412	0	0	0.189738	1.01477	0.914486	primary_solid_tumor	BLCA
TCGA-CU-A5W6	wild_type	0.00620526	0	0	0	0	0.182588	0	0.0404253	0.130182	0	0	0.137883	0.0303421	0.02634	0.0433177	0	0.095509	0.0694172	0	0.19613	0.0316633	0.00999578	0	0.129066	1.03755	0.969563	primary_solid_tumor	BLCA
TCGA-E7-A4IJ	wild_type	0	0	0.0274402	0.156933	0	0.190489	0	0.0608494	0.265961	0	0	0.0572352	0.00230726	0	0.0916191	0	0.0869532	0.000326	0	0.0598862	0	0	0	0.076109	1.0924	0.872083	primary_solid_tumor	BLCA
TCGA-UY-A8OC	wild_type	0.00299115	0.00296018	0	0.0176773	0	0.187203	0	0.0295315	0.0547307	0	0.164821	0	0	0.447166	0	0.0724134	0	0	0	0.0205062	0	0	0	0.614353	0.790892	0.699006	primary_solid_tumor	BLCA
TCGA-DK-A6B2	wild_type	0.0576033	0	0.0152142	0.0437608	0	0.241625	0	0.00507715	0.177151	0	0.0423545	0	0.0109647	0.0506749	0.138602	0.119425	0.0437357	0.0316003	0.0216056	0	0	0.000606	0	0.347571	0.946493	0.971618	primary_solid_tumor	BLCA
TCGA-YC-A9TC	wild_type	0.0242627	0	0.00404004	0.0170687	0	0.136214	0	0.0228316	0.0448838	0	0.0388387	0.00615277	0.0135814	0	0.000143	0.0508511	0	0.0197474	0	0.605454	0.0159303	0	0	0.0572828	1.11389	0.649265	primary_solid_tumor	BLCA
TCGA-FD-A3N6	wild_type	0	0	0.0421199	0.0378538	0	0.232887	0	0.0588325	0.119578	0	0.0223721	0	0	0.10951	0.24359	0	0.0635201	0	0	0.0578131	0.00779562	0.00412695	0	0.302379	0.983578	0.907222	primary_solid_tumor	BLCA
TCGA-DK-A3WX	wild_type	0.00700205	0	0	0.0381517	0	0.268171	0	0.0338788	0.0495004	0	0.0737826	0.000582	0	0.061442	0.0927957	0	0.029947	0	0	0.226119	0	0.118628	0	0.259927	0.990365	0.894018	primary_solid_tumor	BLCA
TCGA-GU-AATQ	wild_type	0	0	0	0.00585362	0	0.216092	0	0.10175	0.15113	0	0	0.0664506	0	0.111963	0.168853	0.161895	0.00228034	0.0137312	0	0	0	0	0	0.159204	1.05427	0.856625	primary_solid_tumor	BLCA
TCGA-MV-A51V	wild_type	0.0500224	0	0.0022351	0	0	0.281484	0	0.0340568	0.0606141	0.0354288	0.0944829	0	0	0	0	0	0.0156301	0.0195226	0	0.352007	0.0545164	0	0	0.0503894	1.08376	0.788052	primary_solid_tumor	BLCA
TCGA-DK-A1AA	wild_type	0	0	0.00209954	0	0	0.328356	0	0	0.266417	0	0.0980731	0	0.00463029	0	0.00868141	0.0072168	0.178136	0.0910214	0	0.0153684	0	0	0	0.0806975	1.08458	0.716613	primary_solid_tumor	BLCA
TCGA-CU-A72E	wild_type	0	0	0.0010653	0	0	0.308893	0	0.00789871	0.0901668	0	0	0.0373259	0	0.336369	0	0.149243	0.037417	0	0.027855	0	0.00376618	0	0	0.204829	1.05741	0.713182	primary_solid_tumor	BLCA
TCGA-CU-A0YO	wild_type	0.0118394	0	0.0119535	0.0114372	0	0.163361	0	0.0342759	0.140885	0	0	0.00457679	0.0196107	0	0.0269278	0.0195182	0.145047	0.130076	0	0.252267	0.0282258	0	0	0.148448	1.02876	0.917962	primary_solid_tumor	BLCA
TCGA-SY-A9G0	wild_type	0.234492	0	0	0.0460436	0	0.165791	0	0	0.115562	0	0.078171	0	0.0186222	0	0.00654414	0.0830168	0.0628815	0.0355707	0	0.109063	0.0442418	0	0	0.191584	1.01027	0.961667	primary_solid_tumor	BLCA
TCGA-BT-A0S7	wild_type	0.0647837	0	0.0060612	0.0853839	0	0.303153	0	0.0678274	0.0903308	0	0.0232841	0	0	0.0911851	0.00144842	0.133524	0.088583	0	0	0.0271947	0	0.0172399	0	0.0336387	1.09639	0.932355	primary_solid_tumor	BLCA
TCGA-ZF-AA4U	wild_type	0	0	0.00211914	0	0	0.371054	0	0.069803	0.0743895	0.0379891	0	0	0	0.0344365	0.1754	0.00943046	0.0187663	0	0.192013	0	0.0145995	0	0	0.0544385	1.09452	0.782924	primary_solid_tumor	BLCA
TCGA-SY-A9G5	wild_type	0	0	0.00612754	0.0806787	0	0.188263	0	0.0635146	0.236395	0	0.00695852	0.0736954	0.0130712	0.0403845	0.0480992	0.0950733	0	0.136544	0.011195	0	0	0	0	0.365613	0.942755	0.942247	primary_solid_tumor	BLCA
TCGA-FD-A5BU	wild_type	0.0412535	0	0.00282635	0.00696283	0	0.237633	0	0	0.159028	0	0.0656933	0.00490353	0.0150368	0.0638167	0.0898904	0.179321	0.100935	0.00384716	0	0	0.0288522	0	0	0.275265	0.977966	0.92945	primary_solid_tumor	BLCA
TCGA-FD-A5BS	wild_type	0.00694816	0.0111098	0.0126601	0.187859	0	0.100712	0	0.0418579	0.132673	0	0.0333266	0.0405035	0.0337926	0.136129	0.145457	0.0818678	0.0351038	0	0	0	0	0	0	0.397942	0.923451	1.00669	primary_solid_tumor	BLCA
TCGA-GV-A3QI	wild_type	0.0455594	0.020661	0.012897	0.0332751	0	0.454319	0	0.0272579	0.0974892	0	0.0902615	0	0	0.022046	0	0	0.0791693	0.0309743	0.0566607	0	0	0.0294299	0	0.00204115	1.12262	0.846794	primary_solid_tumor	BLCA
TCGA-CF-A47V	wild_type	0	0	0.031378	0.0755871	0	0.19767	0	0.0691334	0.219741	0	0.105288	0	0.00257117	0	0.0152118	0.0274353	0.0812248	0.0776274	0	0.0971318	0	0	0	0.101967	1.06486	0.949118	primary_solid_tumor	BLCA
TCGA-GD-A3OP	wild_type	0	0	8.66e-06	0.0857648	0	0.194032	0	0.0485889	0.0857873	0.0261689	0	0.0717639	0.0170308	0	0.11797	0.0440339	0.158909	0.0109609	0	0.134841	0	0.00413979	0	0.0497054	1.07467	0.983508	adjacet_normal	BLCA
TCGA-ZF-AA4R	wild_type	0.00511073	0	0	0	0	0.341231	0	0.0157584	0.151528	0	0.0959226	0	0	0.256105	0.0701911	0.0318153	0	0	0	0.02204	0.00915452	0.00114346	0	0.179948	1.05032	0.759956	primary_solid_tumor	BLCA
TCGA-BT-A20W	wild_type	0.028031	0	0	0.125234	0	0.199957	0	0.0751598	0.26877	0	0.00427041	0.00240965	0.0131597	0	0.0409394	0.0473934	0.0464281	0.0538296	0	0.0774381	0.0169796	0	0	0.248605	1.00107	0.941197	primary_solid_tumor	BLCA
TCGA-DK-A1AG	wild_type	0	0	0.0140322	0.103612	0	0.434862	0	0.0241369	0.262194	0	0	0	0	0.00194465	0	0.0255936	0	0.0682188	0	0.00205039	0	0.063356	0	0.0766443	1.12455	0.683742	primary_solid_tumor	BLCA
TCGA-GD-A3OQ	wild_type	0.00581213	0	0.00286306	0.06528	0	0.366374	0	0.0189723	0.198033	0	0.0151484	0.0311903	0.0637303	0	0.00823845	0.00377612	0.0639048	0	0	0.107729	0.0489485	0	0	0.0720398	1.08535	0.851119	adjacet_normal	BLCA
TCGA-GD-A3OQ	wild_type	0.00493473	0	0.0186943	0	0	0.33845	0	0.0202033	0.0381007	0	0.0150483	0.0666495	0.0315964	0.0778574	0	0	0.00900691	0.0223911	0	0.261492	0.0910764	0.00449897	0	0.0870167	1.06273	0.843813	primary_solid_tumor	BLCA
TCGA-XF-AAN4	wild_type	0	0	0	0.0367356	0	0.204438	0	0.0156886	0.0536981	0	0	0.0714216	0.102282	0	0.156389	0.202576	0.0604674	0.021825	0.0563924	0	0.0159678	0.0021191	0	0.406458	0.915077	0.954503	primary_solid_tumor	BLCA
TCGA-CF-A1HR	wild_type	0.00763732	0	0	0.11717	0	0.193684	0	0.0390011	0.220925	0	0.0316555	0.0265105	0	0.0247504	0.0352207	0.0693297	0.0800466	0.0546915	0.0944895	0	0.00488915	0	0	0.121106	1.05207	0.988664	primary_solid_tumor	BLCA
TCGA-2F-A9KQ	wild_type	0.0242908	0	0.0185559	0.0392745	0	0	0	0.00661369	0.0621394	0	0.116098	0	0	0.120169	0.0106986	0.0306578	0.0853718	0.000834	0.422141	0	0.0631553	0	0	0.0131744	1.08315	0.830267	primary_solid_tumor	BLCA
TCGA-GU-A42R	wild_type	0.0413174	0	0.0291255	0.0263611	0	0	0	0.0353042	0.355015	0	0.00209583	0	0.00797083	0.0875123	0.00389118	0.139602	0	0.0271416	0.244663	0	0	0	0	0.0317428	1.07351	0.790252	primary_solid_tumor	BLCA
TCGA-E7-A8O8	wild_type	0.00270802	0	0.000866	0.00143347	0	0.354926	0	0.0438977	0.194092	0	0.0183224	0	0	0.196403	0.0119969	0.107875	0	0.0385637	0.0289151	0	0	0	0	0.0795891	1.09541	0.768177	primary_solid_tumor	BLCA
TCGA-E7-A5KF	wild_type	0.0613015	0	0.0159636	0	0.071214	0.232934	0	0.019081	0	0	0.170833	0	0	0	0.0428532	0	0.0708731	0	0	0.312992	0	0.00195453	0	0.0029312	1.09966	0.799313	primary_solid_tumor	BLCA
TCGA-ZF-A9R7	wild_type	0.0202707	0	0.0170976	0.203514	0	0.168065	0	0.0927321	0.173006	0	0	0.0888948	0.0105507	0.0178993	0.120447	0	0.0586259	0	0	0.0041496	0.0247476	0	0	0.302306	0.981917	0.941151	primary_solid_tumor	BLCA
TCGA-CF-A5UA	wild_type	0	0.0289388	0	0	0	0.26718	0	0.0378164	0.294799	0.0435048	0.0034109	0	0	0.0897644	0	0.105264	0.070266	0.0318223	0	0.0272339	0	0	0	0.078681	1.08134	0.843677	primary_solid_tumor	BLCA
TCGA-CF-A3MI	wild_type	0.0035815	0	0	0	0	0.279374	0	0.0166904	0.233626	0	0.0450086	0	0.0262721	0	0	0.0221581	0.0472802	0.0281667	0	0.260492	0.0373508	0	0	0.0982885	1.05942	0.791309	primary_solid_tumor	BLCA
TCGA-E7-A3Y1	wild_type	0	0	0.0100844	0.0233818	0	0.496481	0	0	0.239602	0	0.0487577	0	0.0075817	0	0.0306511	0.100298	0	0	0.0431624	0	0	0	0	0.054782	1.12109	0.64344	primary_solid_tumor	BLCA
TCGA-ZF-A9R9	wild_type	0.0623958	0	0.0972066	0.0268902	0	0.243605	0	0.0266753	0.142922	0	0.0688961	0	0.0197628	0	0.0751266	0.119281	0.0127245	0.00863906	0	0.0603656	0.0355093	0	0	0.156683	1.02356	1.0033	primary_solid_tumor	BLCA
TCGA-E7-A6MF	wild_type	0.00576951	0	0.00117383	0	0	0.373457	0	0	0.23608	0	0.0248421	0	0.0043267	0.00391455	0	0.0592213	0.163592	0.0191971	0.107916	0	0	0.00051	0	0.13136	1.048	0.723933	primary_solid_tumor	BLCA
TCGA-GD-A76B	wild_type	0.0342668	0	0.0281784	0.0112168	0	0.2333	0	0.0157679	0.210178	0	0.0784499	0	0.0297421	0.00179552	0.114511	0.0304356	0.0923237	0	0	0.0836106	0.0362239	0	0	0.201007	1.0092	0.96284	primary_solid_tumor	BLCA
TCGA-5N-A9KM	wild_type	0	0	0.00781907	0.155221	0	0.280393	0	0	0.0957235	0	0	0.0569383	0.0263811	0	0.0380895	0.175413	0.0760172	0.0133969	0	0.0689787	0	0.00562936	0	0.0449579	1.08551	0.896538	primary_solid_tumor	BLCA
TCGA-DK-A1AF	wild_type	0.00435004	0	0.016737	0.00492223	0	0.298483	0	0.0173127	0.0856469	0	0	0.0583943	0.0158319	0.184964	0.0338339	0.0557892	0.0329566	0.00252942	0	0.161263	0	0.0269856	0	0.233193	1.00423	0.911335	primary_solid_tumor	BLCA
TCGA-GC-A3I6	wild_type	0.00129311	0	0.0129753	0	0	0.260659	0	0.0659458	0.131807	0	0	0.103467	0.00684758	0.0332248	0.141976	0.0765324	0.0749812	0.0690539	0	0.0158961	0.00534048	0	0	0.339897	0.953818	0.951204	primary_solid_tumor	BLCA
TCGA-GV-A40E	wild_type	0.00186153	0.00328061	0	0	0	0.235289	0	0	0.0991521	0	0.0299206	0.0623874	0.0250435	0.101846	0.00660937	0	0	0.152017	0	0.279857	0	0.00273632	0	0.181381	1.02934	0.82308	primary_solid_tumor	BLCA
TCGA-E7-A7PW	wild_type	0	0	0.000156	0.0112071	0	0.212938	0	0.0717963	0.242691	0	0.118126	0	0.01153	0	0.0693863	0	0.0171156	0.0364221	0	0.183188	0.0254436	0	0	0.162615	1.03939	0.86742	primary_solid_tumor	BLCA
TCGA-G2-A2EK	wild_type	0.0215399	0.0859635	0	0.0181231	0	0.333289	0	0	0.27773	0	0.00752897	0	0	0.0256874	0.00999061	0.0657988	0.0570727	0.0570039	0.040272	0	0	0	0	0.173829	1.03378	0.825292	primary_solid_tumor	BLCA
TCGA-CU-A3QU	wild_type	0.00138667	0.000424	0.00275934	0	0	0.126162	0	0.0113366	0.0496772	0	0.128912	0	0.0169633	0.142004	0	0	0	0.12308	0	0.312333	0.0849633	0	0	0.0142475	1.10922	0.838617	primary_solid_tumor	BLCA
TCGA-E7-A85H	wild_type	0.0484585	0	0.0432239	0.129078	0	0.0871908	0	0.00989489	0.247893	0.0221062	0	0.00199034	0	0.0599873	0.180867	0.0217214	0.100428	0	0	0.0471606	0	0	0	0.17189	1.03542	0.948332	primary_solid_tumor	BLCA
TCGA-XF-A9SU	wild_type	0.0770138	0	0.0322599	0.00493838	0	0.208957	0	0.0213448	0.154982	0	0.0928357	0	0.0147445	0.142894	0.146708	0	0.0653982	0	0.0376083	0	0	0.000315	0	0.289981	0.973982	0.946493	primary_solid_tumor	BLCA
TCGA-GV-A3QF	wild_type	0.00201326	0.00500935	0.000969	0	0	0.305068	0	0.017118	0.0710792	0	0.288883	0	0.00936939	0	0	0.00663322	0	0.000932	0	0.290786	0.000456	0.00168357	0	0.121366	1.08167	0.643266	primary_solid_tumor	BLCA
TCGA-DK-A3WY	wild_type	0.287179	0.102898	0	0.0356241	0	0.187431	0.0155511	0.0300348	0.0969136	0	0.0732244	0	0.0138148	0.0670251	0.0337058	0.0561769	0	0	0.000422	0	0	0	0	0.484514	0.874398	0.925984	primary_solid_tumor	BLCA
TCGA-ZF-AA4V	wild_type	0.00548863	0	0.0147936	0.0289608	0	0.312044	0	0.053083	0.125276	0	0.0772101	0	0.0228573	0.135389	0.146204	0	0.0469689	0	0.00547519	0	0.0262504	0	0	0.178225	1.03898	0.901867	primary_solid_tumor	BLCA
TCGA-KQ-A41Q	wild_type	0	0	0.000639	0	0.0439297	0.0936947	0	0.00113453	0.0123784	0	0.18745	0	0.0077307	0.236276	0	0	0	0.112445	0	0.287471	0.0168501	0	0	0.0805978	1.1035	0.777868	primary_solid_tumor	BLCA
TCGA-LT-A8JT	wild_type	0.0209231	0	0.0575427	0.0103158	0	0.271612	0	0.059201	0.246327	0	0.0779771	0	0	0.0371339	0.0707915	0.0709878	0.0168549	0.0421023	0.0182307	0	0	0	0	0.106679	1.06632	0.925286	primary_solid_tumor	BLCA
TCGA-ZF-A9R5	wild_type	0.0117628	0	0.0577925	0.120538	0	0.344446	0	0.0400885	0.221165	0	0.0465754	0	0	0	0.0272472	0.0954098	0.00336566	0.030588	0.00102062	0	0	0	0	0.106926	1.08706	0.825097	primary_solid_tumor	BLCA
TCGA-XF-AAMH	wild_type	0.0303429	0	0.00578254	0.170644	0	0	0	0.038131	0.361431	0	0.0244832	0.0616405	0.0114036	0.212806	0.0159147	0.0366734	0	0.0214606	0.000947	0	0.00833997	0	0	0.0828995	1.09658	0.820356	primary_solid_tumor	BLCA
TCGA-E7-A8O7	wild_type	3.41e-05	0	0.0331863	0	0	0.11801	0	0	0.226946	0.10814	0.0162766	0	0	0	0.0247657	0.0290476	0.105948	0.0518699	0	0.276543	0	0.00923405	0	0.118207	1.03932	0.866035	primary_solid_tumor	BLCA
TCGA-XF-AAN5	wild_type	0.00990343	0	0	0	0	0.381169	0	0.0221276	0.00960743	0	0.0611351	0.0765852	0.0206567	0.0598253	0.156271	0.00630297	0.0557355	0	0	0.121927	0.00719057	0.0115624	0	0.361912	0.940945	0.862119	primary_solid_tumor	BLCA
TCGA-BT-A20T	wild_type	0.00804079	0	0.0233261	0.0387828	0	0.377696	0	0.102454	0.172583	0	0	0.00408901	0.00686234	0.0525854	0.113323	0	0.0579386	0.00730975	0.0320078	0	0.0030008	0	0	0.185835	1.04148	0.844164	primary_solid_tumor	BLCA
TCGA-DK-AA76	wild_type	0	0	0.0226472	0	0	0.559532	0	0.0686469	0.158242	0	0.0978302	0	0	0.0267234	0	0.0268582	0.0234046	0	0.00856931	0.00754582	0	0	0	0.0597788	1.13738	0.639804	primary_solid_tumor	BLCA
TCGA-XF-A8HB	wild_type	0	0	0	0	0	0.135437	0	0.117264	0.181835	0	0.0864752	0	0.0123491	0	0	0.126278	0.170897	0.135282	0.0184706	0	0.0157126	0	0	0.0468638	1.08183	0.899358	primary_solid_tumor	BLCA
TCGA-ZF-AA5N	wild_type	0.0301906	0	0.0130276	0	0	0.105001	0	0.0279555	0.100822	0	0	0.222709	0.000375	0.102347	0.03705	0	0.00934149	0.218208	0	0.12074	0.0122321	0	0	0.0150275	1.12616	0.915489	primary_solid_tumor	BLCA
TCGA-BL-A13I	wild_type	0	0	0	0.0268882	0	0.183865	0.135192	0	0.0100732	0	0.0221763	0.0175652	0.0240623	0.0790993	0.0220872	0.429727	0	0	0	0.043421	0	0.00584349	0	0.497364	0.866875	0.775083	primary_solid_tumor	BLCA
TCGA-FD-A3SM	wild_type	0.0025441	0	0.0057371	0	0	0.408737	0	0.0144879	0.0185669	0	0.158555	0	0	0.299565	0	0.0506369	0	0.00653579	0.0346342	0	0	0	0	0.09544	1.10802	0.651168	primary_solid_tumor	BLCA
TCGA-BL-A13I	wild_type	0	0	0	0.0143014	0	0.184811	0.0823694	0.00843365	0.0321003	0	0.00251805	0.00652449	0.0529163	0.0106398	0.0267351	0.525278	0	0	0	0.0533729	0	0	0	0.603694	0.80056	0.682829	primary_solid_tumor	BLCA
TCGA-E7-A6MD	wild_type	0.0478609	0.0254084	0	0.0640111	0	0.327129	0	0.019371	0.178255	0	0.0724462	0	0.0217621	0.00836691	0.0342742	0.0692432	0.0778937	0.00353384	0	0.0504443	0	0	0	0.227017	1.00695	0.93265	primary_solid_tumor	BLCA
TCGA-FJ-A871	wild_type	0.000848	0	0.00057	0.0140544	0	0.419471	0.0351223	0	0	0	0.0748042	0	0	0.292823	0	0.110019	0	0.0420807	0.0101613	0	0	4.65e-05	0	0.134133	1.08708	0.664068	primary_solid_tumor	BLCA
TCGA-CF-A47X	wild_type	0	0.0009637	0	0.00977632	0	0.322447	0	0	0.12252	0	0.129263	0	0	0.0323639	0.0203054	0.0231264	0	0.202037	0	0.136996	0	0.0002	0	0.0267283	1.11591	0.787372	primary_solid_tumor	BLCA
TCGA-XF-AAMR	wild_type	0.00284766	0	0.0219023	0	0	0.249066	0	0.0170006	0.136529	0	0.0179565	0.0954829	0.0600059	0.0298992	0	0.0791743	0.117701	0	0.171472	0	0	0.000963	0	0.140133	1.02697	0.920536	primary_solid_tumor	BLCA
TCGA-BL-A13I	wild_type	0	0	0	0.0330698	0	0.131352	0.180873	0	0	0	0	0.0409374	0.0662803	0	0.0408426	0.387346	0	0	0	0.0868755	0.0324233	0	0	0.447864	0.893547	0.790754	primary_solid_tumor	BLCA
TCGA-GC-A3BM	wild_type	0.00325563	0	0.0118154	0.0685977	0	0.336673	0	0.0747074	0.125442	0	0	0.0557259	0.00922838	0	0.131107	0.0623179	0.0185305	0.0163279	0	0.068194	0.0180763	0	0	0.136441	1.0607	0.918908	primary_solid_tumor	BLCA
TCGA-K4-A83P	wild_type	0.160314	0.0372952	0	0.0632689	0	0.228696	0	0.0298162	0.132122	0	0	0.0193928	0.027294	0.0645499	0.0536571	0.0752636	0.0586779	0	0	0.0485638	0	0.00108898	0	0.49014	0.871253	1.00945	primary_solid_tumor	BLCA
TCGA-CF-A9FF	wild_type	0.221659	0	0	0	0	0.201978	0	0.0163834	0.224334	0	0.0730699	0	0.00347488	0	0	0	0.0258021	0.0442683	0	0.171292	0.0177378	0	0	0.125475	1.04987	0.815023	primary_solid_tumor	BLCA
TCGA-DK-A6B5	wild_type	0.00276481	0	0.0062306	0.0744772	0	0.199967	0	0.0925451	0.135101	0	0.0936542	0	0.039313	0.0947885	0.0409585	0	0.0510087	0.0298138	0.122844	0	0.0165343	0	0	0.05038	1.07754	1.01585	primary_solid_tumor	BLCA
TCGA-DK-A3IT	wild_type	0.0233787	0	0.0392301	0.050828	0	0.240725	0	0.0242968	0.235163	0	0.00479796	0	0.0332904	0.00822506	0.139597	0.130909	0.00264908	0.0601192	0	0.00672943	6.26e-05	0	0	0.228125	1.01244	0.90256	primary_solid_tumor	BLCA
TCGA-XF-AAMY	wild_type	0.0174908	0	0.00198994	0	0	0.132896	0	0.00144696	0.11725	0	0.0383588	0	0.0614529	0.201807	0.042211	0.150583	0.00319115	0.0252174	0	0.0848897	0.0924512	0.0287638	0	0.148379	1.05098	0.995851	primary_solid_tumor	BLCA
TCGA-XF-AAMZ	wild_type	0.145558	0	0	0.00132937	0	0.174816	0	0.00285397	0.32831	0.00328653	0	0	0	0.00914123	0.0138573	0.0808035	0.0620489	0.0334001	0	0.141608	0	0.00298624	0	0.173404	1.02253	0.816935	primary_solid_tumor	BLCA
TCGA-4Z-AA81	wild_type	0	0	0.00692513	0.257761	0	0.0921877	0	0.102671	0.141177	0	0	0.129964	0.00988687	0.0133682	0	0.0330343	0	0.21195	0	0	0.00107476	0	0	0.177189	1.06482	0.838659	primary_solid_tumor	BLCA
TCGA-C4-A0F0	wild_type	0.00941094	0	0	0.051244	0	0.314355	0	0	0.0268134	0	0.049884	0	0	0.173736	0.0586415	0	0.171102	0.011278	0	0.125099	0.00570846	0.0027275	0	0.272063	0.98482	0.840458	primary_solid_tumor	BLCA
TCGA-FD-A6TK	wild_type	0	0	0.00692951	0.0787939	0	0.28177	0	0.0332142	0.110711	0	0.00210998	0.0378794	0.011852	0	0.17216	0.103629	0.147498	0.00961485	0	0	0	0.00383857	0	0.45023	0.893822	0.879007	primary_solid_tumor	BLCA
TCGA-GC-A3BM	wild_type	0.0262111	0	0.0092125	0.141721	0	0.192975	0	0.068466	0.0942141	0	0	0.0972431	0.0410663	0	0.00693571	0.00870911	0.0368172	0	0	0.224347	0.0520811	0	0	0.0447741	1.08409	0.948257	adjacet_normal	BLCA
TCGA-XF-A8HI	wild_type	0	0	0.0411858	0.00880669	0	0.300956	0	0	0.252489	0	0.0594477	0	0.00851967	0	0	0.0415107	0	0.0917175	0	0.193007	0	0.00235954	0	0.0751641	1.07509	0.770145	primary_solid_tumor	BLCA
TCGA-4Z-AA7Y	wild_type	0	0.0155393	0	0	0	0.233172	0	0.0135838	0	0	0.162542	0	0.00622568	0	0	0	0.193735	0.0901947	0	0.284125	0.000884	0	0	0.0256365	1.08263	0.733188	primary_solid_tumor	BLCA
TCGA-CF-A3MF	wild_type	0.0190542	0	0.0382506	0.130297	0	0.170732	0	0.127563	0.180187	0	0	0	0	0	0	0	0.0194483	0.0360751	0	0.226294	0.0458825	0.00621567	0	0.237624	1.00071	0.888046	primary_solid_tumor	BLCA
TCGA-BT-A42E	wild_type	0.00944617	0	0	0.043195	0	0.223529	0	0.0426656	0.126354	0	0	0.0490569	0.00789442	0	0.118731	0.0259798	0.0315896	0.025484	0	0.289122	0.00602879	0.000923	0	0.28684	0.97447	0.887384	primary_solid_tumor	BLCA
TCGA-K4-A3WU	wild_type	0.165	0.043312	0	0.0298052	0	0.347524	0	0	0.177927	0	0	0	0	0.0624845	0.017707	0.0675451	0.0493767	0.018688	0.0206298	0	0	0	0	0.439876	0.898566	0.843465	primary_solid_tumor	BLCA
TCGA-4Z-AA7O	wild_type	0.00430641	0	0.0110704	0.012732	0	0.388208	0	0.047765	0.197642	0.0193992	0.0805755	0	0	0.00390124	0.078198	0	0.0676279	0.0292687	0.0425924	0	0.0167124	0	0	0.183423	1.04192	0.84713	primary_solid_tumor	BLCA
TCGA-FT-A61P	wild_type	0	0.000329	0.0010235	0.0684225	0	0.175088	0	0.0696338	0.0453146	0	0	0.118078	0.0252858	0.118369	0.169306	0.095186	0.112891	0	0.0010726	0	0	0	0	0.333527	0.958276	0.95546	primary_solid_tumor	BLCA
TCGA-DK-A3WW	wild_type	0	0	0.0044567	0.194583	0	0.0405614	0	0.0337638	0.16499	0	0	0.132199	0.00132864	0	0.177392	0.0742773	0.0801715	0	0	0.0859434	0	0.0103334	0	0.435209	0.902642	0.92114	primary_solid_tumor	BLCA
TCGA-XF-A9T8	wild_type	0	0	0.00668931	0.0600941	0	0.14948	0	0.063248	0.0728598	0.012071	0	0.0902105	0	0.0752632	0.14537	0.146747	0.0160751	0.0625467	0	0.0131355	0	0.0862099	0	0.434591	0.90374	1.03664	primary_solid_tumor	BLCA
TCGA-2W-A8YY	Missense_Mutation	0	0	0.0225219	0.0269802	0	0.257386	0	0.0519103	0.147475	0	0.00772699	0.00278897	0	0.240543	0.104618	0.108131	0.0178503	0	0	0.0120692	0	0	0	0.333219	0.965069	0.854106	primary_solid_tumor	CESC
TCGA-2W-A8YY	Nonsense_Mutation	0	0	0.0225219	0.0269802	0	0.257386	0	0.0519103	0.147475	0	0.00772699	0.00278897	0	0.240543	0.104618	0.108131	0.0178503	0	0	0.0120692	0	0	0	0.333219	0.965069	0.854106	primary_solid_tumor	CESC
TCGA-BI-A20A	Missense_Mutation	0.0165289	0	0.00500948	0.0758268	0	0.248525	0	0.056579	0.149522	0	0	0	0.00316256	0.0212971	0.188121	0.0702417	0.120032	0.0414632	0.00301957	0	0	0.000672	0	0.488431	0.872941	0.908743	primary_solid_tumor	CESC
TCGA-C5-A1M6	Nonsense_Mutation	0.00587044	0	0	0	0	0.299288	0	0.015608	0.0790825	0	0.162053	0	0.000687	0.165714	0.0275305	0	0	0.0313314	0	0.194857	0.017978	0	0	0.126641	1.0601	0.80471	primary_solid_tumor	CESC
TCGA-C5-A8YQ	Nonsense_Mutation	0.0062727	0	0	0.0228044	0	0.167807	0	0.0426502	0.148523	0	0	0.148344	0	0.0886039	0.033603	0.0278616	0.126792	0.00586131	0.180876	0	0	0	0	0.0637552	1.06393	0.93295	primary_solid_tumor	CESC
TCGA-DG-A2KK	Missense_Mutation	0.00817911	0	0	0.0634168	0	0.336663	0	0.0586329	0.137119	0	0.00947655	0.00379961	0.0168034	0.0712594	0.12974	0	0.0561565	0	0	0.0873546	0.0213989	0	0	0.294677	0.977822	0.896202	primary_solid_tumor	CESC
TCGA-EA-A5FO	Missense_Mutation	0.0190747	0	0	0	0	0.425567	0	0.0105891	0.0560172	0	0.12306	0	0.0704703	0.0780106	0.0358513	0	0	0.0920428	0	0.0495595	0.0397576	0	0	0.0579191	1.09115	0.828837	primary_solid_tumor	CESC
TCGA-EK-A2PG	Missense_Mutation	0.00483934	0	0.0351185	0.0442001	0	0.243704	0	0.141938	0.226513	0	0.0777105	0.00538654	0.0265749	0.0169619	0.0461726	0.0677911	0.0309054	0	0	0.0220555	0.0101286	0	0	0.0774047	1.08805	0.952658	primary_solid_tumor	CESC
TCGA-EK-A2PM	Missense_Mutation	0.00293022	0	0.000374	0	0	0.308775	0	0.0259811	0.0588927	0	0.140405	0	0.0312759	0.0727144	0	0	0.0031755	0	0	0.329259	0.0262171	0	0	0.0647647	1.08488	0.737714	primary_solid_tumor	CESC
TCGA-EK-A3GK	Silent	0	0	0.0196935	0.142334	0	0.13388	0	0.0415471	0.300489	0	0	0.0850425	0.011018	0.0532852	0.0914888	0.0175008	0	0.0694702	0.00873082	0	0.0255199	0	0	0.119128	1.07597	0.930637	primary_solid_tumor	CESC
TCGA-HM-A6W2	Missense_Mutation	0.0228815	0	0.00498714	0.085235	0	0.230936	0	0.0471619	0.121608	0	0	0.0325869	0.0356581	0	0.063766	0.210549	0.106976	0	0	0	0.03698	0.000674	0	0.0690627	1.06962	0.938705	primary_solid_tumor	CESC
TCGA-HM-A6W2	Missense_Mutation	0.0021265	0.00147787	0.0204681	0	0	0.20653	0	0.0066291	0.0733576	0.00467042	0.118367	0	0	0.361919	0.00709598	0.142403	0	0	0	0.0549558	0	0	0	0.32053	0.992338	0.768946	metastasis	CESC
TCGA-IR-A3LA	Missense_Mutation	0.00773998	0	0	0.0124232	0	0.347723	0	0.0495561	0.168934	0	0.0865978	0	0	0.0976778	0.0722374	0.0104601	0.0631186	0	0.0742573	0	0.00927477	0	0	0.0372809	1.09826	0.866952	primary_solid_tumor	CESC
TCGA-IR-A3LK	Missense_Mutation	0	0	0.00589757	0.13784	0	0.106957	0	0.0806182	0.084998	0	0	0.0939288	0.00878417	0.0338326	0.236839	0.0834392	0.090204	0	0	0.013119	0.0235426	0	0	0.153873	1.06146	0.97449	primary_solid_tumor	CESC
TCGA-IR-A3LK	Silent	0	0	0.00589757	0.13784	0	0.106957	0	0.0806182	0.084998	0	0	0.0939288	0.00878417	0.0338326	0.236839	0.0834392	0.090204	0	0	0.013119	0.0235426	0	0	0.153873	1.06146	0.97449	primary_solid_tumor	CESC
TCGA-JX-A3Q0	Intron	0	0.00425034	0	0.0898927	0	0.19035	0	0.083144	0.184162	0.0202134	0	0.0878083	0	0.0604708	0.160367	0.0540265	0.00110861	0.0331772	0	0.00956848	0.00935377	0.0121076	0	0.105404	1.08529	0.976903	primary_solid_tumor	CESC
TCGA-JX-A3Q0	Missense_Mutation	0	0.00425034	0	0.0898927	0	0.19035	0	0.083144	0.184162	0.0202134	0	0.0878083	0	0.0604708	0.160367	0.0540265	0.00110861	0.0331772	0	0.00956848	0.00935377	0.0121076	0	0.105404	1.08529	0.976903	primary_solid_tumor	CESC
TCGA-LP-A5U2	Missense_Mutation	0.00826213	0	0.0124762	0.253186	0	0.0907398	0	0.0804847	0.166197	0	0	0.100829	0.00199958	0	0.15597	0.0196872	0.091772	0.0183966	0	0	0	0	0	0.206642	1.03702	0.896602	primary_solid_tumor	CESC
TCGA-VS-A8EJ	Nonsense_Mutation	0.000617	0	0.0129236	0.00595859	0	0.306988	0	0.0402465	0.259099	0	0.0826294	0	0.00662496	0.136742	0.0750091	0.0340929	0	0	0	0.0390687	0	0	0	0.140366	1.06095	0.816704	primary_solid_tumor	CESC
TCGA-VS-A8EL	Missense_Mutation	0	0	0.00453203	0.206962	0	0.104876	0	0.0466204	0.151257	0	0.0365801	0.0459069	0.0100061	0.0980685	0.123775	0.0789198	0.085532	0	0	0	0	0.00696398	0	0.415579	0.913213	0.979656	primary_solid_tumor	CESC
TCGA-VS-A8QH	Missense_Mutation	0.000672	0	0	0.00643349	0	0.210213	0	0.036711	0.317049	0	0.12957	0	0.0221126	0.0507647	0.0260366	0.00451448	0.074435	0	0	0.115889	0.00559903	0	0	0.0382764	1.09865	0.843677	primary_solid_tumor	CESC
TCGA-VS-A9UD	Missense_Mutation	0	0	0	0.136527	0	0.0374291	0.0145812	0.0778103	0.211853	0.00700534	0.0266089	0.0288916	0	0.0954457	0.194088	0.128463	2.51e-05	0.0233494	0	0.0179222	0	0	0	0.649499	0.76724	0.948363	primary_solid_tumor	CESC
TCGA-VS-A9UT	Nonsense_Mutation	0.0148025	0	0.00830463	0.155187	0	0.13362	0.0101661	0.0580035	0.115427	0.0104518	0	0	0	0.162473	0.117382	0.0870073	0.125066	0	0	0	0	0.00210962	0	0.439637	0.899562	0.955921	primary_solid_tumor	CESC
TCGA-VS-A9V0	Missense_Mutation	0.0278878	0	0.00209552	0	0	0.312706	0	0.0156473	0.0936691	0	0.195115	0	0	0.296268	0	0	0.000481	0.0392258	0.0169044	0	0	0	0	0.0463578	1.12982	0.71314	primary_solid_tumor	CESC
TCGA-VS-A9V1	Missense_Mutation	0.0181078	0	0.0282604	0.00754868	0	0.161851	0	0.0635857	0.13127	0	0	0.0924996	0	0	0	0	0	0.0452267	0	0.318547	0	0.133103	0	0.162102	1.03438	0.842469	primary_solid_tumor	CESC
TCGA-VS-A9V4	Frame_Shift_Del	0	0	0.0333651	0.0698486	0	0.0754139	0.0341146	0	0.0569479	0	0.0772644	0	0.00785478	0	0.00124124	0.00341531	0.00913926	0	0	0.561611	0.0431368	0.0266466	0	0.134268	1.0649	0.710261	primary_solid_tumor	CESC
TCGA-ZJ-AAXT	Nonsense_Mutation	0	0	0.00503679	0.0659781	0	0.167127	0	0.0472641	0.0744366	0	0.00301573	0.0139122	0	0.120116	0.116549	0.0324097	0	0.0077684	0	0.346387	0	0	0	0.287154	0.981358	0.842875	primary_solid_tumor	CESC
TCGA-C5-A7CK	wild_type	0	0	0.00306791	0.0198038	0	0.270407	0	0	0.142442	0	0.0184782	0.0121479	0.0141695	0.146209	0.0376104	0.0169495	0.116085	0.0134156	0	0.0831688	0.106046	0	0	0.106983	1.05468	0.929616	primary_solid_tumor	CESC
TCGA-C5-A1BL	wild_type	0	0	0.00545034	0.157617	0	0.0805641	0	0.0204199	0.155749	0.0211269	0	0.0950226	0	0.131571	0.199436	0.0752061	0.00736304	0.0453989	0.00495031	0	0	0.000125	0	0.539231	0.842065	0.948365	primary_solid_tumor	CESC
TCGA-VS-A9V5	wild_type	0.0569576	0	0.0484283	0.00687304	0	0.32015	0	0.0365315	0.246394	0	0.0463263	0.020165	0.0131226	0.0169934	0.0514361	0.00244853	0.00879544	0.0252183	0	0.0102036	0.0342058	0.0557507	0	0.0118964	1.11283	0.932383	primary_solid_tumor	CESC
TCGA-C5-A3HD	wild_type	0	0	0.000429	0.00116608	0	0.193587	0	0.0468413	0.0393813	0	0.159244	0	0.000687	0.0554971	0.114282	0	0	0.0481188	0	0.31638	0.0243863	0	0	0.0979362	1.06911	0.827951	primary_solid_tumor	CESC
TCGA-C5-A2M2	wild_type	0.000198	0	0.0191963	0.231496	0	0.21171	0	0.0773373	0.291466	0	0	0.029985	0	0	0.0293312	0.01622	0	0.0034049	0	0.0753927	0.014263	0	0	0.0136013	1.15159	0.804596	primary_solid_tumor	CESC
TCGA-C5-A0TN	wild_type	0	0	0.00143369	0	0	0.191912	0	0	0.00636351	0	0.0332308	0.00537502	0	0.116878	0.038755	0.0332307	0	0.0485155	0	0.522246	0.00205943	0	0	0.289046	0.994768	0.646391	primary_solid_tumor	CESC
TCGA-FU-A3EO	wild_type	0.181956	0	0.0183256	0.0181334	0	0.200112	0	0	0.117247	0.0334255	0	0.187722	0	0.0180742	0	0.051412	0.074054	0	0.0995378	0	0	0	0	0.0835459	1.06852	0.913965	adjacet_normal	CESC
TCGA-EK-A2R7	wild_type	0.0605989	0	0.0204942	0.0816285	0	0.280097	0	0.0938693	0.108067	0	0.0914224	0	0	0.0904522	0.0827478	0	0.027364	0	0.0402146	0	0.0230439	0	0	0.109685	1.0666	0.968442	primary_solid_tumor	CESC
TCGA-LP-A4AW	wild_type	0	0.00415867	0	0.0547404	0	0.149002	0	0.0854141	0.0657307	0	0	0.0611151	0	0.223113	0.0256619	0.109976	0.0551772	0	0	0.16253	0	0.00337991	0	0.290662	0.982155	0.942953	primary_solid_tumor	CESC
TCGA-Q1-A5R2	wild_type	0	0	0.00358582	0.191418	0	0	0	0.047216	0.151267	0	0	0.0641199	0	0.0309223	0.238137	0.113557	0	0.13745	0.0140811	0	0.00824557	0	0	0.528666	0.853737	0.873473	primary_solid_tumor	CESC
TCGA-EA-A3HQ	wild_type	0	0	0.00348304	0.0648369	0	0.242257	0	0.040383	0.110754	0	0.0113077	0.00373247	0.0503138	0.0329634	0.166643	0.078979	0.127671	0.00384762	0	0.0201564	0.042671	0	0	0.359221	0.940847	0.974943	primary_solid_tumor	CESC
TCGA-ZJ-A8QO	wild_type	0	0	0.00612537	0.0782065	0	0.243487	0	0.0759444	0.152206	0	0.0375749	0	0	0.185316	0.0608944	0.0326096	0.00707329	0.0704394	0	0.0501231	0	0	0	0.420686	0.9121	0.932189	primary_solid_tumor	CESC
TCGA-MA-AA41	wild_type	0	0	0.0299359	0.165152	0	0.142357	0	0.00310449	0.150979	0	0.00746911	0.0548027	0	0.110875	0.173334	0.0845292	0.0326053	0	0	0.0448557	0	0	0	0.376005	0.936042	0.949541	primary_solid_tumor	CESC
TCGA-ZJ-AAXU	wild_type	0.0121024	0.0112626	0.0525151	0.212555	0	0.157146	0	0.0886368	0.177228	0	0	0.0732561	0.0138444	0.0119451	0.0780646	0.0162017	0.0215947	0.0258296	0	0.0458826	0.00193558	0	0	0.323808	0.965256	0.999027	primary_solid_tumor	CESC
TCGA-VS-A94Y	wild_type	0.00396593	0	0	0	0	0.100398	0	0	0.0223177	0	0.0790097	0	0	0.0685844	0	0.0411244	0	0.0123475	0	0.668348	0	0.00390502	0	0.551593	0.836673	0.520437	primary_solid_tumor	CESC
TCGA-PN-A8MA	wild_type	0.00980791	0	0.0429443	0.168347	0	0.245839	0	0.0353283	0.145582	0	0.034828	0	0.0145749	0.0475658	0.097295	0	0.0789853	0	0.0521579	0	0.0267443	0	0	0.216948	1.01206	0.966563	primary_solid_tumor	CESC
TCGA-DS-A7WH	wild_type	0.096383	0	0.0350708	0.134777	0	0.123998	0	0.0279457	0.113965	0	0	0.170245	0.0385296	0.0405589	0	0	0.0425709	0.0280181	0	0.0762741	0.0631242	0.00853976	0	0.0744405	1.06918	1.05195	primary_solid_tumor	CESC
TCGA-FU-A3YQ	wild_type	0.00826541	0	0.000161	0.0428647	0	0.214696	0	0.0245625	0.104108	0	0	0.0279642	0	0.0430935	0.161208	0.0717315	0.0786984	0	0	0.210612	0	0.0120355	0	0.442608	0.896119	0.926356	primary_solid_tumor	CESC
TCGA-C5-A1ME	wild_type	0.0561165	0	0.0366837	0.175458	0	0.117795	0	0.0866039	0.274167	0	0.0168555	0	0.00201999	0.0808423	0	0.0301341	0	0.103376	0	0.0191733	0	0.000775	0	0.228036	1.01564	0.917676	primary_solid_tumor	CESC
TCGA-EK-A3GN	wild_type	0.000485	0	0	0	0	0.261155	0	0.0123776	0.254671	0	0.0385846	0.131679	0.027655	0.0087968	0	0.00971442	0	0.11772	0	0.130973	0.00618789	0	0	0.0560018	1.09977	0.818657	primary_solid_tumor	CESC
TCGA-LP-A5U3	wild_type	0	0	0.00476457	0.106734	0	0.154745	0	0.0838849	0.146093	0	0	0.0944705	0	0.0372326	0.225806	0.0803801	0.0429168	0.00944297	0	0.010883	0	0.00264773	0	0.33723	0.966534	0.942448	primary_solid_tumor	CESC
TCGA-VS-A9UU	wild_type	0.0367207	0	0.0551125	0.0231733	0	0.109344	0	0.0605286	0.214698	0	0	0.0701736	0	0.0833831	0.0795908	0	0.0180363	0.0549904	0	0.163536	0.0217996	0.00891326	0	0.19287	1.0117	1.02448	primary_solid_tumor	CESC
TCGA-EA-A410	wild_type	0.00897194	0	0.018618	0.360191	0	0	0	0.0397177	0.0841864	0	0	0.0485539	0.00704346	0.283997	0.0952153	0.0463527	0	0	0	0.00715249	0	0	0	0.390094	0.938471	0.76506	primary_solid_tumor	CESC
TCGA-C5-A3HL	wild_type	0	0	0.0174001	0.0596661	0	0.269532	0	0.0306826	0.111559	0	0	0.106388	0.00112495	0.0632967	0.193908	0.0686286	0.0427297	0.00311948	0	0.0319658	0	0	0	0.225867	1.01952	0.924644	primary_solid_tumor	CESC
TCGA-VS-A9V3	wild_type	0.0304384	0	0.019182	0.0830372	0	0.273208	0	0.0612263	0.179507	0	0	0.0828081	0.00146041	0.0313295	0.120213	0.0610598	0.00243186	0.041757	0.0123413	0	0	0	0	0.303344	0.978363	0.944068	primary_solid_tumor	CESC
TCGA-EA-A556	wild_type	0.00165467	0	0	0	0	0.322985	0	0.0853076	0.172563	0	0.0363623	0.0137015	0.00349706	0.131572	0.0608605	0.0131092	0	0.13158	0.0268076	0	0	0	0	0.133332	1.06923	0.845043	primary_solid_tumor	CESC
TCGA-DS-A1OC	wild_type	0.00622888	0	0.00663619	0.0753499	0	0.30522	0	0.0672371	0.0860797	0	0.100511	0	0.0236961	0.126572	0.124711	0	0.0447546	0	0.0108871	0	0.0221166	0	0	0.294247	0.980592	0.924157	primary_solid_tumor	CESC
TCGA-MY-A913	wild_type	0	0	0.0335345	0.0109309	0	0.188682	0	0.0435201	0.0691519	0	0	0.067934	0	0.174669	0.109305	0.0854386	0	0.0126891	0	0.18501	0.0120895	0.00704546	0	0.383302	0.928639	0.953066	primary_solid_tumor	CESC
TCGA-C5-A7UI	wild_type	0.00916738	0	0.0360265	0.053655	0	0.182702	0	0.0534921	0.167078	0.115841	0	0.0544891	0	0.0596522	0.107764	0.0300592	0.0231934	0.0990255	0	0.00293246	0.00381898	0.00110281	0	0.408227	0.918485	1.02922	primary_solid_tumor	CESC
TCGA-VS-A8EG	wild_type	0.00173465	0	0.0237974	0.0974049	0	0.260681	0	0.0436185	0.246186	0	0.0506026	0	0	0	0.0310098	0.0729001	0.0359819	0.0712612	0	0.0614884	0.0033338	0	0	0.104061	1.07305	0.91504	primary_solid_tumor	CESC
TCGA-MY-A5BF	wild_type	0.117442	0	0.0205574	0.128839	0	0.223249	0	0	0.149654	0	0	0.0657761	0.0334729	0	0.0120298	0.0479023	0.0640313	0.0193965	0	0.105269	0.00305167	0.00932926	0	0.0573392	1.07303	0.980029	adjacet_normal	CESC
TCGA-Q1-A5R3	wild_type	0.00919419	0	0.0379734	0	0	0.064194	0	0.0627323	0.141728	0.0585566	0.0615969	0	0	0.274964	0.0322972	0.0857741	0	0.144859	0	0.0193796	0.00675052	0	0	0.578764	0.814965	0.95485	primary_solid_tumor	CESC
TCGA-Q1-A73O	wild_type	0	0	0.0236439	0.207304	0	0.0882096	0	0.0222796	0.188871	0	0	0.110371	0.0053155	0.0389839	0.21853	0.0154222	0.0109108	0	0	0.0686189	0.0015404	0	0	0.454929	0.896306	0.897182	primary_solid_tumor	CESC
TCGA-IR-A3L7	wild_type	0.0370683	0	0.0215033	0.0593906	0	0.219159	0	0.0149692	0.260705	0	0	0.0861058	0.0160665	0.0120486	0.0296398	0.0234674	0.151737	0.0570648	0	0	0.0110749	0	0	0.0232159	1.09791	0.929804	primary_solid_tumor	CESC
TCGA-VS-A8QA	wild_type	0.0113482	0	0.0291594	0.166097	0	0.208169	0	0.0712823	0.273139	0	0	0.0536394	0.0236076	0	0.154633	0	0.00519842	0	0	0	0.0037271	0	0	0.23149	1.03406	0.826771	primary_solid_tumor	CESC
TCGA-C5-A2LZ	wild_type	0	0	0.0236008	0.129752	0	0.150104	0	0.0512015	0.229946	0	0	0.121242	0	0.0268584	0.131123	0.0341092	0.0373453	0.0472214	0	0.00732784	0.0101677	0	0	0.288091	0.98822	0.960845	primary_solid_tumor	CESC
TCGA-EK-A2RE	wild_type	0.00366019	0	0.00332738	0	0	0.181848	0.0305067	0	0	0	0.0775274	0	0.00356702	0.207478	0	0.0202822	0	0.0235933	0	0.392333	0.055877	0	0	0.301106	0.983889	0.736712	primary_solid_tumor	CESC
TCGA-FU-A57G	wild_type	0.00487258	0	0.00160394	0	0	0.335593	0	0.042224	0.0900896	0	0	0.0607364	0.0206808	0.260938	0.0556434	0	0	0	0	0.0699121	0.0336514	0.024055	0	0.112494	1.07848	0.82716	primary_solid_tumor	CESC
TCGA-C5-A8YT	wild_type	0.0126201	0	0.028787	0.039434	0	0.13747	0	0.0162887	0.138473	0	0.0322187	0.335457	0.0666664	0.110265	0.00104745	0	0.00827741	0	0.0687734	0	0	0.00422259	0	0.41653	0.922969	0.891708	primary_solid_tumor	CESC
TCGA-C5-A2M1	wild_type	0	0	0.00133769	0.319421	0	0.075557	0	0.0997379	0.148884	0.00164993	0	0.0633547	0	0.0135973	0.118174	0.0780456	0.060179	0	0	0	0.020061	0	0	0.282858	0.993374	0.87936	primary_solid_tumor	CESC
TCGA-ZJ-AAXN	wild_type	0.0112832	0	0.017794	0.0406334	0	0.154664	0	0.0627038	0.121599	0	0	0.145074	0	0.0422157	0.0613099	0	0.013299	0.00185334	0	0.312047	0.0155224	0	0	0.212583	1.01027	0.891611	primary_solid_tumor	CESC
TCGA-VS-A952	wild_type	0.058367	0	0.0552509	0.00991528	0	0.336401	0	0.0191709	0.323724	0	0.000908	0	0	0.0861071	0.023482	0.00185887	0.00825543	0.0195312	0	0.0564911	0.000537	0	0	0.0652119	1.09482	0.772665	primary_solid_tumor	CESC
TCGA-DS-A1OB	wild_type	0	0	0.00831156	0.0580979	0	0.171419	0	0.0770837	0.11805	0	0	0.014943	0.0119026	0.0954996	0.193513	0.0848948	0.143488	0	0.00252352	0	0.0153908	0.00488275	0	0.202503	1.02694	0.959012	primary_solid_tumor	CESC
TCGA-DG-A2KL	wild_type	0	0	0	0.0483011	0	0.318524	0	0.013583	0.040984	0	0.0108769	0	0	0.209423	0.109788	0.0482283	0.120552	0.0415222	0	0.0382186	0	0	0	0.534719	0.843993	0.858757	primary_solid_tumor	CESC
TCGA-FU-A3HY	wild_type	0	0	0	0.00566884	0	0.178446	0	0.00349293	0.0917582	0	0	0.071561	0	0.442496	0	0.0365851	0	0.0793301	0	0.0645099	0.00407425	0.0220778	0	0.336572	0.998985	0.751671	primary_solid_tumor	CESC
TCGA-EK-A2RA	wild_type	0	0	0.000281	0.0608656	0	0.174813	0	0.0944546	0.129652	0.0239283	0	0.138146	0	0	0.248606	0.0457333	0.0623916	0.00912168	0	0.0120066	0	0	0	0.469193	0.890357	0.905162	primary_solid_tumor	CESC
TCGA-UC-A7PD	wild_type	0.00634976	0	0.0371141	0.0210788	0	0.146129	0	0.025974	0.131783	0	0.0285092	0.036272	0.0342878	0.0454589	0.0104173	0	0.0011217	0.0232737	0	0.405912	0.0463186	0	0	0.226517	1.00203	0.871853	primary_solid_tumor	CESC
TCGA-IR-A3LF	wild_type	0.00508796	0	0	0.0402901	0	0.365734	0	0.0610869	0.235842	0	0.0622125	0	0	0.0899198	0.114686	0	0.00301463	0	0	0.0221267	0	0	0	0.205531	1.04148	0.770943	primary_solid_tumor	CESC
TCGA-FU-A3TQ	wild_type	0	0.00074	0	0.0373633	0	0.175785	0	0.0444716	0.154043	0	0.00672243	0.0295133	0.00431099	0.117508	0.0415472	0.116066	0.0765552	0.0319924	0	0.158466	0	0.00491526	0	0.21922	1.00445	0.990213	primary_solid_tumor	CESC
TCGA-C5-A2LX	wild_type	0.0185147	0	0.0084763	0.216217	0	0.138813	0	0.0708392	0.219134	0	0	0.0453512	0	0.119075	0.0414832	0.0721631	0	0.0116645	0	0.0370799	0	0.00118985	0	0.331082	0.962535	0.928185	primary_solid_tumor	CESC
TCGA-DS-A0VM	wild_type	0.0126921	0	0	0.00310044	0	0.256324	0	0.0405183	0.142918	0	0.0139018	0.0146446	0.00718064	0.121016	0.14688	0	0.0546072	0.0907223	0.0252792	0	0.0702159	0	0	0.336587	0.957866	0.946866	primary_solid_tumor	CESC
TCGA-JW-A5VL	wild_type	0	0	0.00472517	0.165573	0	0.107569	0	0.0421923	0.179226	0	0	0.0916271	0.00793082	0.0524902	0.197613	0.110762	0.0292294	0	0	0.0110611	0	0	0	0.432995	0.907105	0.926711	primary_solid_tumor	CESC
TCGA-C5-A7X8	wild_type	0.0474841	0	0.0622979	0.0695296	0	0.269225	0	0.0078348	0.191755	0	0.0350379	0	0	0.0359611	0.0203305	0.0628664	0.0938554	0	0.0616718	0	0.0421509	0	0	0.166798	1.02293	0.967801	primary_solid_tumor	CESC
TCGA-BI-A0VR	wild_type	0	0.0032604	0	0.118878	0	0.153368	0	0.0663693	0.188576	0	0	0.0756306	0	0.0689626	0.208313	0.0424706	0.0119804	0.0495912	0	0.0125996	0	0	0	0.487026	0.877011	0.934486	primary_solid_tumor	CESC
TCGA-C5-A7UC	wild_type	0	0	0	0.0257559	0	0.151183	0	0.0616807	0.00995511	0	0.00775589	0.0594569	0.0132915	0.0570574	0.0354436	0	0	0.0211389	0	0.543712	0.0135691	0	0	0.228078	1.02143	0.700719	primary_solid_tumor	CESC
TCGA-ZJ-AAXA	wild_type	0	0	0.00107011	0.00379574	0	0.176955	0	0.0300222	0.0798939	0	0.0878674	0	0.00869963	0.15959	0.0291982	0.0827313	0.176845	0.0320628	0.0260584	0	0.10521	0	0	0.0622328	1.07772	0.976256	primary_solid_tumor	CESC
TCGA-DS-A1OD	wild_type	0.00775426	0	0.00842235	0.343834	0	0.256382	0	0.0155671	0.131936	0	0	0.06314	0.00604747	0.013893	0.0814343	0.0381265	0.0300806	0.00225235	0	0	0	0.00112887	0	0.394067	0.940428	0.801827	primary_solid_tumor	CESC
TCGA-VS-A8Q9	wild_type	0	0	0.0265088	0.184814	0	0.180729	0	0.108842	0.198111	0	0.0544316	0	0.0191392	0.0204615	0.0887848	0.052533	0.00899641	0	0	0.0566484	0	0	0	0.118513	1.07323	0.941596	primary_solid_tumor	CESC
TCGA-C5-A1MQ	wild_type	0.0230857	0	0.0176156	0.0186647	0	0.164338	0	0.0328124	0.128164	0.0397992	0.0356766	0	0	0.224949	0.0989267	0.165565	0	0	0	0.0429911	0	0.00741129	0	0.430313	0.906775	0.949242	primary_solid_tumor	CESC
TCGA-ZJ-A8QR	wild_type	0.000226	0	0.030469	0.00132661	0	0.150419	0	0.0303956	0.129858	0	0.0147035	0.0253469	0.00326435	0.0195943	0.0260355	0.000236	0.0217555	0.101198	0	0.421499	0.0136557	0.0100169	0	0.231044	1.00256	0.827395	primary_solid_tumor	CESC
TCGA-C5-A7X3	wild_type	0	0	0.00409558	0.0688647	0	0.296421	0	0.0182862	0.219242	0	0	0.0440659	0.0106396	0.0605411	0.0696695	0.115377	0	0	0	0.0914572	0.0013403	0	0	0.192441	1.0267	0.86476	primary_solid_tumor	CESC
TCGA-MY-A5BE	wild_type	0.0481927	0	0	0.336551	0	0.0475128	0	0.0502947	0.20412	0.0287303	0.0207369	0	0	0.0465636	0.11843	0.0808338	0.00769529	0	0.0103385	0	0	0	0	0.625161	0.783523	0.867729	primary_solid_tumor	CESC
TCGA-C5-A1MJ	wild_type	0.0484994	0	0	0	0	0.229586	0	0.0874623	0.0691905	0	0.0224633	0	0.0407007	0.309283	0.108207	0.0261307	0.0556865	0	0.00279068	0	0	0	0	0.461637	0.891682	0.857348	primary_solid_tumor	CESC
TCGA-EK-A2IP	wild_type	0.00637204	0	0	0.0284472	0	0.152129	0	0.02462	0.128923	0	0.0359227	0	0	0.258755	0.0186435	0.0498743	0	0.0197719	0	0.24553	0.0310118	0	0	0.518708	0.854197	0.867901	primary_solid_tumor	CESC
TCGA-VS-A9UI	wild_type	0	0	0.0165384	0.152489	0	0.138666	0	0.0506927	0.233462	0	0	0.0524729	0	0.0523496	0.123931	0.0692589	0.0237866	0.0404165	0	0.0395498	0	0.00638644	0	0.200137	1.02749	0.9775	primary_solid_tumor	CESC
TCGA-VS-A9U7	wild_type	0.0113485	0	0.0324717	0.0627469	0	0.217051	0	0.0665526	0.136813	0.0680155	0	0	0	0.0743776	0.209905	0.0504028	0.0358575	0.00463981	0	0.027593	0	0.00222444	0	0.406134	0.922149	0.968996	primary_solid_tumor	CESC
TCGA-FU-A3EO	wild_type	0.000797	0	0.016268	0.0436243	0	0.166624	0	0.0606489	0.217984	0	0.00093	0.030609	0.0530014	0.0293228	0	0.0876303	0.131084	0.077542	0.0518524	0	0.0249236	0.00715972	0	0.146135	1.03057	1.01674	primary_solid_tumor	CESC
TCGA-VS-A9UR	wild_type	0	0	0.00924007	0.105508	0	0.327372	0	0.0563154	0.26176	0	0	0.030015	0.00117355	0.0778576	0.074876	0.00487329	0	0.0446781	0	0	0.00633176	0	0	0.0964246	1.10247	0.808585	primary_solid_tumor	CESC
TCGA-Q1-A5R1	wild_type	0.00440318	0	0.0238284	0.000266	0	0.349893	0	0.0640173	0.243584	0	0.0551129	0.00124609	0.0129232	0.0499785	0.0328353	0	0.048103	0.0295278	0	0.0486465	0.0346317	0.00100377	0	0.0180597	1.11292	0.872562	primary_solid_tumor	CESC
TCGA-C5-A1M9	wild_type	0	0	0	0.157276	0	0.221215	0	0.0534066	0.174826	0	0	0.0763428	0.00118798	0.123829	0.136561	0.0469041	0.00845166	0	0	0	0	0	0	0.145736	1.06768	0.870679	primary_solid_tumor	CESC
TCGA-C5-A1BM	wild_type	0	0	0.00523571	0.0684443	0	0.156349	0	0.0685778	0.13809	0	0	0.0625778	0	0.0755534	0.257192	0.0766102	0.0635649	0.00871899	0.0070932	0	0.00773334	0.00425987	0	0.516225	0.857803	0.949131	primary_solid_tumor	CESC
TCGA-DS-A1OA	wild_type	0	0	0.0105438	0.081188	0	0.293059	0	0.047127	0.0912734	0	0	0.0291329	0	0.0763326	0.162813	0.0548328	0.12178	0.016913	0.0150046	0	0	0	0	0.479014	0.877472	0.919214	primary_solid_tumor	CESC
TCGA-VS-A9UL	wild_type	0.0322482	0	0.0133029	0	0	0.387917	0	0.0778987	0.116688	0	0.124312	0	0	0.096854	0.137387	0	0	0	0	0.0097966	0.00359541	0	0	0.0233903	1.12744	0.785471	primary_solid_tumor	CESC
TCGA-C5-A3HF	wild_type	0.00465832	0	0.0297802	0.0790415	0	0.337578	0	0.002657	0.23377	0	0	0	0	0.0978653	0.113915	0	0.0698501	0	0	0.0305114	0	0.000374	0	0.186801	1.03732	0.791545	primary_solid_tumor	CESC
TCGA-ZJ-AAXF	wild_type	0.0142343	0.00618019	0	0.0424663	0	0.340926	0	0.0329822	0.186008	0	0.057943	0	0	0.156716	0.0781484	0.0445039	0.0202274	0.0186932	0.000971	0	0	0	0	0.397405	0.92643	0.856253	primary_solid_tumor	CESC
TCGA-C5-A8XH	wild_type	0	0	0.00566746	0.06375	0	0.152501	0	0.0493328	0.141031	0	0	0.0642103	0	0.164451	0.223416	0.0776776	0	0.0344378	0	0.0235241	0	0	0	0.597021	0.802202	0.923738	primary_solid_tumor	CESC
TCGA-EK-A3GM	wild_type	0	0	0.0135548	0	0	0.262629	0	0.00487852	0.265087	0	0.0344222	0.0866886	0.0220942	0.00981123	0	0	0	0.0128353	0	0.282923	0.00507657	0	0	0.0700844	1.0857	0.731726	primary_solid_tumor	CESC
TCGA-C5-A1BF	wild_type	0	0	0.00599763	0.0508437	0	0.226481	0	0.0125598	0.177167	0	0	0.184286	0.0188366	0.0238363	0.0268862	0.0799432	0.00406539	0.0347854	0	0.13017	0.0081292	0.0160128	0	0.0668035	1.08284	0.940153	primary_solid_tumor	CESC
TCGA-RA-A741	wild_type	0.00788579	0	0.0201605	0.0923979	0	0.304564	0	0.0269316	0.20158	0	0	0.00686212	0	0.0301391	0.0977111	0.133597	0.0592443	0.014773	0.00415473	0	0	0	0	0.370368	0.937943	0.871895	primary_solid_tumor	CESC
TCGA-C5-A1BK	wild_type	0.0271876	0	0.000715	0.173714	0	0.11674	0	0.0849282	0.148142	0.0398646	0	0.00562841	0	0.0701508	0.183288	0.0799992	0	0.0696417	0	0	0	0	0	0.55762	0.829703	0.952366	primary_solid_tumor	CESC
TCGA-C5-A3HE	wild_type	0.00641974	0	0.0161095	0.269637	0	0.166142	0	0.0129354	0.150703	0.0259609	0	0.0887269	0	0	0.0968664	0.00826471	0.0469738	0	0	0.0423493	0	0.0689117	0	0.214381	1.02872	0.924753	primary_solid_tumor	CESC
TCGA-UC-A7PI	wild_type	0.00208391	0	0.0411377	0.0986173	0	0.289701	0	0.0929474	0.220271	0	0	0.0142891	0	0.0390363	0.0878949	0.0633236	0.0105882	0	0	0	0.0401093	0	0	0.0414028	1.11155	0.885302	primary_solid_tumor	CESC
TCGA-VS-A9UM	wild_type	0	0	0.0176745	0.11133	0	0.132746	0	0.0663201	0.215536	0	0.0388581	0.0641438	0.00850503	0.0246271	0.119451	0.127549	0.0357459	0.0197509	0	0.0135051	0	0.00425806	0	0.249848	0.999425	1.0089	primary_solid_tumor	CESC
TCGA-C5-A2LY	wild_type	0.00376509	0	0.00203312	0.182036	0	0.00229314	0	0.0442933	0.186443	0	0	0.0998549	0.00618349	0.0754818	0.163064	0.100864	0.132702	0	0.000986	0	0	0	0	0.65335	0.770255	0.897852	primary_solid_tumor	CESC
TCGA-4J-AA1J	wild_type	0	0	0	0.00982476	0	0.181998	0	0.0251756	0.119193	0	0	0.0248288	0	0.136093	0.00107604	0.103372	0.00618862	0.0399553	0	0.281333	0	0.0709624	0	0.177787	1.03356	0.873587	primary_solid_tumor	CESC
TCGA-JW-A5VG	wild_type	0	0	0.0067074	0.117988	0	0.153172	0	0.0164913	0.115533	0	0.0397443	0.140987	0.0236025	0.00768457	0.127458	0.0786505	0	0.108772	0	0.0632078	0	0	0	0.427058	0.909472	0.998345	primary_solid_tumor	CESC
TCGA-EA-A3QE	wild_type	0	0	0.0079396	0.163338	0	0.178066	0	0.0870076	0.189195	0	0	0.0853507	0.000794	0.0170942	0.154204	0.0410536	0.0284181	0.0430447	0	0	0	0.00449509	0	0.441692	0.904274	0.927041	primary_solid_tumor	CESC
TCGA-Q1-A73P	wild_type	0	0	0.0136948	0.196455	0	0.22484	0	0.0543894	0.222102	0	0	0.0469953	0	0.0544824	0.107418	0.0414654	0.020587	0.0106037	0.0069678	0	0	0	0	0.192633	1.04478	0.887334	primary_solid_tumor	CESC
TCGA-C5-A1MH	wild_type	0	0.00534949	0	0.100248	0	0.171328	0	0.0611785	0.124426	0	0	0.05295	0	0.113478	0.214948	0.0953952	0	0	0	0.0582367	0	0.0024615	0	0.528267	0.848638	0.924422	primary_solid_tumor	CESC
TCGA-VS-A9UO	wild_type	0.00247018	0	0.0493924	0.129544	0	0.292453	0	0.0606135	0.307439	0	0	0.0821927	0	0.0250263	0.0331794	0	0	0.0165513	0.00113816	0	0	0	0	0.0555064	1.13421	0.784557	primary_solid_tumor	CESC
TCGA-C5-A7CL	wild_type	0	0	0.0171854	0	0	0.185945	0	0.0368336	0.0984713	0	0.0226858	0.0055578	0.00087	0.00514874	0.0137582	0.0302746	0	0.160961	0	0.409928	0	0.0123806	0	0.143609	1.04942	0.764061	primary_solid_tumor	CESC
TCGA-ZJ-A8QQ	wild_type	0	0	0.00724903	0.0144552	0	0.15216	0	0.0246556	0.0867142	0	0.0881631	0	0.00477089	0.0401674	0.0635421	0.075064	0	0.0647474	0	0.354489	0.0123275	0.0114945	0	0.165347	1.03056	0.901331	primary_solid_tumor	CESC
TCGA-VS-A94Z	wild_type	0	0	0.00621034	0.334878	0	0	0	0.0777608	0.251099	0	0.0139253	0.0758031	0.00107815	0.0198873	0.0852335	0.0973746	0.0314453	0	0.00499992	0	0	0.000304	0	0.514658	0.857337	0.807038	primary_solid_tumor	CESC
TCGA-BI-A0VS	wild_type	0.0586131	0	0.0211254	0.0734589	0	0.0351717	0.103345	0.000823	0.0949933	0	0.0406878	0	0	0.388953	0.0471866	0.102292	0	0	0	0	0.0333502	0	0	0.457214	0.900056	0.872758	primary_solid_tumor	CESC
TCGA-ZJ-AB0I	wild_type	0.00673564	0	0.00548359	0.0294141	0	0.114904	0	0.0833834	0.0677663	0	0.0225946	0.0362256	0	0.24183	0.00413573	0.101513	0	0.022101	0	0.251504	0.00839107	0.00401785	0	0.64237	0.77234	0.912813	primary_solid_tumor	CESC
TCGA-DS-A1O9	wild_type	0	0	0.000162	0.0680638	0	0.0547268	0	0.0601858	0.0706883	0.0389188	0	0.106763	0.020131	0	0.333266	0.0681488	0.164399	0	0	0.0138577	0	0.00069	0	0.659449	0.75247	0.892015	primary_solid_tumor	CESC
TCGA-EK-A2R8	wild_type	0.0101775	0	0	0.0083947	0	0.310545	0	0.0658633	0.0820207	0	0.0507811	0.0114247	0	0.0725762	0.219253	0	0.0156567	0	0	0.0936148	0.0302255	0.0294665	0	0.389254	0.932274	0.893002	primary_solid_tumor	CESC
TCGA-C5-A902	wild_type	0.00765141	0	0	0.278424	0	0.0916105	0	0.0573039	0.300087	0	0	0.191339	0	0.0189281	0.0264655	0	0.028191	0	0	0	0	0	0	0.404575	0.942386	0.749396	primary_solid_tumor	CESC
TCGA-C5-A7XC	wild_type	0	0	0.0131667	0.0497818	0	0.218288	0	0.0274343	0.201992	0	0.00986229	0.19105	0.030211	0.0359106	0.0304868	0.0460339	0.0624432	0.0406779	0.00151694	0	0.0309427	0.0102012	0	0.218478	1.01777	0.982822	primary_solid_tumor	CESC
TCGA-MA-AA3X	wild_type	0	0	0	0	0	0.146066	0	0.0251625	0.0753848	0	0.0703833	0	0	0.420146	0.0487596	0.105838	0	0.0464718	0	0.0157924	0.0386637	0.00733111	0	0.611485	0.792217	0.814113	primary_solid_tumor	CESC
TCGA-C5-A901	wild_type	0	0	0.0423803	0.00529887	0	0.197888	0	0.0259772	0.181281	0	0.0585153	0	0.00945698	0.173803	0.0081981	0.0633705	0	0.0633133	0	0.0946877	0.0758305	0	0	0.178484	1.02493	0.959243	primary_solid_tumor	CESC
TCGA-FU-A3WB	wild_type	0.00512817	0	0.00798931	0	0	0.241953	0	0.0191104	0.256794	0	0.132773	0	0	0.104378	0	0.00882015	0	0.0543484	0.168705	0	0	0	0	0.0915266	1.06929	0.798182	primary_solid_tumor	CESC
TCGA-Q1-A6DT	wild_type	0	0	0.00551066	0	0	0.135713	0	0.0436881	0	0	0.0333386	0	0.00157216	0.0365803	0.055954	0.00111795	0.197772	0	0	0.48241	0	0.00634338	0	0.277461	0.98463	0.674995	primary_solid_tumor	CESC
TCGA-VS-A8QC	wild_type	0.00184563	0	0.0208965	0.0104018	0	0.242082	0	0.0424497	0.229205	0	0.055553	0	0	0.187281	0.0486433	0.090157	0.000124	0	0	0.071361	0	0	0	0.257486	0.997121	0.861163	primary_solid_tumor	CESC
TCGA-FU-A5XV	wild_type	0.0216127	0	0.0449681	0.0615622	0	0.227967	0	0.0986597	0.086261	0	0.00180251	0.0357191	0.0116067	0.0424723	0	0.057191	0.0507325	0.101513	0	0.0942901	0.0636418	0	0	0.106401	1.04825	1.05632	primary_solid_tumor	CESC
TCGA-Q1-A6DV	wild_type	0.0285402	0	0.0350065	0.0673015	0	0.265031	0	0.0677096	0.110755	0	0.0360342	0	0.00798423	0.0210859	0	0	0.0526868	0.0427651	0	0.0767427	0.175055	0.0133016	0	0.14419	1.03564	0.984778	primary_solid_tumor	CESC
TCGA-EX-A1H6	wild_type	0.00500625	0	0.0384673	0.0425695	0	0.251074	0	0.020164	0.268019	0	0	0.171353	0	0.0464538	0.0240051	0.0190932	0	0.0501338	0.0527718	0	0.0108889	0	0	0.142647	1.06158	0.881311	primary_solid_tumor	CESC
TCGA-HM-A4S6	wild_type	0	0	0.0113044	0.101029	0	0.0995608	0	0.0396838	0.164512	0	0.0136457	0.110476	0.00859474	0.172356	0.114146	0.102964	0.0481994	0	0	0.0124822	0	0.00104688	0	0.339262	0.955384	0.987005	primary_solid_tumor	CESC
TCGA-DS-A0VK	wild_type	0.00321342	0	0	0.0314115	0	0.19864	0	0.0247108	0.146457	0	0	0.00813703	0	0.178813	0.0676371	0.142899	0.084018	0.00801481	0.0864505	0	0.0195981	0	0	0.218777	1.0102	0.939662	primary_solid_tumor	CESC
TCGA-EA-A5ZD	wild_type	0	0	0.00810847	0.0555471	0	0.167845	0	0.0405948	0.141655	0	0.00082	0.0280426	0.0150067	0	0.193795	0.143262	0.128618	0.0368011	0.000999	0	0	0.0389046	0	0.381973	0.933069	0.951121	primary_solid_tumor	CESC
TCGA-EA-A3HR	wild_type	0.00170133	0	0.0053236	0.0200816	0	0.282524	0	0.0146132	0.153603	0	0	0.101201	0.0122528	0.00109085	0.0496251	0.084944	0.233215	0.0160654	0	0	0	0.0237594	0	0.127224	1.04568	0.855662	primary_solid_tumor	CESC
TCGA-LP-A4AX	wild_type	0	0.00454775	0	0.28931	0	0.0587849	0	0.0658202	0.140831	0.0015635	0	0.0458342	0	0.0528124	0.211086	0.104394	0	0	0	0.0245422	0	0.000473	0	0.440583	0.905939	0.855833	primary_solid_tumor	CESC
TCGA-EA-A44S	wild_type	0	0	0.00547054	0.0769733	0	0.157217	0	0.0675691	0.160523	0	0.0171968	0.0604408	0	0.206799	0.0509866	0.141036	0.0487361	0	0	0.00705152	0	0	0	0.274711	0.991956	0.941568	primary_solid_tumor	CESC
TCGA-C5-A905	wild_type	0.00192657	0	0.00585899	0.210906	0	0.0361733	0.0669357	0.0587729	0.147136	0	0.130656	0	0.0419274	0.0102053	0.00748665	0.0100572	0.162651	0	0	0	0.109307	0	0	0.122073	1.05176	0.949349	primary_solid_tumor	CESC
TCGA-EX-A1H5	wild_type	0.00464573	0	0.00989263	0.0981567	0	0.212781	0	0.0670938	0.272904	0	0	0	0	0.0357476	0.0740553	0	0.0874067	0.0271241	0	0.0637759	0.0464166	0	0	0.189019	1.02816	0.913826	primary_solid_tumor	CESC
TCGA-HM-A3JK	wild_type	0.00828953	0	0.0278829	0.0492058	0	0.159083	0	0.0322542	0.157895	0	0.0611875	0	0	0.251888	0.0611616	0.179415	0	0	0	0.0103261	0.00141264	0	0	0.384497	0.935631	0.884343	primary_solid_tumor	CESC
TCGA-EK-A2RJ	wild_type	0	0	0.00668395	0.112876	0	0.24998	0	0.0567723	0.126323	0	0	0.0642547	0	0.0327822	0.115275	0.0510914	0.0269477	0.00321134	0	0.136362	0	0.0174416	0	0.296261	0.973457	0.954595	primary_solid_tumor	CESC
TCGA-EK-A2H1	wild_type	0	0	0.00411279	0.0250655	0	0.0609218	0	0.0169471	0.0584728	0	0.0237602	0.000117	0	0.107888	0.160482	0.0702766	0	0	0	0.471731	0.000226	0	0	0.601062	0.798732	0.732774	primary_solid_tumor	CESC
TCGA-ZJ-AB0H	wild_type	0	5.8e-05	0.000169	0.115177	0	0.206271	0	0.0696644	0.139729	0	0.023707	0	0.00235381	0.0501556	0.140071	0.0647739	0.0694576	0.078355	0	0.032454	0	0.00760384	0	0.479311	0.877715	0.98843	primary_solid_tumor	CESC
TCGA-FU-A2QG	wild_type	0	0	0.00507679	0.137064	0	0.0656793	0	0.0255697	0.159429	0	0	0.160995	0	0.0623519	0.113355	0.00636689	0.0357361	0.050894	0	0.0733682	0.104115	0	0	0.17399	1.03395	1.00253	primary_solid_tumor	CESC
TCGA-VS-A9UJ	wild_type	0.00148716	0	0.00210913	0	0	0.211379	0	0.0143236	0.0196995	0	0.101128	0	0	0.325265	0	0	0	0.0512888	0	0.27169	0.00163027	0	0	0.090517	1.11578	0.696277	primary_solid_tumor	CESC
TCGA-C5-A1MP	wild_type	0	0	0	0.126955	0	0.165091	0	0.0357445	0.163358	0	0.00996891	0.00411758	0.022173	0.0590184	0.0466563	0.11304	0.237544	0.000339	0.010303	0	0.00569216	0	0	0.322774	0.95603	0.914023	primary_solid_tumor	CESC
TCGA-C5-A2LV	wild_type	0	0	0.00224054	0.012609	0	0.145792	0	0.0241291	0.106839	0	0.00481849	0.0389774	0	0.322216	0.0699408	0.117645	0.0250318	0	0	0.122078	0.00768247	0	0	0.772722	0.659685	0.877155	primary_solid_tumor	CESC
TCGA-VS-A9UH	wild_type	0	0.00866922	0	0.106472	0	0.135273	0	0.0284596	0.122157	0	0.0344916	0.00235753	0	0.124017	0.163091	0.130179	0	0	0	0.140506	0	0.00432679	0	0.55903	0.829859	0.937254	primary_solid_tumor	CESC
TCGA-WL-A834	wild_type	0	0	0	0.0155378	0	0.186842	0	0.0852363	0.0755375	0	0.0475508	0	0.0110251	0.146924	0.0193495	0.0248726	0.227123	0.0611623	0	0	0.0988382	0	0	0.162128	1.03415	0.939795	primary_solid_tumor	CESC
TCGA-EX-A449	wild_type	0.011017	0	0.0779231	0.0263361	0	0.320416	0	0.0101876	0.287886	0	0.0762769	0	0.0207891	0.0775594	0.0224177	0.0195341	0.00363753	0.0135165	0.00510992	0	0.0273932	0	0	0.0568884	1.09668	0.849231	primary_solid_tumor	CESC
TCGA-MA-AA42	wild_type	0.00910854	0	0	0.259302	0	0.131533	0	0.0885295	0.112655	0.0644041	0.00631706	0	0	0.0221927	0.135116	0.0689457	0.101896	0	0	0	0	0	0	0.399366	0.9255	0.91241	primary_solid_tumor	CESC
TCGA-C5-A1MN	wild_type	0	0	0	0.00549818	0	0.0643187	0	0	0.00560262	0	0.0655963	0	0	0.279098	0.0367876	0.0358723	0	0.013801	0	0.484573	0.00885231	0	0	0.482218	0.891765	0.634902	primary_solid_tumor	CESC
TCGA-DG-A2KH	wild_type	0.0297448	0	0.00923275	0.132481	0	0.239079	0	0.037455	0.225694	0	0.0281282	0	0.0185983	0	0.0304054	0	0.136865	0.0195625	0	0.0783174	0.00937148	0.00506452	0	0.0526123	1.08775	0.919238	primary_solid_tumor	CESC
TCGA-VS-A954	wild_type	0.0134707	0	0.0590664	0.0311449	0	0.142627	0	0.0910171	0.160651	0	0.0892493	0	0	0.119307	0.14186	0.0383538	0.0624672	0	0.0159044	0	0.0348805	0	0	0.200683	1.01629	1.02076	primary_solid_tumor	CESC
TCGA-VS-AA62	wild_type	0	0	0	0.194702	0	0.119275	0	0.0583846	0.160096	0	0.0423757	0	0	0.157022	0.140236	0.0532791	0.00211798	0	0	0.0671372	0	0.00537519	0	0.306961	0.976202	0.916445	primary_solid_tumor	CESC
TCGA-MY-A5BF	wild_type	0	0	0.00273952	0.194172	0	0.0911676	0	0.0603078	0.165949	0	0	0.101195	0.00101282	0.0862255	0.163412	0.0661689	0.0269572	0.0254205	0	0.012961	0	0.00231199	0	0.417134	0.916091	0.958538	primary_solid_tumor	CESC
TCGA-EX-A69L	wild_type	0.00189522	0	0	0.177891	0	0.10564	0	0.0976515	0.134251	0	0	0.0646434	0	0.0298504	0.24473	0.0851304	0.0144738	0	0	0.0129367	0	0.0309071	0	0.252375	1.02	0.918232	primary_solid_tumor	CESC
TCGA-Q1-A73R	wild_type	0.00867027	0	0	0.114864	0	0.196423	0	0.0531197	0.229441	0	0.126089	0	0.0326791	0	0.145115	0.00548799	0.012737	0	0	0.0488524	0.0265218	0	0	0.0825081	1.09821	0.905061	primary_solid_tumor	CESC
TCGA-C5-A1M7	wild_type	0.0173312	0	0	0.0289474	0	0.271462	0	0.013977	0.112517	0	0.0469444	0.0122149	0.0235589	0	0.0820302	0.0103412	0.0816671	0.0185472	0	0.250238	0.00359139	0.0266315	0	0.240532	0.990479	0.917394	primary_solid_tumor	CESC
TCGA-EA-A5ZF	wild_type	0.0504086	0	0.0207652	0	0	0.209743	0	0.100214	0.0299526	0	0.0272706	0	0.00251566	0.167421	0.0195524	0.0882628	0.0910518	0.0857067	0	0.0324486	0.0746869	0	0	0.0345176	1.09013	1.01265	primary_solid_tumor	CESC
TCGA-EA-A439	wild_type	0.00209411	0	0.0207039	0.136869	0	0.192201	0	0.0710677	0.136687	0	0	0.0714573	0	0.0689584	0.192803	0	0.0705365	0	0	0	0.0366223	0	0	0.243153	1.01264	0.92973	primary_solid_tumor	CESC
TCGA-EA-A78R	wild_type	0	0	0.00897748	0.0216039	0	0.166429	0	0.0722667	0.087995	0.058437	0	0	0	0.101637	0.252556	0.0556999	0.0282691	0.0945785	0	0.0515505	0	0	0	0.558994	0.83018	0.960128	primary_solid_tumor	CESC
TCGA-MA-AA43	wild_type	0.00634265	0	0.00699397	0	0	0.114999	0	0.00508097	0.0586009	0	0.0286915	0.00289398	0	0.146602	0.030884	0.032921	0	0.0232991	0	0.529998	0	0.0126927	0	0.511402	0.860962	0.698426	primary_solid_tumor	CESC
TCGA-ZJ-AAXD	wild_type	0.0114574	0	0.0300268	0.0296678	0	0.358837	0	0.0871076	0.104313	0	0.120881	0	0.0018929	0.0542248	0.0222461	0	0.0889201	0.0405491	0	0	0.0352228	0.0146535	0	0.0545292	1.09518	0.917171	primary_solid_tumor	CESC
TCGA-EA-A97N	wild_type	0.000256	0	0	0.00107816	0	0.240274	0	0.0227493	0.106904	0	0.103995	0	0.00163218	0.187303	0.0731923	0.0754449	0.101577	0.0207457	0	0.0648497	0	0	0	0.405129	0.917824	0.91777	primary_solid_tumor	CESC
TCGA-C5-A1M5	wild_type	0	0	0.0005	0.0647809	0	0.302342	0	0.0566753	0.202435	0.0152182	0.0017355	0	0	0.0611217	0.167223	0.0510548	0.0397351	0.0371783	0	0	0	0	0	0.51476	0.857596	0.858099	primary_solid_tumor	CESC
TCGA-UC-A7PF	wild_type	0	0	0.0105206	0.157092	0	0.129789	0	0.0567271	0.14592	0	0	0.0575174	0	0.056325	0.209108	0.0788678	0.055812	0.0282188	0.014102	0	0	0	0	0.593651	0.805513	0.965431	primary_solid_tumor	CESC
TCGA-C5-A7CG	wild_type	0.017702	0	0.00408158	0.304779	0	0.134878	0	0.0386681	0.217317	0.023873	0	0.0235219	0	0.0438832	0.12674	0.0492649	0.0152918	0	0	0	0	0	0	0.433768	0.910501	0.856555	primary_solid_tumor	CESC
TCGA-Q1-A73Q	wild_type	0	0	0.00198303	0.00551004	0	0.120613	0	0.0172754	0.192678	0	0.0322937	0	0.00229198	0.00108078	0.0175298	0.00878674	0.232012	0.04933	0	0.293152	0.0221044	0.00335898	0	0.0317576	1.07264	0.815908	primary_solid_tumor	CESC
TCGA-HM-A3JJ	wild_type	0.0539982	0	0.00652212	0.0485549	0	0.235626	0	0	0.0545203	0	0	0.150772	0.0211245	0	0.0105244	0.174272	0.16298	0	0.0798369	0	0.00126843	0	0	0.148321	1.0282	0.895345	adjacet_normal	CESC
TCGA-MU-A51Y	wild_type	0.0110887	0	0.00238372	0.121194	0	0.226489	0	0.0583273	0.172614	0	0.00594835	0.0033696	0.00695124	0.0379481	0.166342	0.0670623	0.0843627	0.0217783	0.0116837	0	0	0.00245753	0	0.505554	0.862135	0.943302	primary_solid_tumor	CESC
TCGA-UC-A7PG	wild_type	0.00259541	0	0	0.019347	0	0.277233	0	0.112353	0.143033	0	0.0270027	0.0606695	0.0594299	0.0806119	0.0739386	0	0.00907268	0	0	0.0681968	0.0665164	0	0	0.110726	1.06139	0.958994	primary_solid_tumor	CESC
TCGA-ZX-AA5X	wild_type	0.0123596	0	0.00864775	0.0411775	0	0.246637	0	0.0452215	0.154831	0	0.0329015	0.0534936	0.0253277	0.0320571	0.121555	0.120047	0.0384978	0.0396883	0.00335893	0.00107806	0	0.0231193	0	0.338786	0.952199	1.02097	primary_solid_tumor	CESC
TCGA-DS-A5RQ	wild_type	0.00203689	0	0.012026	0.0899472	0	0.238089	0	0.0334107	0.123157	0	0	0.0529854	0.00115216	0.0494348	0.174196	0.0655135	0.10227	0	0	0.0259181	0.0298628	0	0	0.257108	0.995729	0.965609	primary_solid_tumor	CESC
TCGA-MU-A5YI	wild_type	0	0	0.00441958	0.0334616	0	0.392437	0	0.03249	0.159274	0	0.0129862	0.0289553	0.01583	0	0.0675386	0.0935643	0.10754	0.0515034	0	0	0	0	0	0.298193	0.976627	0.837978	primary_solid_tumor	CESC
TCGA-JW-A5VK	wild_type	0.0433891	0	0.0284192	0	0	0.134444	0	0.00226039	0.188844	0	0.0562252	0	0	0.167298	0	0.0808318	0.0550899	0.0209394	0	0.218341	0	0.00391746	0	0.192205	1.01883	0.909648	primary_solid_tumor	CESC
TCGA-VS-A94X	wild_type	0.000206	0	0.0145686	0.00528895	0	0.265746	0	0.0736846	0.182697	0	0.00692723	0.00591553	0	0	0.12262	0.00343621	0	0.149573	0	0.169336	0	0	0	0.273989	0.995851	0.813225	primary_solid_tumor	CESC
TCGA-ZJ-AAXJ	wild_type	0	0	0.015921	0.0796662	0	0.192258	0	0.0603617	0.220854	0.000282	0	0.00734836	0	0.0805434	0.112189	0	0	0.163214	0	0.0233376	0.0440245	0	0	0.226967	1.02586	0.909952	primary_solid_tumor	CESC
TCGA-C5-A7UH	wild_type	0	0	0.023882	0.130659	0	0.0955748	0.00188626	0.0580204	0.0671626	0	0.103892	0	0.00644388	0.145517	0.0678884	0.0834569	0.00946496	0	0	0.203721	0	0.00242984	0	0.360122	0.939115	0.981011	primary_solid_tumor	CESC
TCGA-ZJ-AAX4	wild_type	0.0274664	0	0.0207606	0.0309986	0	0.225292	0	0.0241809	0.150274	0	0.0454551	0	0	0.214926	0.089533	0.126526	0.0406375	0	0.00378568	0	0.000164	0	0	0.480635	0.876631	0.911461	primary_solid_tumor	CESC
TCGA-Q1-A73S	wild_type	0	0	0	0.0329685	0	0.296739	0	0.0392019	0	0	0.0937467	0	0.0173596	0.148116	0.021298	0.158771	0.111183	0.0806162	0	0	0	0	0	0.0254006	1.10893	0.867074	primary_solid_tumor	CESC
TCGA-C5-A1ML	wild_type	0	0	0.0115534	0.032913	0	0.165304	0	0.0690656	0.171894	0	0	0.0493203	0	0.128256	0.0568297	0.126109	0.036516	0.0871008	0	0.065138	0	0	0	0.300592	0.970247	0.99714	primary_solid_tumor	CESC
TCGA-C5-A7X5	wild_type	0	0	0.00127327	0	0	0.301492	0	0.00933158	0.0593744	0	0.0427426	0.0429797	0.024243	0.236063	0.0833657	0	0.182043	0	0	0.00508394	0.0120073	0	0	0.144187	1.05806	0.816226	primary_solid_tumor	CESC
TCGA-EA-A3HS	wild_type	0	0	0.0172167	0.00532403	0	0.141183	0	0.0591768	0.252666	0	0	0.0948703	0	0.17691	0.174542	0.0751081	0	0.00300253	0	0	0	0	0	0.362843	0.948737	0.840589	primary_solid_tumor	CESC
TCGA-JW-A5VH	wild_type	0.018245	0	0	0.165658	0	0.166439	0	0.000948	0.10168	0	0	0.0409123	0.0248845	0.172336	0.0138612	0.0452914	0.0103081	0	0	0.238131	0	0.00130512	0	0.070367	1.08497	0.882073	primary_solid_tumor	CESC
TCGA-EA-A50E	wild_type	0	0	0.0125803	0	0	0.0794967	0	0.0908557	0.0882753	0	0.0584606	0	0.00306814	0.326614	0.0742297	0.159053	0.00926285	0	0	0.0687349	0.029299	7e-05	0	0.442195	0.908971	0.892349	primary_solid_tumor	CESC
TCGA-C5-A7CM	wild_type	0.0303751	0	0.0857697	0	0	0.243319	0	0.0661672	0.172769	0	0.0334974	0.0852431	0	0.100322	0	0.0232253	0	0.036921	0	0.0933253	0.0119983	0.0170679	0	0.0695452	1.07143	0.977651	primary_solid_tumor	CESC
TCGA-EA-A3HU	wild_type	0	0	0.00448273	0.184301	0	0.0353966	0	0.0640353	0.25207	0.0370743	0	0.166438	0	0.000225	0.181983	0.0341338	0.021005	0.0149226	0.0014762	0	0.00245644	0	0	0.602859	0.797282	0.865838	primary_solid_tumor	CESC
TCGA-C5-A1BI	wild_type	0.00703487	0	0.0164091	0.103151	0	0.213017	0	0.0268652	0.145685	0	0.0743914	0	0.0114527	0.115644	0.0823077	0.0833433	0.0448207	0.0484788	0	0.0174712	0	0.00992849	0	0.399404	0.920363	1.02182	primary_solid_tumor	CESC
TCGA-C5-A8XK	wild_type	0	0	0.00761416	0.0368473	0	0.153619	0	0.0185019	0.147916	0	0.0500867	0	0	0.104571	0.0693311	0.179827	0	0	0	0.198762	0	0.0329245	0	0.0664864	1.07559	0.919058	primary_solid_tumor	CESC
TCGA-DS-A7WI	wild_type	0	0	0.00506794	0.0377427	0	0.145715	0	0.0337958	0.149944	0	0.0290864	0.0754937	0.0130881	0.0244818	0.018776	0.0665542	0.0201498	0.0229883	0	0.324694	0.0197831	0.0126397	0	0.115461	1.04879	0.952897	primary_solid_tumor	CESC
TCGA-DS-A3LQ	wild_type	0.0276189	0	0.0128841	0.0434172	0	0.097749	0	0.0144307	0.10666	0	0	0.0334325	0	0.238736	0.132085	0.247314	0.0203359	0	0	0.0113947	0.0139423	0	0	0.552307	0.833038	0.901956	primary_solid_tumor	CESC
TCGA-C5-A7UE	wild_type	0.0353077	0	0.0226934	0.0155143	0	0.252272	0	0.0136759	0.214017	0	0.106277	0	0.023929	0.0304842	0.0401258	0.0219474	0.119027	0.0247993	0	0	0.0799292	0	0	0.125893	1.04538	0.954788	primary_solid_tumor	CESC
TCGA-DS-A0VN	wild_type	0	0	0.00856691	0.236821	0	0.0738292	0	0.0624998	0.0889926	0	0	0.0442908	0	0.123274	0.207299	0.0969737	0.0239258	0	0	0.0312975	0	0.0022298	0	0.637627	0.774811	0.921925	primary_solid_tumor	CESC
TCGA-EA-A6QX	wild_type	0.0065032	0	0.00600673	0	0	0.319598	0	0	0.218583	0.0605091	0.11466	0	0	0.0843611	0.0670406	0.0372543	0.0336059	0.0320305	0	0	0.0198479	0	0	0.229822	1.01534	0.86548	primary_solid_tumor	CESC
TCGA-HM-A3JJ	wild_type	0	0	0.00460851	0.0841277	0	0.203499	0	0.0361556	0.129202	0	0	0.0953709	0.0126007	0	0.202845	0.0923787	0.0926686	0.0339575	0.012585	0	0	0	0	0.384478	0.934504	0.935773	primary_solid_tumor	CESC
TCGA-DG-A2KM	wild_type	0.00818819	0	0.00451256	0.267712	0	0.0681425	0.043454	0.0252226	0.127425	0.0937608	0	0	0	0.174025	0.0904885	0.0828191	0.00934894	0	0.00490095	0	0	0	0	0.449477	0.895709	0.916736	primary_solid_tumor	CESC
TCGA-VS-A9U6	wild_type	0.000255	0	0.0305275	0.0972512	0	0.168102	0	0.0588035	0.172119	0	0.0431432	0.0112618	0.0160515	0.029747	0.100929	0.0235806	0.19545	0.00910112	0	0	0.0436773	0	0	0.268312	0.980929	0.99016	primary_solid_tumor	CESC
TCGA-IR-A3LH	wild_type	0.00470873	0	0.00122242	0.0778915	0	0.149403	0	0.0407364	0.116268	0	0	0.0342402	0	0.223571	0.223629	0.115047	0	0	0	0.0132827	0	0	0	0.592431	0.805252	0.863562	primary_solid_tumor	CESC
TCGA-VS-A94W	wild_type	0.0128854	0	0.00463728	0.109788	0	0.16371	0	0.0551366	0.204778	0	0.0172134	0.0198914	0.00643554	0.08555	0.187617	0.0566615	0.0433881	0.00348927	0	0.0288185	0	0	0	0.493545	0.869705	0.968334	primary_solid_tumor	CESC
TCGA-C5-A1BQ	wild_type	0	0	0.00623218	0.278718	0	0.0277923	0	0.0423767	0.285666	0	0	0.138334	0.0105847	0.00617608	0.10295	0.0599926	0.0391421	0	0.00203496	0	0	0	0	0.334018	0.969912	0.814165	primary_solid_tumor	CESC
TCGA-HG-A2PA	wild_type	0.00718293	0	0.029575	0.0772043	0	0.219267	0	0.0775689	0.134622	0	0	0.0763639	0.019957	0.0217926	0.0526396	0	0.076568	0.0556183	0	0.0865756	0.0650649	0	0	0.264057	0.982131	1.04156	primary_solid_tumor	CESC
TCGA-EK-A2RO	wild_type	0.00832016	0	0.00485902	0.0314519	0	0.307622	0	0.0298958	0.131959	0	0	0.109539	0.0426232	0.0809729	0.038385	0.0319146	0	0.0167369	0	0.0635296	0.102191	0	0	0.0193519	1.09809	0.95604	primary_solid_tumor	CESC
TCGA-EK-A2IR	wild_type	0.053284	0	0.0104053	0	0	0.150598	0	0.050097	0.115994	0	0.0965372	0	0.00278508	0	0	0.433644	0.0280743	0	0	0.0585814	0	0	0	-0.0105536	1.11322	0.764192	primary_solid_tumor	CESC
TCGA-C5-A7CO	wild_type	0	0	0.00219153	0.117718	0	0.151063	0	0.10928	0.237432	0	0	0.100481	0.00802009	0.0159728	0.0572401	0.0382208	0.055637	0.0786159	0	0	0.0281275	0	0	0.172836	1.0456	0.96387	primary_solid_tumor	CESC
TCGA-JX-A3Q8	wild_type	0.00787544	0	0	0.200574	0	0.0564643	0	0.0803277	0.183672	0	0	0.175257	0.02542	0.0400322	0.0945312	0	0.0525509	0	0	0.032238	0.0510558	0	0	0.157163	1.05275	0.957302	primary_solid_tumor	CESC
TCGA-VS-A8EB	wild_type	0.00237087	0	0	0.0320846	0	0.178683	0	0.0259187	0.153401	0	0.139013	0.109761	0.0205131	0.00874385	0.098718	0.0149947	0.0391567	0	0	0.176641	0	0	0	0.289513	0.981637	0.945589	primary_solid_tumor	CESC
TCGA-VS-A9U5	wild_type	0.0186696	0	0.00814191	0.0799555	0	0.314411	0	0.0261227	0.212075	0	0.0177722	0.00376159	0	0.0750819	0.141091	0.0523416	0.0226548	0.0279217	0	0	0	0	0	0.406387	0.922958	0.871554	primary_solid_tumor	CESC
TCGA-FU-A770	wild_type	0.0114828	0	0	0	0	0.217911	0	0.0144619	0.0871047	0	0.0828602	0.00760927	0.0453273	0.0177257	0	0	0.040879	0.0321582	0	0.315332	0.109222	0.0179266	0	0.0246762	1.08232	0.882266	primary_solid_tumor	CESC
TCGA-C5-A8XI	wild_type	0	0.00310127	0	0.261435	0	0.0945069	0	0.0842496	0.180669	0	0	0.0562138	0	0.0772562	0.139764	0.0246867	0.00709544	0	0	0.0566831	0.0143388	0	0	0.387743	0.933536	0.909363	primary_solid_tumor	CESC
TCGA-C5-A907	wild_type	0	0	0	0	0	0.341307	0	0.0955103	0.0354496	0	0.150095	0	0.00895305	0.0103509	0.163671	0	0.0529479	0	0	0.0844403	0.0481367	0.00913748	0	0.139353	1.05763	0.839595	primary_solid_tumor	CESC
TCGA-XS-A8TJ	wild_type	0	0.00142091	0	0.140225	0	0.189415	0	0.0876575	0.12282	0	0.00994992	0.0176828	0.00953627	0.0222683	0.116127	0.106653	0.065852	0.0871629	0.0232293	0	0	0	0	0.328538	0.960725	0.992428	primary_solid_tumor	CESC
TCGA-EA-A43B	wild_type	0	0	0.000681	0.121934	0	0.111078	0	0.0698566	0.197549	0	0.0264854	0.0593173	0.00655131	0.103852	0.105522	0.0678989	0	0.103192	0	0.0228388	0.00324324	0	0	0.399256	0.924597	1.00018	primary_solid_tumor	CESC
TCGA-EK-A2H0	wild_type	0	0	0.000421	0.015441	0	0.119029	0	0.0122902	0.181209	0	0.0344293	0.100859	0.00909355	0.0545005	0.0867268	0.0543224	0.00659289	0.0278601	0	0.236123	0.0611017	0	0	0.172907	1.02451	0.976307	primary_solid_tumor	CESC
TCGA-EX-A3L1	wild_type	0.00156944	0	0.00856532	0	0	0.0920973	0	0.0038378	0.0273237	0	0	0.0312273	0	0.0954896	0	0.0182377	0	0.0162022	0	0.657346	0.0139205	0.0341836	0	0.324891	0.991924	0.570362	primary_solid_tumor	CESC
TCGA-C5-A2LS	wild_type	0.0858418	0	0.0690697	0.060198	0	0.304301	0	0.0780339	0.0506367	0	0	0.0126144	0	0	0	0.0463043	0.0268338	0.193496	0	0.0199022	0.0527683	0	0	0.109632	1.0651	0.921651	primary_solid_tumor	CESC
TCGA-C5-A7CH	wild_type	0	0	0.00622277	0.00893326	0	0.124529	0	0.0430713	0.0485394	0	0.0473886	0	0	0.311938	0.0580109	0.0265805	0	0.0490128	0	0.261758	0.0125108	0.00150469	0	0.620712	0.783716	0.846096	primary_solid_tumor	CESC
TCGA-C5-A1BN	wild_type	3.43e-05	0	0.0143754	0	0	0.0930696	0	0.00763306	0.00963784	0	0.04326	0.00635481	0	0.362113	0.00477386	0.103917	0	0.0371117	0	0.302309	0.0154096	0	0	0.480956	0.895395	0.742256	primary_solid_tumor	CESC
TCGA-C5-A1MI	wild_type	0.0779748	0	0	0.270902	0	0.178408	0	0.0563209	0.18274	0	0	0	0.0117042	0.0748914	0.058295	0.0504764	0.0382871	0	0	0	0	0	0	0.198371	1.03596	0.877437	primary_solid_tumor	CESC
TCGA-C5-A2LT	wild_type	0.00484051	0	0.00211522	0.1402	0	0.190281	0.0154579	0.0162933	0.0499985	0	0	0.179598	0.032883	0.0326931	0.0717271	0	0.0190416	0.00391082	0	0.208559	0.0324004	0	0	0.237107	1.00168	0.941533	primary_solid_tumor	CESC
TCGA-FU-A3NI	wild_type	0	0	0.00776076	0.0254165	0	0.381938	0	0.00192915	0.0986059	0.00094	0	0.0270934	0.00103704	0.016802	0.113805	0.142762	0.18089	0	0.00102096	0	0	0	0	0.185302	1.02698	0.764708	primary_solid_tumor	CESC
TCGA-C5-A8YR	wild_type	0	0	0.0019439	0.101212	0	0.174545	0	0.0251259	0.140976	0	0.0761203	0.0916154	0.0254106	0.0467818	0.0723676	0.0429611	0.0912923	0	0	0.0966894	0.00691469	0.00604455	0	0.253154	0.991484	1.04402	primary_solid_tumor	CESC
TCGA-EK-A2R9	wild_type	0	0	0.00509525	0.250796	0	0.0898505	0	0.0520197	0.125418	0	0	0.0868642	0.00556998	0.016202	0.14253	0.0392293	0.162414	0.00347644	0.0199709	0	0	0.000564	0	0.377118	0.934138	0.918259	primary_solid_tumor	CESC
TCGA-FU-A40J	wild_type	0	0	0.0290695	0.23901	0	0.161728	0	0.0255501	0.204005	0	0	0.107256	0.00162868	0.0170623	0.00750934	0.00707149	0.0272252	0.0783104	0.0215298	0	0	0.0730448	0	0.0867597	1.0941	0.920713	primary_solid_tumor	CESC
TCGA-FU-A23K	wild_type	0.0361056	0	0.00994406	0.203157	0	0	0.0338802	0.124944	0.176797	0.0383138	0	0.0101932	0.00272866	0.103705	0.0805991	0.0874081	0.0607783	0.0180186	0.0134281	0	0	0	0	0.299921	0.970188	1.00312	primary_solid_tumor	CESC
TCGA-C5-A8ZZ	wild_type	0.0376698	0	0.0249776	0	0	0.199117	0	0.0323553	0.147869	0	0	0	0	0.261357	0.0414253	0.2164	0	0.000537	0.0114073	0.0268837	0	0	0	0.307989	0.98164	0.823768	primary_solid_tumor	CESC
TCGA-VS-A953	wild_type	0.00206856	0	0.00114243	0.224919	0	0.0452455	0	0.0568154	0.0208525	0	0.0825226	0.000362	0.0242461	0	0.126105	0	0.197801	0	0	0.217919	0	0	0	0.210473	1.00497	0.847925	primary_solid_tumor	CESC
TCGA-VS-A9UV	wild_type	0.0330641	0	0.00426896	0.0416536	0	0.266441	0	0.0302026	0.159377	0	5.98e-05	0.0654109	0.00706643	0.0655227	0.0206371	0.0939666	0.0560993	0.0757813	0	0.0804488	0	0	0	0.0778116	1.06855	0.987535	primary_solid_tumor	CESC
TCGA-UC-A7PG	wild_type	0.0330151	0	0.0103261	0.113786	0	0.224739	0	0.0773785	0.14868	0	0.0160215	0	0.0109869	0.0149096	0.12286	0.0970078	0.12454	0	0	0	0.00574962	0	0	0.388672	0.925752	0.944822	metastasis	CESC
TCGA-C5-A7CJ	wild_type	0.0258522	0	0.0322234	0.0396911	0	0.315718	0	0.0150516	0.167204	0	0.0285731	0.00993929	0.0183062	0.0169148	0.0465754	0.029772	0.0722789	0.0521736	0	0.111883	0	0.0178437	0	0.315018	0.958423	0.980396	primary_solid_tumor	CESC
TCGA-VS-A8EC	wild_type	0.00125421	0	0.0245244	0.229703	0	0.129773	0	0.0125902	0.0894706	0	0	0.0961068	0	0.308808	0	0.0499532	0	0.00413516	0	0.0498585	0.00382286	0	0	0.0135901	1.14867	0.827066	primary_solid_tumor	CESC
TCGA-VS-A9UZ	wild_type	0.00319643	0	0.0266432	0.0232742	0	0.304248	0	0.0689529	0.224852	0	0.0865712	0	0.0076693	0.10688	0.102897	0	0.0059589	0.0179122	0	0.0209452	0	0	0	0.135157	1.06598	0.864313	primary_solid_tumor	CESC
TCGA-EX-A8YF	wild_type	0.0064756	0	0.0192609	0.329692	0	0.2528	0	0.0759817	0.14409	0	0	0	0.00045	0.00293836	0.102284	0.0260628	0.0221934	0	0	0.0123742	0	0.00539639	0	0.258908	1.02471	0.787399	primary_solid_tumor	CESC
TCGA-C5-A1BJ	wild_type	0	0	0.00151721	0.148652	0	0.136726	0.148914	0.026488	0.070339	0	0	0.0776374	0.0204651	0.0130992	0.0792854	0.0551303	0.0570588	0.0355463	0	0.0946902	0	0.0344518	0	0.32123	0.953015	1.06338	primary_solid_tumor	CESC
TCGA-EX-A69M	wild_type	0.00903071	0	0.0348197	0.171708	0	0.242569	0	0.0766545	0.143411	0	0.0297339	0	0	0.0095334	0.137055	0.0389474	0.0525961	0.0112158	0	0.0279418	0.00113519	0.0136486	0	0.391845	0.928969	0.955515	primary_solid_tumor	CESC
TCGA-VS-A9V2	wild_type	0	0	0.00120078	0.0680837	0	0.229095	0	0.0484367	0.161873	0	0.0516403	0.0205724	0.000259	0.0796277	0.161511	0.0615965	0.104353	0.00908859	0	0.00266136	0	0	0	0.507216	0.860916	0.941143	primary_solid_tumor	CESC
TCGA-C5-A8XJ	wild_type	0.00290027	0	0.0263697	0.00826102	0	0.278699	0	0.050223	0.180017	0	0.0614965	0	0.0183482	0.142609	0.0884811	0	0.0620646	0	0.0747558	0	0.00577375	0	0	0.242179	0.996256	0.912343	primary_solid_tumor	CESC
TCGA-JW-A5VI	wild_type	0.00413437	0	0.0276406	0.109794	0	0.211378	0	0.0146918	0.214628	0	0	0.0904087	0	0.0998914	0.099216	0.0689242	0.0591501	0	0	0	0	0.000142	0	0.258911	0.995538	0.918418	primary_solid_tumor	CESC
TCGA-VS-A9UC	wild_type	0	0	0.0176592	0.28766	0	0.0608021	0	0.0710818	0.150658	0	0	0.0580385	0	0.0291289	0.128047	0.0920067	0.00245679	0.0730251	0	0	0	0.0294361	0	0.256253	1.00639	0.926613	primary_solid_tumor	CESC
TCGA-MU-A8JM	wild_type	0.00916267	0	0	0.0368349	0	0.212144	0	0.0528477	0.0944034	0	0.0212274	0.0965537	0.0326919	0.0548366	0.0121373	0	0.102101	0.0455811	0	0.189419	0.036218	0.00384022	0	0.219582	0.998948	1.01374	primary_solid_tumor	CESC
TCGA-IR-A3LB	wild_type	0.0180931	0	0.0152268	0.116466	0	0.200856	0	0.0953937	0.15163	0	0	0.049082	0	0.113643	0.0866637	0.035098	0	0.0864954	0.0217318	0	0.00962021	0	0	0.160967	1.04804	0.991718	primary_solid_tumor	CESC
TCGA-EK-A2RK	wild_type	0	0	0	0.138356	0	0.124686	0	0.0529509	0.226222	0	0	0.0774737	0.00398768	0.023481	0.156342	0.0314485	0.149912	0.00712149	0	0	0.00801782	0	0	0.362029	0.943761	0.907962	primary_solid_tumor	CESC
TCGA-DS-A7WF	wild_type	0.0581207	0	0.0192093	0.0756098	0	0.25021	0	0.119119	0.158724	0	0.00964297	0	0	0.063004	0.174421	0.0479888	0.0182109	0.00573939	0	0	0	0	0	0.0634907	1.10522	0.912275	primary_solid_tumor	CESC
TCGA-FU-A23L	wild_type	0	0	0.00699092	0.226327	0	0.142783	0	0.0450816	0.185044	0	0.0149497	0.0419626	0.00897697	0	0.127957	0.0446362	0.0392755	0.0969335	0	0	0.0190816	0	0	0.412852	0.920816	0.942325	primary_solid_tumor	CESC
TCGA-EA-A4BA	wild_type	0.0209017	0	0	0	0	0.160566	0	0.0935084	0.00417989	0.0985538	0	0.0531276	0	0.429137	0	0.135963	0	0.0040631	0	0	0	0	0	0.135467	1.12676	0.720936	primary_solid_tumor	CESC
TCGA-JX-A5QV	wild_type	0.00687352	0	0.0102825	0.0990494	0	0.109236	0	0.0694525	0.181749	0	0	0.0837554	0	0.153	0.130831	0.0746192	0.0542632	0.0173903	0.00949908	0	0	0	0	0.243061	1.00498	0.987945	primary_solid_tumor	CESC
TCGA-VS-A9UY	wild_type	7.76e-05	0	0.0133676	0.0100386	0	0.161176	0	0.0375357	0.0990029	0	0.063768	0	0.00227376	0.0493688	0.0724889	0.0656947	0	0.0828644	0	0.340153	0	0.00218958	0	0.292506	0.972092	0.887932	primary_solid_tumor	CESC
TCGA-EK-A2RC	wild_type	0	0	0.00540717	0.125336	0	0.248305	0	0.0706125	0.146262	0	0	0.128657	0.00466846	0.0109102	0.0689136	0.0645173	0.0128988	0.0984781	0	0.00305064	0	0.0119834	0	0.250288	1.0107	0.936848	primary_solid_tumor	CESC
TCGA-LP-A4AU	wild_type	0.00581423	0	0.0520169	0.0428714	0	0.257818	0	0.129088	0.0794598	0	0.012359	0.0764611	0.0171811	0.0185185	0.0696495	0	0	0.0737133	0	0.099901	0.0358976	0.0292508	0	0.215701	1.00896	1.02447	primary_solid_tumor	CESC
TCGA-FU-A3HZ	wild_type	0	0	0.00271036	0.281824	0	0.0403165	0	0.127709	0	0	0.0466227	0.0670925	0	0.125667	0.130989	0	0.0515123	0	0.0984198	0	0.0271376	0	0	0.165959	1.04172	0.90992	primary_solid_tumor	CESC
TCGA-ZJ-AAXI	wild_type	0.0115975	0	0	0	0	0.206817	0	0.0902026	0.134932	0	0.189531	0	0.0211406	0.0248647	0.0845074	0.109239	0.0761859	0.0312426	0	0	0.0197394	0	0	0.0678536	1.08216	0.949412	primary_solid_tumor	CESC
TCGA-JW-A5VJ	wild_type	0.0288838	0	0.0376325	0.021701	0	0.204241	0	0.0477839	0.160147	0	0.0782654	0	0	0.119561	0.0619808	0.0525338	0.063123	0.0222048	0.101942	0	0	0	0	0.137437	1.03417	1.01807	primary_solid_tumor	CESC
TCGA-DR-A0ZL	wild_type	0.106475	0	0.00877934	0.0325173	0	0.139459	0	0.0379312	0.137383	0	0.0829015	0	0.023603	0	0.0200168	0	0.0294272	0.101872	0	0.213202	0.0392419	0.0271919	0	0.142075	1.02938	1.01068	primary_solid_tumor	CESC
TCGA-EK-A2RN	wild_type	0	0.00343378	0.00141126	0.0333819	0	0.206639	0	0.0537216	0.0876698	0	0	0.0370427	0.0469687	0	0.0669326	0.124856	0.0254614	0.0570012	0	0.215762	0.0288831	0.0108352	0	0.0955864	1.05003	0.991961	primary_solid_tumor	CESC
TCGA-VS-A8EH	wild_type	0	0	0	0	0	0.143572	0	0.0257671	0.308576	0	0.0401371	0.0615197	0.00518484	0.0759266	0.0145667	0.0854874	0.13954	0.0195665	0.0332105	0	0.0469458	0	0	0.20307	1.01244	0.929252	primary_solid_tumor	CESC
TCGA-LP-A7HU	wild_type	0	0	0.00681157	0.204967	0	0.164855	0	0.0915658	0.184554	0	0	0.0450451	0.00496471	0.0284339	0.129403	0.0952667	0.0401146	0.00401935	0	0	0	0	0	0.421931	0.912972	0.909312	primary_solid_tumor	CESC
TCGA-Q1-A6DW	wild_type	0.0155562	0	0.0539485	0.0140372	0	0.311626	0	0.0303874	0.148256	0	0.0549677	0.0431532	0.00921189	0.0678331	0.0559449	0.0749265	0.00504957	0.0861024	0	0.0290001	0	0	0	0.252942	0.993618	0.977786	primary_solid_tumor	CESC
TCGA-EA-A3QD	wild_type	0.0158684	0	0.0110019	0.154671	0	0.257498	0	0.037215	0.19855	0.0650537	0	0	0	0.0508598	0.0957153	0.0503748	0.0563011	0.00682727	0	0	0	6.33e-05	0	0.568002	0.822632	0.911106	primary_solid_tumor	CESC
TCGA-VS-A9UP	wild_type	0.0436221	0	0.0615316	0.133186	0	0.279903	0	0.0353953	0.208856	0	0.00672409	0	0.026929	0.104955	0	0	0.0120555	0.0124443	0.0743979	0	0	0	0	0.000648	1.11772	0.889079	primary_solid_tumor	CESC
TCGA-R2-A69V	wild_type	0.033362	0	0.00650611	0.224389	0	0.0537327	0	0.0589377	0.0875063	0.0332408	0	0.0106681	0.00296351	0.0954931	0.12828	0.096473	0.145688	0	0.00888338	0	0	0.0138762	0	0.574281	0.822745	0.995737	primary_solid_tumor	CESC
TCGA-VS-A8QF	wild_type	0	0	0.00183486	0.0615132	0	0.236294	0	0.0446189	0.17944	0	0.0519521	0	0.00757491	0.0842951	0.113962	0.079342	0.0216726	0.0605137	0	0.032426	0.0124024	0.0121587	0	0.291011	0.979257	0.994844	primary_solid_tumor	CESC
TCGA-IR-A3LC	wild_type	0.0255229	0	0.00554089	0.00221151	0	0.24445	0	0.017703	0.235775	0	0.0841386	0.0747328	0.0147226	0.109012	0.0267612	0.110203	0	0.0155173	0	0.0240838	0.00962612	0	0	0.0574642	1.09289	0.928184	primary_solid_tumor	CESC
TCGA-VS-A958	wild_type	0.00957851	0	0.0026462	0.270084	0	0.0981133	0	0.0443792	0.14881	0	0.0445997	0.0539916	0.0153836	0.0166978	0.13646	0.0467198	0.105246	0	0	0	0	0.00729029	0	0.383139	0.934022	0.94672	primary_solid_tumor	CESC
TCGA-IR-A3LL	wild_type	0.00272421	0	0.00373518	0.115839	0	0.0260151	0	0.0427098	0.269975	0.0213965	0	0.101262	0	0.0574124	0.235184	0.0880681	0.0220142	0	0.0136648	0	0	0	0	0.380337	0.94378	0.88815	primary_solid_tumor	CESC
TCGA-VS-A8QM	wild_type	0.0408586	0	0.00492189	0.223344	0	0.232323	0	0.0210101	0.225526	0	0.0170145	0	0	0.034325	0.0635775	0.0530251	0.0581725	0	0	0.0251585	0	0.000744	0	0.596088	0.804192	0.880398	primary_solid_tumor	CESC
TCGA-EA-A3Y4	wild_type	0	0	0.00659703	0.309643	0	0.112533	0	0.0734999	0.154272	0	0	0.0987516	0	0.006404	0.0788978	0.0185987	0.0250633	0	0	0.10994	0.00580082	0	0	0.398896	0.927899	0.878408	primary_solid_tumor	CESC
TCGA-DR-A0ZM	wild_type	0	0.000328	0	0.0551644	0	0.0895124	0	0.0528455	0.244622	0.0701868	0	0.0871818	0	0.069352	0.269702	0.0488399	0.012265	0	0	0	0	0	0	0.420529	0.925835	0.87615	primary_solid_tumor	CESC
TCGA-DS-A0VL	wild_type	0	0	0.010794	0.113674	0	0.0777053	0	0.0343048	0.195319	0	0	0.198621	0.00299333	0.0351796	0.147746	0.0447219	0.0493681	0.00801436	0	0.0371237	0.0444352	0	0	0.273031	0.992852	0.979234	primary_solid_tumor	CESC
TCGA-GH-A9DA	wild_type	0	0	0	0.104438	0	0.141382	0	0.0182876	0.123149	0	0.038299	0.0361134	0.0333409	0.0573703	0.0218521	0.057334	0.023343	0.0299312	0	0.289397	0.0199857	0.00577588	0	0.243919	0.991231	0.987097	primary_solid_tumor	CESC
TCGA-EA-A1QT	wild_type	0	0	0.00418894	0.133036	0	0.170252	0	0.0543302	0.135032	0	0.0330679	0.0117417	0.0104427	0.0146572	0.181236	0.0949784	0.0780218	0.000791	0	0.0701315	0.00779266	0.0003	0	0.195833	1.02641	0.981596	primary_solid_tumor	CESC
TCGA-EK-A3GJ	wild_type	0	0	0.0057645	0.14217	0	0.119603	0	0.0495539	0.163897	0	0	0.111905	0.00150405	0.0227779	0.211384	0.0833814	0.0474393	0	0	0.0351796	0	0.0054414	0	0.394576	0.93003	0.944044	primary_solid_tumor	CESC
TCGA-JX-A3PZ	wild_type	0	0	0.000798	0.0892445	0	0.0576082	0	0.0300717	0.0368228	0	0.0648679	0	0.00605066	0.103569	0.0748847	0.082027	0.0199289	0.0347613	0	0.399366	0	0	0	0.344091	0.95193	0.875748	primary_solid_tumor	CESC
TCGA-MA-AA3W	wild_type	0	0	0	0.208793	0	0.136713	0	0.0572552	0.194796	0	0	0.0939424	0	0.0575268	0.116925	0.051565	0.0773376	0.00514669	0	0	0	0	0	0.471315	0.882988	0.910655	primary_solid_tumor	CESC
TCGA-EK-A2RL	wild_type	0.00292259	0	0.0115987	0.180603	0	0.309481	0	0.00561278	0.353577	0	0	0	0	0	0.0402102	0	0.0178972	0	0	0	0	0.0780966	0	-0.006522	1.17245	0.667885	primary_solid_tumor	CESC
TCGA-EA-A411	wild_type	0	0	0.0221221	0.00932694	0	0.225093	0	0.113951	0.100079	0.00240545	0	0	0	0.276068	0	0.0589591	0.0423914	0.119876	0	0.0174059	0.0123224	0	0	0.348986	0.959399	0.864746	primary_solid_tumor	CESC
TCGA-EK-A2PI	wild_type	0.0151563	0	0.0209517	0	0	0.331677	0	0.0284762	0.263488	0	0.0222026	0	0.00262226	0.0350275	0.0325199	0.0123312	0.160842	0.0215939	0	0.0380954	0.0150163	0	0	0.113854	1.05875	0.829799	primary_solid_tumor	CESC
TCGA-EK-A2RM	wild_type	0	0	0.00884961	0.00233488	0	0.108428	0	0.0456562	0.125462	0	0.0158055	0	0	0.0879637	0.00257501	0.00645688	0	0.33699	0	0.17809	0.081389	0	0	0.262397	1.01481	0.826685	primary_solid_tumor	CESC
TCGA-VS-A957	wild_type	0.0271579	0	0.0351869	0.0320042	0	0.139571	0	0.117738	0.103439	0	0.0855468	0	0	0.167666	0.0444218	0.0626319	0	0.123784	0	0.0608522	0	0	0	0.173433	1.03365	1.0153	primary_solid_tumor	CESC
TCGA-JW-A852	wild_type	0.0141468	0	0.0440745	0	0	0.0156794	0	0.0733242	0.113586	0	0.116314	0	0	0.0617459	0.0377998	0.185195	0.0853471	0.0768549	0	0.171433	0	0.00449885	0	0.376563	0.927378	0.996201	primary_solid_tumor	CESC
TCGA-EK-A2RB	wild_type	0	0.02637	0	0	0	0.246583	0	0.0504389	0.219112	0	0.17206	0	0.00959948	0.0189969	0.0187717	0.0054795	0	0.131066	0.101522	0	0	0	0	0.104277	1.0757	0.846367	primary_solid_tumor	CESC
TCGA-EA-A1QS	wild_type	0	0	0.0110212	0.0380299	0	0.227439	0	0.0172428	0.123908	0	0	0.062674	0.0168608	0.071405	0.0560233	0.128558	0.16191	0	0	0.0120697	0.0728577	0	0	0.246463	0.988943	0.970474	primary_solid_tumor	CESC
TCGA-EA-A3HT	wild_type	0	0	0.00929416	0.0442211	0	0.269069	0	0.0340943	0.0861871	0	0	0.0549264	0.000602	0.0192648	0.0961204	0.102421	0.100212	0.0748941	0	0.0811855	0	0.0275078	0	0.180609	1.02247	0.99317	primary_solid_tumor	CESC
TCGA-EA-A5ZE	wild_type	0	0	0	0.105394	0	0.157611	0	0.041079	0.15338	0	0	0.0404489	0.0164061	0	0.105843	0.182972	0.150613	0.00960192	0	0.0318301	0.00481975	0	0	0.335667	0.949299	0.937146	primary_solid_tumor	CESC
TCGA-MY-A5BD	wild_type	0.00418587	0	0.0194339	0.00287262	0	0.292232	0	0	0.366126	0	0.110895	0.0173719	0.0356561	0.000449	0.0114574	0	0.0808991	0.0584216	0	0	0	0	0	0.0938238	1.09268	0.738677	primary_solid_tumor	CESC
TCGA-JW-A69B	wild_type	0.0642102	0	0.0317574	0	0	0.286356	0	0	0.209358	0	0.0852817	0	0.0133079	0.177181	0.0161121	0	0.0663083	0.00688465	0.0432428	0	0	0	0	0.076913	1.07453	0.852044	primary_solid_tumor	CESC
TCGA-C5-A1MK	wild_type	0	0	0	0.074475	0	0.265464	0	0.0766457	0.0822596	0	0	0.0362131	0.0214823	0.0295339	0.142298	0.0600063	0	0.0380976	0	0.164117	0.00785517	0.00155203	0	0.180991	1.03143	0.942423	primary_solid_tumor	CESC
TCGA-VS-A9UQ	wild_type	0	0	0.0271554	0.208068	0	0.318163	0	0.0125215	0.114865	0	0	0.054646	0.025553	0	0.0297276	0.0593458	0.098774	0.0247929	0	0	0.0263884	0	0	0.123426	1.06893	0.883033	primary_solid_tumor	CESC
TCGA-VS-A8Q8	wild_type	0	0	0.00862613	0.0781889	0	0.211918	0	0.0536409	0.125234	0	0	0.0686953	0	0.0215118	0.255266	0.0505088	0.0372895	0.0433763	0	0.0397082	0	0.0060365	0	0.350872	0.964801	0.942332	primary_solid_tumor	CESC
TCGA-ZJ-AAX8	wild_type	0	0	0.0132203	0.131264	0	0.204066	0	0.0669643	0.20568	0	0.0360439	0.0261139	0.00887038	0.0415212	0.0907771	0.0862471	0.0345834	0.0239545	0	0.0296765	0	0.00101734	0	0.303924	0.973257	0.994378	primary_solid_tumor	CESC
TCGA-DG-A2KJ	wild_type	0.0635431	0	0.0152423	0.141864	0	0.0998889	0.0135475	0.0266415	0.1738	0	0.061584	0	0	0.208469	0.0299126	0.13769	0	0.0215388	0	0.00541485	0	0.000863	0	0.38445	0.930673	0.954821	primary_solid_tumor	CESC
TCGA-ZJ-AAXB	wild_type	0.000197	0.00193174	0	0.0301228	0	0.280427	0	0.0829289	0.13285	0	0	0	0.0112138	0.161059	0	0.0118635	0	0.100765	0.173744	0	0.0128979	0	0	0.117977	1.05666	0.842073	primary_solid_tumor	CESC
TCGA-EK-A2PK	wild_type	0	0	0.016474	0.107206	0	0.0833839	0	0.024565	0.175332	0	0.0665761	0.342236	0.0123165	0.0170747	0.0416521	0.0548087	0.025554	0.0132511	0	0.0150556	0	0.00451518	0	0.586984	0.810569	0.917054	primary_solid_tumor	CESC
TCGA-EK-A2GZ	wild_type	0.000926	0	0	0.0105885	0	0.245235	0	0.0794053	0.0662284	0	0	0.157387	0.000283	0.0439856	0.056332	0	0.129866	0.0196693	0	0.157813	0.02367	0.00861086	0	0.13183	1.0411	0.927789	primary_solid_tumor	CESC
TCGA-MA-AA3Z	wild_type	0	0	0.0124603	0.278117	0	0.109261	0	0.0728059	0.145518	0	0	0.0733381	0.00182469	0	0.184138	0.0224875	0.084042	0.0076347	0	0.00837202	0	0	0	0.459749	0.893532	0.87254	primary_solid_tumor	CESC
TCGA-VS-A959	wild_type	0.00435826	0	0.0375975	0.0305094	0	0.351475	0	0.0362727	0.253845	0	0.0679703	0	0.0129808	0.0480564	0.0972607	0	0.028064	0.0191093	0.0125001	0	0	0	0	0.165933	1.05298	0.838927	primary_solid_tumor	CESC
TCGA-EA-A5O9	wild_type	0	0	0.00919899	0.131859	0	0.134659	0	0.039344	0.233794	0	0	0.0286295	0.00280325	0	0.0605801	0.0662235	0.0199342	0.123682	0	0.0842068	0.0485123	0.0165737	0	0.281156	0.980514	0.987952	primary_solid_tumor	CESC
TCGA-VS-A8EK	wild_type	0.012143	0	0.0308233	0.0624764	0	0.14998	0	0.0734334	0.224985	0	0.0238936	0.0284968	0	0.0541771	0.0441147	0.0825982	0.0141183	0.105318	0	0.0528785	0.00970328	0.0308597	0	0.186613	1.0221	1.06106	primary_solid_tumor	CESC
TCGA-EK-A2PL	wild_type	0.00953254	0	0	0.0341486	0	0.323481	0	0.0544364	0.238046	0	0.158223	0	0.0179721	0.0215083	0.105622	0	0.00620839	0	0	0	0.0308229	0	0	0.126215	1.08666	0.802415	primary_solid_tumor	CESC
TCGA-C5-A1MF	wild_type	0	0.0155596	0	0.0578551	0	0.096453	0	0.120671	0.208512	0.0323941	0	0.052096	0	0.100307	0.0958573	0.0728651	0	0.0387224	0	0.0975168	0.0111911	0	0	0.205843	1.01668	1.02137	primary_solid_tumor	CESC
TCGA-VS-A950	wild_type	0.00442167	0	0.0319188	0	0	0.11893	0	0.0527168	0.0487391	0	0.113079	0	0	0.245871	0.0877308	0.0366215	0	0	0	0.252907	0	0.00706393	0	0.326515	0.965979	0.867818	primary_solid_tumor	CESC
TCGA-IR-A3LI	wild_type	0.00628371	0	0.0144087	0	0	0.285203	0	0.027661	0.146831	0.126042	0.164657	0	0	0.0133606	0	0.00967376	0	0.166802	0	0	0.0379311	0.00114586	0	-0.0065507	1.15132	0.835099	primary_solid_tumor	CESC
TCGA-MA-AA3Y	wild_type	0	0	0.00556055	0.165933	0	0.14642	0	0.0310169	0.0943287	0	0.0124006	0.054531	0.00873191	0.0585841	0.173382	0.0550172	0.0682696	0	0	0.125824	0	0	0	0.473008	0.880325	0.984453	primary_solid_tumor	CESC
TCGA-C5-A1BE	wild_type	0.00904073	0	0.0223763	0	0	0.281914	0	0.0382248	0.131862	0	0.113358	0	0	0.129838	0.0820629	0.0833245	0.00607528	0.0187217	0	0.0558744	0.0273264	0	0	0.17095	1.03246	0.940501	primary_solid_tumor	CESC
TCGA-JW-AAVH	wild_type	0	0	0.0179692	0.189874	0	0.21982	0	0.0184188	0.209677	0	0.00262155	0.0972908	0.02101	0	0.0054617	0.00973522	0	0.188976	0	0	0.0191456	0	0	0.165431	1.06794	0.829238	primary_solid_tumor	CESC
TCGA-VS-A9UB	wild_type	0	0.00247413	0	0.227887	0	0.0338844	0.0338914	0.0251942	0.0842289	0	0	0.0912483	0.0295005	0.000776	0.214758	0.0852016	0.0822144	0	0	0.0852605	0	0.00348095	0	0.645379	0.773962	0.949186	primary_solid_tumor	CESC
TCGA-C5-A1M8	wild_type	0.0252907	0	0.009925	0.129011	0	0.174273	0.000116	0.0995443	0.0406313	0	0.0870934	0	0.00669145	0.194259	0.0654754	0.147981	0.0183358	0	0.00137238	0	0	0	0	0.0750459	1.09073	0.945159	primary_solid_tumor	CESC
TCGA-VS-A8EI	wild_type	0.00751032	0	0.0243504	0.129472	0	0.24592	0	0.0277117	0.228973	0	0	0	0	0.114611	0.130182	0	0.0474759	0.00389235	0	0	0.0389599	0.000941	0	0.375804	0.937904	0.862823	primary_solid_tumor	CESC
TCGA-FU-A3TX	wild_type	0.00704241	0	0	0.0279717	0	0.261242	0	0.0639466	0.133409	0	0.11758	0	0.015308	0.136524	0.0473655	0.0353462	0	0.0327278	0	0.119377	0.00215995	0	0	0.19961	1.02179	0.937733	primary_solid_tumor	CESC
TCGA-LP-A4AV	wild_type	0.0122475	0	0.0528243	0.000963	0	0.0840952	0	0.0410611	0.19442	0.031649	0	0.0116719	0	0.137805	0.119783	0.191812	0	0.0267324	0	0.0922735	0	0.00266283	0	0.41949	0.909352	0.960406	primary_solid_tumor	CESC
TCGA-3X-AAVB	Missense_Mutation	0.0906732	0	0.328402	0.046033	0	0.12195	0	0.00950858	0.0359997	0	0	0.00759807	0.00138483	0.198105	0.0285709	0.0637241	0.0614842	0	0	0.00656568	0	0	0	0.578801	0.814813	0.865986	primary_solid_tumor	CHOL
TCGA-3X-AAVC	Missense_Mutation	0.0880499	0	0.136329	0.0638631	0	0.11425	0	0.0163365	0.0942166	0	0.0348477	0	0	0.0383809	0.0308623	0.00633028	0.0256018	0	0	0.347881	0	0.00305087	0	0.389335	0.921672	0.894318	primary_solid_tumor	CHOL
TCGA-W5-AA2I	Missense_Mutation	0.01107	0	0	0.0151226	0	0.0669636	0	0	0.151016	0	0.125333	0.0451649	0	0.56019	0.00663961	0	0	0	0.0185006	0	0	0	0	0.00156429	1.11638	0.613083	primary_solid_tumor	CHOL
TCGA-W5-AA2I	Missense_Mutation	0.138982	0	0.129921	0.00958553	0	0.221324	0	0.0213421	0.0683045	0	0.0147884	0	0	0.102834	0.0790581	0.109461	0.0770955	0	0	0.0273036	0	0	0	0.0873309	1.06864	0.963285	adjacet_normal	CHOL
TCGA-W5-AA2O	Frame_Shift_Del	0.183666	0	0.062311	0	0	0.11014	0	0.0113449	0.113033	0	0.012565	0	0	0.200547	0.0197581	0.228233	0.0219577	0	0	0.0334729	0	0.00297181	0	0.248003	0.988998	0.882134	primary_solid_tumor	CHOL
TCGA-W5-AA2O	Nonsense_Mutation	0.183666	0	0.062311	0	0	0.11014	0	0.0113449	0.113033	0	0.012565	0	0	0.200547	0.0197581	0.228233	0.0219577	0	0	0.0334729	0	0.00297181	0	0.248003	0.988998	0.882134	primary_solid_tumor	CHOL
TCGA-W5-AA33	wild_type	0.150289	0	0.15957	0.0957004	0	0.236132	0	0	0.0808023	0	0.0516458	0	0.0194789	0.0321101	0.0214462	0.0543084	0.0626444	0.010432	0	0.00844506	0	0.016995	0	0.449897	0.896675	0.980568	primary_solid_tumor	CHOL
TCGA-W5-AA2G	wild_type	0.168436	0	0.147636	0.0174643	0	0.147758	0	0.031678	0.0683658	0.0256546	0	0	0	0.135605	0.0518625	0.0825302	0.107266	0	0	0.0157431	0	0	0	0.456319	0.889432	0.980434	primary_solid_tumor	CHOL
TCGA-W5-AA34	wild_type	0.135217	0	0.155519	0.0112195	0	0.162585	0	0.0103456	0.0681481	0	0.0654822	0	0	0.0715899	0.0649469	0.165694	0.0635577	0	0	0.0256958	0	0	0	0.0963583	1.06493	0.976282	adjacet_normal	CHOL
TCGA-W5-AA31	wild_type	0.179121	0	0.133455	0.0101921	0	0.159354	0	0.00502033	0.015861	0	0.0732203	0	0.00461125	0.0850554	0.0352929	0.146136	0.0805581	0	0	0.0492911	0	0.0228319	0	0.290941	0.972328	0.986289	adjacet_normal	CHOL
TCGA-W5-AA34	wild_type	0.0695372	0	0.0237668	0.0292783	0	0.201351	0	0.052978	0.101707	0	0.0240711	0	0.0233281	0.00673305	0.0958812	0.0445163	0.218038	0	0	0.0392765	0.0307052	0.0388322	0	0.147671	1.03245	1.02284	primary_solid_tumor	CHOL
TCGA-W5-AA30	wild_type	0.176149	0	0.111026	0	0	0.263312	0	0.0215736	0.102862	0.0261576	0.0836617	0	0	0.04696	0.0119223	0.115258	0	0	0.0396438	0	0	0.00147476	0	0.362893	0.945236	0.913706	adjacet_normal	CHOL
TCGA-W5-AA39	wild_type	0.0818668	0	0.137196	0	0	0.271108	0	0.035637	0.0416334	0.0614406	0.0698892	0	0	0.0728796	0.106766	0.0702361	0.0115361	0	0.0396849	0	0	0.000126	0	-0.0101367	1.12119	0.971396	primary_solid_tumor	CHOL
TCGA-3X-AAVA	wild_type	0.205385	0	0.186173	0.0468889	0	0.232546	0	0.0276757	0.0838791	0	0.0189752	0	0.00528611	0	0.00636056	0.0658851	0.11938	0	0.00156586	0	0	0	0	0.535055	0.84532	0.871228	primary_solid_tumor	CHOL
TCGA-WD-A7RX	wild_type	0.159194	0	0.10691	0.0861037	0	0.242865	0	0.0289231	0.136947	0.00746686	0.0695156	0	0	0.0510226	0.0594187	0.0181786	0.0281641	0	0	0.00188806	0	0.00340223	0	0.3626	0.954462	0.958582	primary_solid_tumor	CHOL
TCGA-W5-AA2X	wild_type	0.237095	0	0.145789	0.0174797	0	0.0730839	0	0	0.107516	0	0.022601	0	0	0.239865	0	0.0390357	0	0.0222569	0.0287423	0	0	0.0665364	0	0.288446	0.987256	0.888312	primary_solid_tumor	CHOL
TCGA-ZH-A8Y8	wild_type	0.24295	0	0.181716	0.0143894	0	0.0725507	0	0.0328771	0.0579315	0.0148741	0	0	0	0.178124	0.0275601	0.0198348	0.0424202	0	0	0.101146	0.00929171	0.00433416	0	0.64885	0.766057	0.938851	primary_solid_tumor	CHOL
TCGA-W5-AA2W	wild_type	0.159523	0	0.179768	0.0913137	0	0.159312	0	0.0180359	0.0372085	0	0.0810247	0	0.00437254	0.140137	0.0368301	0.0598043	0	0	0.0326711	0	0	0	0	0.459866	0.889576	0.960644	primary_solid_tumor	CHOL
TCGA-W5-AA30	wild_type	0.121562	0	0.18299	0.0586302	0	0.194894	0	0.023237	0.117483	0	0.0744269	0	0.000991	0.0574103	0.0394925	0.0556697	0.0629601	0	0	0	0.0102537	0	0	0.422961	0.912629	0.983551	primary_solid_tumor	CHOL
TCGA-YR-A95A	wild_type	0.167359	0	0.0390121	0.048887	0	0.231614	0	0.02808	0.120957	0.0478186	0	0	0	0.0820528	0.0694244	0.0622919	0.0882294	0	0	0.0142732	0	0	0	0.113854	1.06552	0.977767	primary_solid_tumor	CHOL
TCGA-W5-AA2Q	wild_type	0.239877	0	0.190545	0	0	0.119601	0	0	0.0498812	0	0.105625	0	0	0.164441	0.000815	0.0106906	0	0	0.104957	0	0.0135668	0	0	0.277272	1.0009	0.844884	primary_solid_tumor	CHOL
TCGA-W5-AA2U	wild_type	0.18186	0	0.29962	0	0	0.275146	0	0.00607279	0.0219841	0.00252036	0.0207526	0	0	0.0839346	0.0499079	0.0378304	0.00910379	0	0	0.011268	0	0	0	0.725493	0.691129	0.78666	primary_solid_tumor	CHOL
TCGA-W5-AA2R	wild_type	0.129801	0	0.178883	0.0517395	0	0.0981679	0	0.0351083	0.0462294	0.00344327	0.0316049	0	0	0.143579	0.0314134	0.148178	0.0297631	0	0	0.0659319	0	0.00615796	0	0.387299	0.925282	1.01099	adjacet_normal	CHOL
TCGA-3X-AAV9	wild_type	0.10309	0	0.219012	0.171927	0	0.156626	0	0.0263454	0.114708	0.00774976	0	0	0	0.0757466	0.0137631	0.0694822	0.0276996	0.00045	0.0134011	0	0	0	0	0.445482	0.903966	0.930297	primary_solid_tumor	CHOL
TCGA-W5-AA38	wild_type	0.0242913	0	0.0647242	0.0499971	0	0.138854	0	0	0.0733168	0.0209286	0.00952003	0	0	0.0422457	0.0101854	0.355085	0.0138211	0	0.149037	0	0.0422533	0.00574086	0	0.12736	1.02892	0.895719	primary_solid_tumor	CHOL
TCGA-3X-AAVE	wild_type	0.154863	0	0.104775	0.0840721	0	0.247523	0	0.00884915	0.116582	0	0.0560429	0	0.00447662	0.0444176	0.0860484	0.0375566	0.0518343	0	0.00133057	0	0	0.00162882	0	0.38666	0.934735	0.956496	primary_solid_tumor	CHOL
TCGA-ZU-A8S4	wild_type	0.0737819	0	0.115939	0.226196	0	0.0817395	0.0503111	0.0326011	0.028439	0	0.0781774	0	0	0.0364494	0.0633645	0.124542	0.0277041	0	0.0607548	0	0	0	0	0.472106	0.880444	1.02929	primary_solid_tumor	CHOL
TCGA-ZU-A8S4	wild_type	0.223426	0	0.159027	0	0	0.183372	0	0.0264605	0.0156331	0	0.114153	0	0.00472007	0.0582093	0.0156084	0.147364	0	0	0.0366074	0.00592829	0	0.0094917	0	0.47661	0.880124	0.903655	adjacet_normal	CHOL
TCGA-W5-AA2H	wild_type	0.0192199	0.247256	0.120779	0.139091	0	0	0	0.0527362	0.231387	0.0740753	0.00411551	0	0	0.00556713	0.0264778	0.0205319	0.0458397	0.00176732	0	0	0	0.0111559	0	0.548116	0.838419	0.898065	primary_solid_tumor	CHOL
TCGA-W5-AA36	wild_type	0.0517257	0	0.0288028	0.0389171	0	0.182156	0	0.0229333	0.140386	0	0.0633205	0	0.00561372	0.0733825	0.0352183	0.143839	0.211585	0	0	0.00212095	0	0	0	-0.0035261	1.09815	0.950258	primary_solid_tumor	CHOL
TCGA-W5-AA31	wild_type	0.167484	0	0.163003	0.0181966	0	0.125312	0	0.0263236	0.043552	0	0.0311439	0	0.00210297	0.188683	0.018087	0.0963513	0.0749737	0	0	0.0329563	0	0.0118297	0	0.508303	0.860328	0.978564	primary_solid_tumor	CHOL
TCGA-W5-AA2Q	wild_type	0.129668	0	0.0997118	0.0552588	0	0.233588	0	0.0144155	0.065628	0.0307605	0.0764314	0	0.0143498	0.0250844	0.0154775	0.115233	0.0651615	0	0.0557054	0	0	0.00352667	0	0.338915	0.95062	1.02647	adjacet_normal	CHOL
TCGA-ZD-A8I3	wild_type	0.0874144	0	0.0318616	0	0	0.177377	0	0.050738	0.131648	0	0.0542754	0	0	0.338503	0.0304073	0.0350402	0.0192767	0	0.0434584	0	0	0	0	0.0922305	1.05677	0.872351	primary_solid_tumor	CHOL
TCGA-4G-AAZO	wild_type	0.060852	0	0.0209378	0.0596506	0	0.314818	0	0.0464612	0.141687	0	0	0.0503862	0.000524	0	0.0853694	0.217477	0.00183742	0	0	0	0	0	0	0.0484625	1.11621	0.829827	primary_solid_tumor	CHOL
TCGA-ZH-A8Y5	wild_type	0.047031	0	0.0274625	0.00181508	0	0.0396117	0	0.0368419	0.0682107	0	0.0540741	0	0.0030329	0.554846	0	0.0489653	0	0	0.0867549	0	0.0313545	0	0	0.0857485	1.06139	0.719696	primary_solid_tumor	CHOL
TCGA-W5-AA2U	wild_type	0.0940638	0	0.1439	0.0655147	0	0.0968214	0	0.0534356	0.0638175	0.0323904	0.0108656	0	0	0.235355	0.0537501	0.105039	0.0450473	0	0	0	0	0	0	0.379446	0.927984	0.986833	adjacet_normal	CHOL
TCGA-ZH-A8Y2	wild_type	0.075911	0	0.0394083	0.0548583	0	0.166522	0	0.0149392	0.06338	0	0	0.0174471	0.104638	0.132258	0.0129464	0.157683	0.129491	0	0	0.0223016	0.00821631	0	0	0.177739	1.01388	1.01167	primary_solid_tumor	CHOL
TCGA-W6-AA0S	wild_type	0.221346	0	0.227606	0.0197911	0	0.129627	0	0.0250917	0.0449273	0	0.045406	0	0.0306975	0.0177488	0.0524302	0.0798656	0.0507723	0	0	0.0470987	0	0.00759226	0	0.629577	0.776854	0.978305	primary_solid_tumor	CHOL
TCGA-W5-AA2X	wild_type	0.248929	0	0.183018	0	0	0.157361	0	0.00204065	0.0417544	0	0.142983	0	0.00736795	0.0537294	0.016025	0.111612	0.00436205	0	0.0232427	0.00757467	0	0	0	0.488702	0.876494	0.878874	adjacet_normal	CHOL
TCGA-W5-AA2Z	wild_type	0.179086	0	0.018122	0	0	0.131231	0	0	0.0995122	0	0.00140556	0.0715056	0	0.367212	0.00605267	0.0970782	0	0	0.0287951	0	0	0	0	0.252237	0.985398	0.782611	primary_solid_tumor	CHOL
TCGA-ZH-A8Y4	wild_type	0.161727	0	0.0424601	0.00942764	0	0.209264	0	0	0.0973625	0	0.0592177	0	0	0.223437	0.0428027	0.105213	0	0	0.0227241	0	0	0.0263645	0	0.248351	0.988395	0.90452	primary_solid_tumor	CHOL
TCGA-ZH-A8Y1	wild_type	0.0765239	0	0.0749787	0	0	0.0975584	0	0.00958038	0.026567	0	0	0.00998435	0	0.464524	0.00994373	0.116411	0	0.00105989	0	0.10546	0	0.00740922	0	0.268832	0.97812	0.754837	primary_solid_tumor	CHOL
TCGA-W5-AA2T	wild_type	0.0855683	0	0.0369456	0.0255267	0	0.097264	0	0.0222386	0.0943887	0	0.145634	0	0.0300241	0.200584	0	0.0649162	0.0168046	0	0.153997	0	0.0261082	0	0	0.0494728	1.05718	0.997789	primary_solid_tumor	CHOL
TCGA-4G-AAZT	wild_type	0.220007	0	0.0428813	0.0875347	0	0.173353	0	0.0311338	0.154814	0.0203878	0	0	0	0.00797906	0	0.100645	0.0998167	0	0.0599252	0	0	0.00152188	0	0.320447	0.967898	0.929197	primary_solid_tumor	CHOL
TCGA-ZH-A8Y6	wild_type	0.160179	0	0.0586196	0.00372059	0	0.178791	0	0.0101742	0.155723	0	0.0293106	0	0	0	0	0.202801	0.194178	0	0	0.00650236	0	0	0	0.0646184	1.07746	0.826272	primary_solid_tumor	CHOL
TCGA-4N-A93T	Missense_Mutation	0.0545294	0	0.0564913	0.0250773	0	0.341865	0	0.0193393	0.230385	0	0.120616	0	0.0305585	0.00540771	0.00238393	0.00569319	0	0.00124258	0	0.10641	0	0	0	0.0457361	1.10469	0.814443	primary_solid_tumor	COAD
TCGA-5M-AAT4	Missense_Mutation	0	0	0.00171992	0.0393443	0	0.270707	0	0.119965	0.0875933	0	0	0.0329454	0.0228237	0.0271812	0.00294477	0	0	0	0	0.354213	0.0405627	0	0	0.0378307	1.09892	0.769204	primary_solid_tumor	COAD
TCGA-5M-AAT5	Missense_Mutation	0.00497485	0	0.0360074	0.0176355	0	0.320656	0	0.00453785	0.123901	0	0.0175145	0.0519709	0.0577115	0	0	0	0.00123639	0.00127108	0	0.313965	0.0486171	0	0	0.0942311	1.0618	0.773839	primary_solid_tumor	COAD
TCGA-5M-AATA	Missense_Mutation	0.00505309	0	0	0.0364582	0	0.3193	0	0.0228624	0.227777	0	0	0.0372555	0	0.0343519	0.0176679	0.0496364	0.00079	0.0139612	0	0.199687	0.0351993	0	0	0.168886	1.03647	0.824657	primary_solid_tumor	COAD
TCGA-5M-AATE	Missense_Mutation	0	0	0.0603848	0.0535482	0	0.295808	0	0.0167645	0.0865218	0	0	0.0409117	0	0.205643	0.0492128	0.073332	0	0	0	0.101457	0.0164168	0	0	0.103156	1.06885	0.895636	primary_solid_tumor	COAD
TCGA-A6-2671	Frame_Shift_Del	0.0216003	0	0.0173201	0.149535	0	0.244161	0	0	0.181937	0	0	0.0406938	0.00671587	0	0.0232498	0.172755	0.12069	0	0.0119585	0	0.00938346	0	0	0.0462841	1.08743	0.867785	adjacet_normal	COAD
TCGA-A6-2671	Frame_Shift_Del	0.00606752	0	0	0	0	0.207819	0	0.0661901	0.113608	0	0.0596945	0	0	0.273061	0.046236	0.0985293	0	0	0	0.0937829	0	0.0350116	0	0.252717	1.01022	0.875876	primary_solid_tumor	COAD
TCGA-A6-2674	Nonsense_Mutation	0.00921381	0	0	0	0	0.122575	0	0	0.0186393	0	0.0217043	0	0	0.210181	0.0145282	0.119547	0	0	0	0.348645	0	0.134967	0	0.627558	0.777846	0.755128	primary_solid_tumor	COAD
TCGA-A6-2674	Nonsense_Mutation	0.00024	0	0.00322272	0	0.0325362	0.0851364	0.036097	0	0	0	0	0.112236	0	0.0236572	0	0	0.00948934	0	0	0.616047	0.0331982	0.0481399	0	0.11701	1.09309	0.606857	primary_solid_tumor	COAD
TCGA-A6-2674	Nonsense_Mutation	0.00153806	0	0.0244451	0	0	0.1688	0	0	0	0	0.00975557	0.0266111	0	0.137847	0	0.0297356	0	0	0	0.450798	0.0313808	0.119088	0	0.617856	0.786853	0.712917	primary_solid_tumor	COAD
TCGA-A6-2675	Nonsense_Mutation	0.0306549	0	0.00110132	0	0	0.207859	0	0.00807914	0.12844	0	0.0197724	0.00407701	0	0.190404	0.0531546	0.214291	0.0137618	0	0	0.121603	0.00680278	0	0	0.351413	0.94908	0.866169	primary_solid_tumor	COAD
TCGA-A6-2675	Nonsense_Mutation	0.0158872	0	0.0115055	0.0772441	0	0.284837	0	0	0.137166	0	0	0.112382	0.0402175	0	0.0204661	0.156548	0.132257	0.000872	0.00137304	0	0.00924433	0	0	0.0165931	1.09802	0.875543	adjacet_normal	COAD
TCGA-A6-2681	Missense_Mutation	0.0312779	0	0	0.0213203	0	0.0574825	0	0.0380637	0.134658	0	0	0	0	0.401164	0.00804612	0.125573	0	0	0	0.182415	0	0	0	0.480518	0.895065	0.749221	primary_solid_tumor	COAD
TCGA-A6-2684	Missense_Mutation	0.0275479	0	0	0.0689568	0	0.169675	0	0.00621017	0.174	0	0	0.0989917	0.00805302	0.00176716	0.016573	0.174093	0.176315	0	0	0.0317185	0.0460982	0	0	0.0356126	1.07829	0.924493	adjacet_normal	COAD
TCGA-A6-2684	Missense_Mutation	0.00354616	0	0	0.0210749	0	0.0707503	0	0.0217295	0.178797	0	0.0737785	0	0	0.375523	0.040525	0.149571	0	0	0	0.0636894	0	0.00101574	0	0.514143	0.864806	0.797514	primary_solid_tumor	COAD
TCGA-A6-2684	Missense_Mutation	0.102425	0	0	0.00875294	0	0.245255	0	0	0.0179119	0	0	0.0508232	0.0015062	0.0169071	0.102631	0.165519	0.0136743	0.0227333	0	0.19257	0.0414614	0.0178305	0	0.131607	1.03615	0.920212	primary_solid_tumor	COAD
TCGA-A6-2684	Missense_Mutation	0	0	0.0166306	0	0	0.154453	0.0131179	0.00623688	0.0312894	0	0.039331	0	0.0226762	0.209923	0.0714154	0.166122	0.0848494	0	0	0.141451	0.0425034	0	0	0.356851	0.947751	0.955985	primary_solid_tumor	COAD
TCGA-A6-2685	Nonsense_Mutation	0	0	0.00310914	0.238343	0	0.178507	0	0.0391962	0.152946	0	0	0.0468494	0	0	0.0447137	0.0947849	0.149776	0	0	0.0356928	0.0160825	0	0	0.0552853	1.08973	0.893299	adjacet_normal	COAD
TCGA-A6-2685	Nonsense_Mutation	0.0224799	0	0.000126	0.0317688	0	0.226155	0	0.0219847	0.107565	0	0.00591977	0.00928036	0.0201297	0.158453	0.0204681	0.192109	0.0674212	0	0	0.035798	0.0600071	0.020335	0	0.33215	0.955826	0.975371	primary_solid_tumor	COAD
TCGA-A6-3807	Nonsense_Mutation	0.00867492	0	0	0.0359405	0	0.265325	0	0.0666397	0.0931068	0	0.0625093	0	0.0247682	0.00414709	0.133666	0	0.115141	0	0	0.0971698	0.0501895	0.0427227	0	0.142206	1.03902	0.969001	primary_solid_tumor	COAD
TCGA-A6-3810	Missense_Mutation	0.00979473	0	0.0101854	0	0	0.293511	0.135917	0	0	0	0	0.120979	0.0572059	0	0.0276709	0.0164199	0.0404986	0	0	0.227105	0.0607129	0	0	0.10336	1.04241	0.844968	primary_solid_tumor	COAD
TCGA-A6-3810	Missense_Mutation	0.00944025	0	0.005689	0.0534169	0	0.126468	0	0.0233271	0.0447975	0	0	0.0144137	0	0.162805	0.0621115	0.0861792	0.00319592	0	0	0.358652	0.0111411	0.0383631	0	0.332168	0.961259	0.877281	primary_solid_tumor	COAD
TCGA-A6-3810	Missense_Mutation	0.0345145	0	0.0334648	0	0	0.153826	0	0.0196276	0.0163637	0	0	0.0313338	0	0.19708	0.0640937	0.0509022	0.00493273	0	0	0.342744	0.017032	0.0340848	0	0.342794	0.955678	0.866976	primary_solid_tumor	COAD
TCGA-A6-4105	Missense_Mutation	0.00616703	0	0.0346493	0.0456345	0	0.216913	0	0.0575711	0.0385042	0	0	0.0756885	0.0129991	0.0513235	0.103519	0.0321528	0.0316474	0	0	0.281603	0.00964573	0.00198213	0	0.275697	0.975911	0.947977	primary_solid_tumor	COAD
TCGA-A6-5656	Missense_Mutation	0.0484294	0	0.0146226	0	0	0.308805	0.201655	0	0	0	0	0.0889165	0.0300441	0.0408165	0.0124448	0.0584463	0.0428576	0.0234348	0	0.0830605	0.0420412	0.0044259	0	0.110031	1.03613	0.934869	primary_solid_tumor	COAD
TCGA-A6-5656	Missense_Mutation	0.00809574	0	0.00470837	0	0.00431844	0.171413	0	0	0	0	0.0638915	0.011236	0	0.462639	0.0179425	0.0647504	0	0	0	0.178989	0.0120158	0	0	0.268291	1.05785	0.687607	primary_solid_tumor	COAD
TCGA-A6-5656	Missense_Mutation	0	0	0	0.00297112	0	0.11182	0	0.028526	0.0807257	0	0	0	0	0.533482	0.0214555	0.0607067	0	0	0	0.160313	0	0	0	0.259773	1.09287	0.628895	primary_solid_tumor	COAD
TCGA-A6-5659	Missense_Mutation	0.046885	0.0671335	0.00385128	0.0351543	0	0.252347	0	0	0.119099	0	0	0.0591709	0.0195218	0.00134248	0.0364478	0.142891	0.147566	0	0.00898384	0.0416406	0.00393096	0.0140346	0	-0.0109499	1.08806	0.979444	adjacet_normal	COAD
TCGA-A6-5659	Missense_Mutation	0.0367507	0	0	0	0	0.374581	0	0	0	0	0.060564	0	0.0248387	0	0.01059	0.0941847	0	0.0459121	0	0.297931	0.0546476	0	0	0.0274469	1.08551	0.730737	primary_solid_tumor	COAD
TCGA-A6-5659	Missense_Mutation	0.00441942	0	0.00894309	0	0	0.191196	0	0.00540627	0	0	0	0.0438757	0	0.34453	0.0483337	0.191312	0	0	0	0.161221	0.000764	0	0	0.214444	1.06407	0.728542	primary_solid_tumor	COAD
TCGA-A6-5659	Missense_Mutation	0.00385154	0.00214431	0	0	0	0.207575	0	0.0133045	0.05181	0	0	0.0582229	0	0.432845	0.028659	0.0961003	0	0	0	0.105488	0	0	0	0.23468	1.06549	0.72265	primary_solid_tumor	COAD
TCGA-A6-5660	In_Frame_Del	0.0204581	0	0	0	0	0.33365	0	0	0.0302021	0	0.00577634	0.0369654	0	0.360569	0.0475153	0.053313	0.00152886	0	0	0.110023	0	0	0	0.265305	1.022	0.705634	primary_solid_tumor	COAD
TCGA-A6-5662	Missense_Mutation	0.119227	0	0	0.118019	0	0.2337	0.0725262	0	0.0979524	0	0.0423526	0	0.0125816	0	0.0123562	0.114234	0.0924062	0	0.0123586	0.00667409	0	0.0656129	0	0.0323844	1.08265	0.973239	adjacet_normal	COAD
TCGA-A6-5662	Missense_Mutation	0.0566902	0	0	0.00346297	0	0.345602	0	0.0480327	0.0567454	0	0.0259068	0.0050894	0.0163058	0.0464796	0.0893158	0.0779592	0.22841	0	0	0	0	0	0	0.0296501	1.08808	0.843125	primary_solid_tumor	COAD
TCGA-A6-5667	Missense_Mutation	0.05384	0	0.0227805	0.0150992	0	0.235758	0	0.0105743	0.0783688	0	0.0223028	0.03455	0	0	0	0.10447	0.0777264	0.0121906	0	0.289944	0.0423955	0	0	0.0796602	1.05291	0.902209	adjacet_normal	COAD
TCGA-A6-5667	Missense_Mutation	0.0493062	0	0	0.0290768	0	0.206604	0.0292323	0.0217149	0.0533932	0	0.00159041	0	0	0.144803	0.0465555	0.0636243	0.0106716	0.0364546	0	0.282616	0	0.0243581	0	0.157852	1.03752	0.931501	primary_solid_tumor	COAD
TCGA-A6-6137	Missense_Mutation	0.00880666	0	0.000499	0.00310535	0	0.306331	0	0	0.152518	0	0.0459431	0	0.00740916	0.0267191	0.0128795	0.072077	0.0681601	0.0789917	0	0.21656	0	0	0	0.130896	1.04119	0.845915	primary_solid_tumor	COAD
TCGA-A6-6138	Missense_Mutation	0.0135653	0	0.00608568	0.0520181	0	0.146276	0	0.020968	0.147432	0	0.0143007	0.0288519	0	0.214571	0.119102	0.077218	0.0281041	0	0	0.126561	0	0.00494544	0	0.421931	0.910229	0.96428	primary_solid_tumor	COAD
TCGA-A6-6142	Missense_Mutation	0.00283984	0	0.0189229	0.000238	0	0.096966	0	0.00426433	0.095262	0	0	0.0461944	0	0.188188	0.0107334	0	0.00444709	0	0	0.514848	0	0.0170963	0	0.338162	0.971764	0.654789	primary_solid_tumor	COAD
TCGA-A6-6649	Missense_Mutation	0.0718293	0	0.0135538	0.0403698	0	0.356056	0	0.0101186	0.166926	0	0.00872764	0	0	0.0122357	0.0427368	0.111734	0.0735878	0.0125671	0	0.0795578	0	0	0	0.155205	1.03544	0.874364	primary_solid_tumor	COAD
TCGA-A6-6651	Missense_Mutation	0.0477958	0	0	0.0626671	0	0.142881	0	0.0150716	0.0873194	0	0	0.00521508	0.00624867	0.46132	0.0432097	0.115494	0.0103195	0	0.00245855	0	0	0	0	0.638162	0.771023	0.753982	primary_solid_tumor	COAD
TCGA-A6-6652	Missense_Mutation	0.00330468	0	0	0	0	0.402777	0	0	0.0740376	0	0.0986529	0	0	0.230241	0.00426125	0.0152995	0	0	0	0.171426	0	0	0	0.140059	1.06825	0.666232	primary_solid_tumor	COAD
TCGA-A6-6654	Nonsense_Mutation	0.0113776	0	0	0.0270953	0	0.113435	0	0.0206708	0.105892	0	0	0.00990632	0	0.416157	0.071214	0.0840066	0	0	0	0.132346	0	0.00789927	0	0.791189	0.624069	0.793111	primary_solid_tumor	COAD
TCGA-A6-6782	Missense_Mutation	0.0268694	0	0.0422817	0.0663224	0	0.164673	0	0.0541043	0.11116	0	0.00552391	0.030312	0.0440956	0.133204	0.101045	0	0.0132017	0	0	0.190019	0.0171887	0	0	0.183741	1.01795	1.0097	primary_solid_tumor	COAD
TCGA-A6-A567	Missense_Mutation	0.00717208	0	0	0.0412847	0	0.408488	0	0.0351399	0.095727	0	0.134481	0	0.0233457	0.159171	0.0140901	0.0331065	0	0.0389767	0	0.00901795	0	0	0	0.0790943	1.10111	0.810761	primary_solid_tumor	COAD
TCGA-A6-A56B	Frame_Shift_Del	0.00316989	0	0.00234526	0	0	0.300093	0	0.030304	0.132781	0	0.055282	0.00651115	0	0.320501	0.0241129	0.00448725	0	0	0	0.0825616	0.0378509	0	0	0.16015	1.06698	0.768337	primary_solid_tumor	COAD
TCGA-AA-3492	Frame_Shift_Del	0.00978337	0	0	0.0241189	0	0.273311	0	0.0242797	0.127842	0	0	0.0195941	0	0.027261	0.112692	0.0543057	0.0280732	0	0	0.295555	0.00318431	0	0	0.0740374	1.07283	0.825684	primary_solid_tumor	COAD
TCGA-AA-3511	Missense_Mutation	0.294488	0	0	0.0296224	0	0.25921	0.00194695	0	0.0955787	0	0.0834234	0	0	0.0569343	0.00573357	0.0981466	0.0319486	0	0.0429676	0	0	0	0	0.116814	1.05992	0.835507	adjacet_normal	COAD
TCGA-AA-3511	Missense_Mutation	0.055645	0	0.0288736	0.000802	0	0.271778	0	0	0.191143	0	0	0.02622	0	0.111464	0.0272203	0.132349	0.0260148	0.0090958	0	0.109643	0	0.00975127	0	0.0794963	1.06482	0.899055	primary_solid_tumor	COAD
TCGA-AA-3655	Missense_Mutation	0	0	0.0118581	0.00964015	0	0.305693	0	0.0234121	0.17573	0	0.0215866	0	0	0.147294	0.0986706	0.100783	0	0.0157007	0	0.089632	0	0	0	0.184494	1.03207	0.850879	primary_solid_tumor	COAD
TCGA-AA-3655	Missense_Mutation	0.0648013	0	0	0.226842	0	0.126393	0	0.0147285	0.133075	0	0	0.0272667	0.0162392	0	0.0215287	0.184122	0.152185	0	0.0328188	0	0	0	0	0.13341	1.04124	0.896279	adjacet_normal	COAD
TCGA-AA-3660	Missense_Mutation	0.0199853	0	0.0155664	0.0291152	0	0.255271	0	0.0164474	0.216061	0	0.0410237	0	0.00404296	0.0728335	0.0358694	0.10572	0.085324	0.00568627	0	0.0858392	0.00807041	0.00314407	0	0.109775	1.05167	0.956013	primary_solid_tumor	COAD
TCGA-AA-3660	Missense_Mutation	0.0465559	0	0	0.155064	0	0.208335	0	0	0.174949	0	0	0.0596991	0.0109359	0	0.0156623	0.154508	0.165231	0	0.00308675	0.005973	0	0	0	0.0764479	1.07216	0.860248	adjacet_normal	COAD
TCGA-AA-3662	Missense_Mutation	0.043131	0	0	0.116148	0	0.209107	0	0	0.105886	0	0	0.0322332	0	0	0.0265383	0.355481	0.0572877	0	0.0541869	0	0	0	0	0.132676	1.04474	0.802192	adjacet_normal	COAD
TCGA-AA-3662	Missense_Mutation	0.0507217	0	0.019474	0.0579141	0	0.228295	0	0.0120577	0.0602256	0	0.0140942	0.0902008	0.0294098	0.098224	0.091847	0.0466118	0.0415895	0	0	0.140848	0	0.0184869	0	0.251218	0.98653	1.04475	primary_solid_tumor	COAD
TCGA-AA-3666	Missense_Mutation	0.000468	0	0.0184952	0	0	0.215634	0	0.0355139	0.0607027	0	0.0385986	0	0.0107822	0.0593544	0.0728967	0.0683104	0.0127469	0	0	0.396013	0	0.0104836	0	0.208324	1.01366	0.817933	primary_solid_tumor	COAD
TCGA-AA-3667	Missense_Mutation	0.000344	0	0.0340413	0.0227577	0	0.18389	0	0.0188032	0.129866	0	0.0420892	0.00229904	0	0.101774	0.0168739	0.0772193	0.00181948	0	0	0.329247	0	0.0389758	0	0.131901	1.04737	0.870907	primary_solid_tumor	COAD
TCGA-AA-3673	Silent	0.0629974	0	0.0197363	0.00988407	0	0.229404	0	0.097395	0.130577	0	0	0.0227425	0	0.109387	0.0252482	0.127432	0.0778244	0.0119405	0	0.0754309	0	0	0	0.161105	1.02878	0.980521	primary_solid_tumor	COAD
TCGA-AA-3679	Missense_Mutation	0.0395793	0	0.0356887	0.0221847	0	0.234876	0	0.0254032	0.0149377	0	0.0131938	0.108717	0.00647543	0.0172952	0.067724	0.163937	0.0468	0	0	0.192741	0.0104473	0	0	0.0709223	1.05705	0.962322	primary_solid_tumor	COAD
TCGA-AA-3681	Missense_Mutation	0.0366885	0	0.0150858	0.023878	0	0.286303	0	0.0345259	0.0991776	0	0	0.0260704	0.0022232	0.0673491	0.0982571	0.0877864	0.0145521	0	0	0.188863	0.00155519	0.0176851	0	0.173217	1.02358	0.941052	primary_solid_tumor	COAD
TCGA-AA-3685	Missense_Mutation	0.0086866	0	0.0323896	0.0463487	0	0.319802	0	0.0282019	0.129578	0	0	0.00812025	0.00951526	0.0735596	0.144654	0.0796423	0.026957	0	0	0.0922311	0.000313	0	0	0.354518	0.943897	0.912451	primary_solid_tumor	COAD
TCGA-AA-3688	Missense_Mutation	0.0716726	0	0.0623677	0.00803655	0	0.274211	0	0	0.13116	0	0.0743329	0	0.000326	0.0842178	0.0412009	0.103587	0.0351188	0	0	0.11063	0	0.00313915	0	0.102776	1.04751	0.943152	primary_solid_tumor	COAD
TCGA-AA-3693	Missense_Mutation	0.0150753	0	0	0.0369605	0	0.293991	0	0	0.0395287	0.00282443	0	0.057576	0	0.185385	0.0341589	0.235416	0.040056	0.0187728	0	0.040255	0	0	0	0.070869	1.09566	0.848955	primary_solid_tumor	COAD
TCGA-AA-3712	Missense_Mutation	0.00150313	0	0	0	0	0.322486	0	0.0453018	0.0234884	0	0.102635	0	0	0.127186	0.0972627	0.0618578	0.0106538	0	0	0.207626	0	0	0	0.137727	1.04951	0.813228	primary_solid_tumor	COAD
TCGA-AA-3712	Missense_Mutation	0.0533962	0	0.0229976	0.0336528	0	0.337141	0	0	0.0724336	0	0	0.0464113	0.0288545	0	0.0126109	0.238978	0.111529	0	0.0278233	0.0110747	0.00309801	0	0	0.0744861	1.06331	0.854746	adjacet_normal	COAD
TCGA-AA-3811	Frame_Shift_Del	0.0616859	0	0.0262829	0.0289621	0	0.23183	0	0.0850339	0.0870907	0	0	0.0641946	0.022722	0.027444	0.104598	0.0337729	0.0469444	0	0	0.112431	0.0670073	0	0	0.177501	1.01624	1.04796	primary_solid_tumor	COAD
TCGA-AA-3814	Missense_Mutation	0.0661722	0	0.0202434	0.0137588	0	0.214322	0	0.0330647	0.0935179	0	0.0211786	0	0.00128333	0.184119	0.0725931	0.0913399	0.0574198	0	0	0.10027	0.0103115	0.0204067	0	0.212343	1.01082	1.00498	primary_solid_tumor	COAD
TCGA-AA-3815	Missense_Mutation	0.0263955	0	0	0.0913772	0	0.253678	0	0.0117666	0.142764	0	0	0.0928878	0	0.0853207	0.120005	0.0737534	0.0213995	0	0	0.0806521	0	0	0	0.41393	0.912904	0.936118	primary_solid_tumor	COAD
TCGA-AA-3841	Missense_Mutation	0.0350219	0	0.00228397	0.0418002	0	0.253342	0	0.00797272	0.130783	0	0.0581467	0.00373368	0.000772	0.20435	0.0462483	0.0786454	0	0	0	0.13212	0	0.0047802	0	0.243485	1.00307	0.898032	primary_solid_tumor	COAD
TCGA-AA-3842	Frame_Shift_Del	0.0587673	0	0.00708263	0.00792987	0	0.233089	0	0.0129888	0.120169	0	0.0193408	0	0	0.317826	0.0490792	0.0933409	0	0	0	0.0739354	0.00645164	0	0	0.286857	0.996786	0.836231	primary_solid_tumor	COAD
TCGA-AA-3844	Missense_Mutation	0	0	0.0185604	0.004664	0	0.401807	0.00367743	0.024368	0.0323543	0	0.0265706	0	0	0.037016	0.0624132	0.0635694	0.0062502	0.0298563	0	0.288893	0	0	0	0.132277	1.04858	0.759809	primary_solid_tumor	COAD
TCGA-AA-3848	Frame_Shift_Ins	0.0040758	0	0.0407531	0.0265679	0	0.255018	0	0.00433997	0.183714	0	0.0721688	0	0	0.122372	0.0606672	0.119851	0.000649	0	0	0.109823	0	0	0	0.045968	1.08488	0.890734	primary_solid_tumor	COAD
TCGA-AA-3851	Missense_Mutation	0.0840633	0	0.0199108	0	0	0.307639	0	0.0185077	0.167042	0	0	0.0167815	0	0.0438946	0.0944791	0.0795755	0.0637193	0	0	0.100924	0.00346311	0	0	0.113947	1.04834	0.902548	primary_solid_tumor	COAD
TCGA-AA-3856	Frame_Shift_Del	0.0336704	0	0	0.104297	0	0.206189	0	0.0075227	0.115382	0	0.0207369	0.00958731	0.0084298	0.160284	0.0884202	0.10784	0.0664478	0	0	0.0711929	0	0	0	0.381606	0.929341	0.974135	primary_solid_tumor	COAD
TCGA-AA-3858	Frame_Shift_Ins	0.0452937	0	0.0125719	0.031757	0	0.213891	0	0.0811977	0.149281	0	0.0278155	0.0282368	0.0153912	0.0822785	0.0664041	0.071423	0.0817061	0	0	0.084633	0.00811952	0	0	0.128595	1.04056	1.04831	primary_solid_tumor	COAD
TCGA-AA-3860	Frame_Shift_Del	0.0273804	0	0.0106959	0.0273476	0	0.233072	0	0.023047	0.0984164	0	0	0.029435	0	0.169857	0.0700537	0.107958	0	0	0	0.179651	0.0167855	0.00629969	0	0.270099	0.985338	0.929561	primary_solid_tumor	COAD
TCGA-AA-3862	Missense_Mutation	0.000407	0	0.0137469	0.155276	0	0.216898	0.0226644	0.000798	0.106126	0	0	0	0	0.0179382	0.109769	0.0425825	0.0487524	0.00388954	0	0.250799	0	0.0103526	0	0.112526	1.05387	0.879229	primary_solid_tumor	COAD
TCGA-AA-3866	Nonsense_Mutation	0.0269803	0	0.00019	0.0290814	0	0.199029	0	0	0.111587	0	0	0.02167	0.00110648	0.26319	0.0756655	0.102744	0.028159	0	0	0.104884	0	0.0357147	0	0.555399	0.830671	0.909857	primary_solid_tumor	COAD
TCGA-AA-3867	Frame_Shift_Del	0.0939868	0	0.0273206	0.0435904	0	0.205698	0	0	0.124816	0	0.0126535	0	0.0415764	0.115548	0.0400057	0.144396	0.143284	0	0.00712574	0	0	0	0	0.141707	1.0362	0.955827	primary_solid_tumor	COAD
TCGA-AA-3875	Missense_Mutation	0.0271631	0	0.0103327	0.0326251	0	0.251671	0	0	0.198066	0	0	0.00218892	0	0.0992446	0.0605328	0.0419842	0.084247	0	0	0.0624046	0.0146578	0.114882	0	0.0988027	1.06475	0.939099	primary_solid_tumor	COAD
TCGA-AA-3877	Silent	0	0	0.00365772	0.0571243	0	0.141832	0	0.0241227	0.075386	0	0	0.063203	0.00116167	0.0669835	0.0546867	0.0961576	0	0	0	0.321954	0	0.093731	0	0.34253	0.948413	0.903388	primary_solid_tumor	COAD
TCGA-AA-3949	Missense_Mutation	0.0113767	0	0.00171849	0.162017	0	0.136374	0.0132332	0.0210721	0.0304855	0	0	0.0808881	0	0.0641284	0.0842331	0.154058	0.0161713	0.00179403	0	0.17751	0	0.0449402	0	0.481933	0.875396	0.987534	primary_solid_tumor	COAD
TCGA-AA-3955	Frame_Shift_Del	0.0347469	0	0.0255683	0.0376356	0	0.388717	0	0	0.000932	0	0	0.0230265	0.004007	0.0125624	0.0650835	0.11367	0.14321	0	0	0.15084	0	0	0	0.0891062	1.05431	0.807912	primary_solid_tumor	COAD
TCGA-AA-3956	Missense_Mutation	0.0493211	0	0.0165817	0.00860982	0	0.317459	0	0	0.132002	0	0	0	0	0.0352753	0.0132881	0.106447	0.0645956	0.0223298	0	0.234091	0	0	0	0.095561	1.05358	0.82712	primary_solid_tumor	COAD
TCGA-AA-3966	Missense_Mutation	0	0	0.000858	0.0348324	0	0.0714721	0	0.00877047	0.0584075	0	0	0.0167305	0.00130449	0.101979	0.0364862	0.0335426	0.00677217	0	0	0.605262	0	0.0235825	0	0.571689	0.820209	0.646966	primary_solid_tumor	COAD
TCGA-AA-3968	Missense_Mutation	0.0523365	0	0.0183274	0.0574383	0	0.247067	0	0	0.159465	0	0	0	0	0.126847	0.0586934	0.131418	0.0758402	0.00944642	0	0.0631201	0	0	0	0.146392	1.03948	0.928973	primary_solid_tumor	COAD
TCGA-AA-3971	Splice_Site	0.070056	0	0.0299199	0.0276547	0	0.236829	0	0	0.169086	0	0.0527653	0	0	0.103265	0.064621	0.128571	0.0664763	0	0	0.0507552	0	0	0	0.224817	0.999496	0.952865	primary_solid_tumor	COAD
TCGA-AA-3975	Missense_Mutation	0.046516	0	0.0381517	0.00149579	0	0.206677	0	0.0219879	0.134253	0	0.0826396	0	0	0.168661	0.0627197	0.131157	0.00289413	0	0	0.102847	0	0	0	0.15518	1.03635	0.935295	primary_solid_tumor	COAD
TCGA-AA-3976	Nonsense_Mutation	0.00282198	0	0.00317125	0.031178	0	0.337896	0	0	0.135458	0	0.0555143	0	0.0297414	0.0571581	0.0902144	0.108236	0.0727476	0	0	0.0758621	0	0	0	0.126279	1.04911	0.891584	primary_solid_tumor	COAD
TCGA-AA-3977	Missense_Mutation	0.00383173	0	0.00232182	0.0240179	0	0.299348	0	0.0187708	0.0869443	0	0	0.0643008	0.0195859	0.0171659	0.115892	0.0159194	0.0704263	0	0	0.234691	0.0267849	0	0	0.246815	0.990228	0.884193	primary_solid_tumor	COAD
TCGA-AA-3977	Nonsense_Mutation	0.00383173	0	0.00232182	0.0240179	0	0.299348	0	0.0187708	0.0869443	0	0	0.0643008	0.0195859	0.0171659	0.115892	0.0159194	0.0704263	0	0	0.234691	0.0267849	0	0	0.246815	0.990228	0.884193	primary_solid_tumor	COAD
TCGA-AA-3979	Missense_Mutation	0.00321906	0	0.0145058	0	0	0.0731569	0	0.0116286	0.00357389	0.0185529	0.00580446	0.023455	0	0.161159	0.0337903	0.0304553	0.0106085	0.000192	0	0.559769	0	0.0501296	0	0.106161	1.11409	0.683882	primary_solid_tumor	COAD
TCGA-AA-3980	Nonsense_Mutation	0.00714832	0	0.0021193	0.134135	0	0.174216	0	0.0381088	0.165593	0	0	0.0445146	0	0	0.0479053	0.136804	0.121445	0	0	0.0438665	0.0271865	0.0569568	0	0.184282	1.01882	0.979414	primary_solid_tumor	COAD
TCGA-AA-3982	Missense_Mutation	0.0450361	0	0.0128449	0.0948764	0	0.266311	0	0	0.171395	0	0	0.0242474	0	0.0462289	0.0496511	0.163987	0.0881147	0	0	0.037308	0	0	0	0.323718	0.955909	0.906926	primary_solid_tumor	COAD
TCGA-AA-A004	Frame_Shift_Del	0.066121	0	0.0117819	0.0122379	0	0.243588	0	0.0114889	0.19961	0	0.0825103	0	0	0.24694	0	0.0189951	0	0	0	0.106727	0	0	0	0.240024	1.00989	0.811306	primary_solid_tumor	COAD
TCGA-AA-A010	Missense_Mutation	0.00361009	0	0.00806225	0.0201349	0	0.31337	0	0	0.194935	0	0	0.0371971	0	0.126426	0.13816	0	0.0162489	0	0	0.141856	0	0	0	0.211094	1.0205	0.791069	primary_solid_tumor	COAD
TCGA-AA-A017	Missense_Mutation	0.00119889	0	0.042286	0.0141378	0	0.232091	0	0.0126117	0.155616	0	0.0840017	0	0.00156474	0.156322	0	0	0.00892545	0	0	0.291244	0	0	0	0.134671	1.0523	0.779719	primary_solid_tumor	COAD
TCGA-AA-A01C	Frame_Shift_Del	0.0311479	0	0.0162186	0.00228532	0	0.316264	0	0.0465615	0.0613143	0	0.166554	0	0.0206431	0.116584	0.102374	0.0533077	0.0127951	0	0	0.0539508	0	0	0	0.0634674	1.08589	0.911557	primary_solid_tumor	COAD
TCGA-AA-A01S	Missense_Mutation	0.000388	0.0104593	0	0.00356191	0	0.090987	0	0.00395583	0.0256656	0	0.0901355	0	0	0.00604533	0.0306718	0.00914918	0.0202236	0	0	0.705454	0.00330366	0	0	0.0212767	1.16194	0.497843	primary_solid_tumor	COAD
TCGA-AA-A01T	Missense_Mutation	0.000942	0	0	0.0388934	0	0.19688	0	0.0506305	0.260748	0	0.0536042	0	0	0.129354	0.10112	0	0	0	0	0.167827	0	0	0	0.0194749	1.10974	0.828204	primary_solid_tumor	COAD
TCGA-AA-A01Z	Frame_Shift_Ins	0.0626774	0	0.0220713	0.0144886	0	0.393393	0	0.115593	0.0701583	0	0.0454634	0.00589722	0	0.047158	0	0.0257634	0	0	0	0.197336	0	0	0	0.0772472	1.08362	0.804006	primary_solid_tumor	COAD
TCGA-AA-A02E	Missense_Mutation	0.00356812	0	0.0512594	0.0287354	0	0.234109	0	0.093597	0.0914782	0	0.0976581	0	0.0287981	0.088028	0.0572158	0.0798277	0	0	0	0.128465	0.0172593	0	0	0.0983388	1.05471	0.997676	primary_solid_tumor	COAD
TCGA-AA-A02F	Missense_Mutation	0.00107364	0	0.000753	0	0	0.453343	0	0	0.00803935	0	0.00578975	0.0606083	0.0037694	0.215945	0.0526876	0	0.016601	0	0	0.138734	0.0426558	0	0	0.0523117	1.10458	0.692106	primary_solid_tumor	COAD
TCGA-AA-A02H	Missense_Mutation	0.0313857	0	0.0573474	0.0138297	0	0.287847	0	0.0312303	0.144395	0	0.0964032	0	0.0189767	0.0577831	0.0452693	0.0582456	0.064947	0	0	0.0917063	0.000633	0	0	0.0725155	1.06336	0.977365	primary_solid_tumor	COAD
TCGA-AA-A02K	Missense_Mutation	0.0498735	0	0.00451327	0.0286497	0	0.196741	0	0.00934748	0.236585	0	0.0667001	0	0.00667979	0.093974	0	0.126926	0	0.00978272	0	0.109543	0	0.0606837	0	0.0258373	1.09308	0.927693	primary_solid_tumor	COAD
TCGA-AA-A02W	Nonsense_Mutation	0.0667729	0	0.0553899	0.115417	0	0.294064	0	0.0747734	0.102576	0	0	0.00529638	0.0125948	0.0253274	0.0927947	0.0597702	0.0246931	0	0	0.0705308	0	0	0	0.103559	1.06362	0.964555	primary_solid_tumor	COAD
TCGA-AA-A03J	Missense_Mutation	0.00510621	0	0	0.10356	0	0.148044	0	0.0130533	0.2569	0	0	0.0803446	0.0276551	0.155006	0.0534085	0.0642972	0.0161831	0	0	0.0764421	0	0	0	0.132788	1.05544	0.92824	primary_solid_tumor	COAD
TCGA-AD-6548	Missense_Mutation	0.00401827	0	0	0.0575665	0	0.213811	0	0.0309117	0.0481195	0	0	0.0753577	0	0.21446	0.124791	0.027879	0.0149261	0	0	0.143679	0.0444812	0	0	0.42143	0.910581	0.926926	primary_solid_tumor	COAD
TCGA-AD-6888	Missense_Mutation	0.0104151	0	0	0	0	0.382759	0	0	0.114285	0	0.0543296	0.0168988	0	0.228657	0.0625059	0	0.00430288	0.00358612	0	0.12226	0	0	0	0.0451531	1.10979	0.738944	primary_solid_tumor	COAD
TCGA-AD-6899	Missense_Mutation	0.0128415	0	0.011723	0.00756544	0	0.320503	0	0	0.0796052	0	0.00626396	0	0	0.212111	0.144983	0.105015	0	0	0	0.0993875	0	0	0	0.401007	0.925502	0.78952	primary_solid_tumor	COAD
TCGA-AD-6901	Missense_Mutation	0	0	0	0.0455004	0	0.260979	0	0.039246	0.107256	0	0.00769989	0	0	0.224542	0.107534	0.126429	0.00571981	0	0	0.0718121	0.00328151	0	0	0.31431	0.974748	0.855242	primary_solid_tumor	COAD
TCGA-AD-6963	Missense_Mutation	0.00523637	0	0	0.0661515	0	0.254602	0.0696396	0.0459653	0.0363902	0	0.0562513	0.00179752	0.0220057	0.0714198	0.1414	0	0.0168163	0	0	0.197072	0	0.0152527	0	0.222839	1.00551	0.945924	primary_solid_tumor	COAD
TCGA-AD-6965	Nonsense_Mutation	0.0217616	0	0.00276203	0.0579936	0	0.271746	0	0.00534936	0.112797	0	0	0.108037	0	0.310847	0.0366815	0.0582145	0	0	0.0138106	0	0	0	0	0.132488	1.08343	0.800158	primary_solid_tumor	COAD
TCGA-AD-A5EJ	Frame_Shift_Ins	0	0	0.0120795	0.00671142	0	0.290884	0	0.023735	0.14691	0	0.00038	0.1032	0.00370958	0.182021	0.0443291	0.0133519	0	0	0	0.171077	0	0.00161265	0	0.155213	1.04608	0.82216	primary_solid_tumor	COAD
TCGA-AD-A5EJ	In_Frame_Del	0	0	0.0120795	0.00671142	0	0.290884	0	0.023735	0.14691	0	0.00038	0.1032	0.00370958	0.182021	0.0443291	0.0133519	0	0	0	0.171077	0	0.00161265	0	0.155213	1.04608	0.82216	primary_solid_tumor	COAD
TCGA-AD-A5EK	Missense_Mutation	0.000633	0	0.000557	0.00898611	0	0.323942	0	0.0349085	0.185926	0	0.0770534	0	0	0.104446	0	0.130462	0	0.047462	0	0.0856238	0	0	0	0.0918085	1.07567	0.825383	primary_solid_tumor	COAD
TCGA-AM-5821	Missense_Mutation	0.00984317	0	0.0307873	0.0726047	0	0.272084	0	0.0323926	0.027499	0.00283237	0	0.0752419	0.00321864	0.0307331	0.136462	0	0.0730124	0	0	0.221665	0.0116247	0	0	0.279984	0.976152	0.908774	primary_solid_tumor	COAD
TCGA-AU-3779	Missense_Mutation	0.0415521	0	0.0249246	0.00966197	0	0.274184	0	0.00704241	0.1175	0	0.00642438	0	0	0.170155	0.0138163	0.118328	0	0.0162013	0	0.197915	0	0.00229514	0	0.320218	0.961049	0.849973	primary_solid_tumor	COAD
TCGA-AY-4070	Missense_Mutation	0.083728	0	0.0144639	0.0754739	0	0.278387	0	0.0581735	0.180437	0	0	0.0543585	0.00906158	0.015725	0.0277721	0.0254543	0.102118	0.00413578	0	0.0707106	0	0	0	0.131511	1.04948	0.953964	primary_solid_tumor	COAD
TCGA-AY-4071	Missense_Mutation	0.0365649	0	0.0249237	0.0577769	0	0.261199	0	0.0288264	0.152638	0	0.0280136	0.00842888	0	0.0157695	0.0868147	0.0912416	0.0567736	0	0	0.14698	0.0040488	0	0	0.141634	1.03511	0.964568	primary_solid_tumor	COAD
TCGA-AY-5543	Nonsense_Mutation	0.03008	0	0.00843919	0.00229209	0	0.189886	0	0.0577421	0.045408	0	0.030547	0	0	0.0373556	0.0870104	0.0234706	0.00384931	0.0179552	0	0.465614	0	0.00035	0	0.251996	0.998511	0.765366	primary_solid_tumor	COAD
TCGA-AY-6196	Missense_Mutation	0.0811042	0	0.0154677	0.0445405	0	0.304528	0	0.0210803	0.112349	0	0.0111612	0	0.0322866	0.128259	0.068641	0.150068	0.0271919	0	0	0	0	0.00332252	0	0.510003	0.85945	0.914523	primary_solid_tumor	COAD
TCGA-AY-6197	Missense_Mutation	0.00790568	0	0.0226303	0.0063412	0	0.200254	0.037846	0	0.0728677	0	0.0905658	0	0.0136014	0.0418879	0.0331031	0.00581157	0.00404007	0	0	0.447022	0	0.0161234	0	0.19553	1.02163	0.778791	primary_solid_tumor	COAD
TCGA-AY-A54L	Frame_Shift_Del	0.00305734	0	0.0254071	0	0	0.344456	0	0.0312498	0.100112	0	0	0.0508774	0.0342327	0	0	0	0.00113867	0.00544765	0	0.355789	0.0482324	0	0	0.0741349	1.07589	0.709599	primary_solid_tumor	COAD
TCGA-AY-A8YK	Nonsense_Mutation	0.04331	0	0.0169393	0.00368158	0	0.300631	0	0	0.14532	0	0.142334	0	0.0205498	0.0969043	0.0287389	0.018246	0	0.030283	0	0.153062	0	0	0	0.0493694	1.08456	0.876862	primary_solid_tumor	COAD
TCGA-AZ-4308	Missense_Mutation	0.000704	0	0.00928318	0.0353177	0	0.207697	0	0.00175701	0.141833	0	0.0307906	0.0235	0	0.334366	0.0288018	0.0984532	0	0	0	0.0874967	0	0	0	0.271712	1.01187	0.819251	primary_solid_tumor	COAD
TCGA-AZ-4323	Missense_Mutation	0.191081	0	0	0.139167	0	0.197886	0.00808029	0.0239793	0.191375	0	0.0706698	0	0.0190014	0.0692477	0.0255358	0.0387257	0.00206182	0.0100973	0	0.0130925	0	0	0	0.500784	0.864609	0.928982	primary_solid_tumor	COAD
TCGA-AZ-4614	Missense_Mutation	0.0689744	0	0	0.204751	0	0.0671878	0	0.0950983	0.209737	0.00965313	0	0	0.00698627	0.0846299	0.0562015	0	0	0	0	0.162636	0.0341448	0	0	0.167901	1.0347	0.913272	primary_solid_tumor	COAD
TCGA-AZ-4616	Missense_Mutation	0.00573434	0	0	0.0767297	0	0.284102	0	0.0406514	0.113404	0	0	0.117998	0	0.0828769	0.20298	0	0.0390941	0	0	0.0303448	0.00608585	0	0	0.232313	1.02449	0.871743	primary_solid_tumor	COAD
TCGA-AZ-5403	Missense_Mutation	0.0153874	0	0.00534157	0.00228749	0	0.12226	0.0409534	0	0.0551891	0	0.0668611	0	0	0.384023	0.0198754	0.0581693	0.02389	0	0	0.183027	0.0188615	0.003874	0	0.315067	0.997479	0.843367	primary_solid_tumor	COAD
TCGA-AZ-5403	Splice_Site	0.0153874	0	0.00534157	0.00228749	0	0.12226	0.0409534	0	0.0551891	0	0.0668611	0	0	0.384023	0.0198754	0.0581693	0.02389	0	0	0.183027	0.0188615	0.003874	0	0.315067	0.997479	0.843367	primary_solid_tumor	COAD
TCGA-AZ-5407	Missense_Mutation	0.0246008	0	0.0236698	0.14102	0	0.375528	0	0.0265164	0.13202	0	0	0.0502831	0.0159296	0.00604	0.0166706	0.0846972	0.0243789	0	0	0.0752916	0.00335364	0	0	0.0908558	1.08562	0.875642	primary_solid_tumor	COAD
TCGA-AZ-6598	Frame_Shift_Del	0.171372	0	0.00383665	0.0923429	0	0.297347	0	0.0232928	0.143412	0	0.0213369	0.0248109	0.0411657	0.0445009	0.0261561	0.0347771	0.0474559	0	0	0	0.0281938	0	0	0.0965945	1.07116	0.942997	adjacet_normal	COAD
TCGA-AZ-6598	Frame_Shift_Del	0.0292292	0	0	0.0210352	0	0.2949	0	0.00268366	0.137656	0	0	0.150582	0.0223847	0.128931	0.0931207	0	0.0245212	0	0.0949561	0	0	0	0	0.286851	0.977655	0.869998	primary_solid_tumor	COAD
TCGA-AZ-6600	Missense_Mutation	0.0446727	0	0.00551195	0.013119	0	0.296025	0	0	0.215588	0	0.0199861	0	0.00910321	0.23089	0.0325087	0.0664049	0.00213726	0	0	0.0288895	0.035164	0	0	0.264666	0.997205	0.825018	primary_solid_tumor	COAD
TCGA-AZ-6600	Missense_Mutation	0.069463	0	0	0.0267886	0	0.371602	0	0	0.1624	0	0	0.104214	0.0094591	0	0.0290292	0.0647129	0.0390893	0.00548419	0	0.105719	0.0120384	0	0	0.0646927	1.08336	0.847296	adjacet_normal	COAD
TCGA-AZ-6601	Missense_Mutation	0.187294	0	0	0.0237601	0	0.37079	0	0	0.138243	0	0	0	0	0	0	0.185986	0.0840836	0.00684057	0	0	0.00300228	0	0	0.0250208	1.10144	0.702068	adjacet_normal	COAD
TCGA-AZ-6601	Missense_Mutation	0.0278991	0	0.000324	0.0128476	0	0.222456	0	0.0121914	0.129837	0	0.0316289	0.0338587	0.00153477	0.220571	0.105818	0.108794	0.0139922	0	0	0.0782473	0	0	0	0.454278	0.892161	0.919345	primary_solid_tumor	COAD
TCGA-AZ-6601	Silent	0.187294	0	0	0.0237601	0	0.37079	0	0	0.138243	0	0	0	0	0	0	0.185986	0.0840836	0.00684057	0	0	0.00300228	0	0	0.0250208	1.10144	0.702068	adjacet_normal	COAD
TCGA-AZ-6601	Silent	0.0278991	0	0.000324	0.0128476	0	0.222456	0	0.0121914	0.129837	0	0.0316289	0.0338587	0.00153477	0.220571	0.105818	0.108794	0.0139922	0	0	0.0782473	0	0	0	0.454278	0.892161	0.919345	primary_solid_tumor	COAD
TCGA-AZ-6603	Missense_Mutation	0.0259867	0	0.0154499	0	0	0.328667	0	0.0570498	0.0197289	0	0.0958155	0	0.0213713	0.0577999	0.166562	0.107358	0.0133983	0	0	0.090814	0	0	0	0.249511	0.996534	0.890854	primary_solid_tumor	COAD
TCGA-AZ-6603	Missense_Mutation	0.00556282	0	0.0152545	0.0136576	0	0.28023	0	0	0.0812472	0	0.00643958	0.00289875	0.0236623	0	0.133933	0.288884	0.105864	0	0.0351433	0	0.00722251	0	0	0.248171	0.994281	0.811599	adjacet_normal	COAD
TCGA-AZ-6605	Missense_Mutation	0.00398317	0	0.013967	0	0	0.244498	0	0.00473661	0.12852	0	0.0291654	0	0	0.302721	0.0708192	0.121297	0	0	0	0.0802915	0	0	0	0.454586	0.897234	0.792933	primary_solid_tumor	COAD
TCGA-AZ-6605	Missense_Mutation	0.00332679	0	0	0.0853462	0	0.295095	0	0	0.124028	0	0	0.0293607	0.0265899	0	0.0235584	0.257342	0.0995035	0	0.0345083	0	0.0213412	0	0	0.0736947	1.0715	0.831057	adjacet_normal	COAD
TCGA-AZ-6606	Missense_Mutation	0.00193075	0	0	0.0173265	0	0.202746	0	0.0106398	0.111223	0	0.0407519	0.0383877	0.041188	0	0	0	0.00105518	0.00480569	0	0.488925	0.0410207	0	0	0.0698516	1.08849	0.694506	primary_solid_tumor	COAD
TCGA-AZ-6607	Missense_Mutation	0.00549522	0	0.016918	0.0693034	0	0.288508	0	0.0225592	0.104046	0	0.0506638	0	0.0419084	0.0443004	0.0454628	0	0.0772158	0.000483	0	0.170995	0.0621398	0	0	0.190636	1.01258	0.955861	primary_solid_tumor	COAD
TCGA-AZ-6608	Frame_Shift_Ins	0.00324705	0	0	0.0159157	0	0.375071	0	0	0	0	0.0383068	0	0	0.149217	0	0.0493867	0	0.00723948	0	0.354115	0.00750125	0	0	0.0729051	1.09559	0.629594	primary_solid_tumor	COAD
TCGA-CA-5797	Missense_Mutation	0.0315386	0	0.0417582	0.0879661	0	0.149611	0	0.0421132	0.140773	0	0.00224917	0.0330544	0	0.244741	0.157322	0.0627551	0	0.000236	0	0.00588091	0	0	0	0.266503	1.0018	0.919336	primary_solid_tumor	COAD
TCGA-CA-6715	Missense_Mutation	0.0289362	0	0.00985833	0	0	0.118945	0	0.0127261	0.119367	0	0.0943335	0	0	0.266926	0.00736087	0.027906	0	0	0	0.313641	0	0	0	0.100329	1.09281	0.77544	primary_solid_tumor	COAD
TCGA-CA-6718	Nonsense_Mutation	0	0	0	0.134516	0	0.106783	0	0.0368634	0.180976	0	0.00473086	0.0831583	0	0.0471302	0.246568	0.0837541	0.0532358	0	0	0.00142348	0	0.0208614	0	0.515229	0.858417	0.918528	primary_solid_tumor	COAD
TCGA-CA-6719	Splice_Site	0.000647	0	0.0137154	0	0	0.163422	0	0.0102456	0.16897	0.0131852	0.0368121	0	0	0.34346	0.0633516	0.112861	0	0	0	0.0733295	0	0	0	0.4702	0.890354	0.81007	primary_solid_tumor	COAD
TCGA-CK-4948	Missense_Mutation	0	0	0	0.0507759	0	0.161658	0	0.0282088	0.111943	0	0.0277401	0	0.0124757	0.236896	0	0.0277837	0	0.045937	0	0.287911	0	0.0086716	0	0.34636	0.95631	0.837194	primary_solid_tumor	COAD
TCGA-CK-4951	Missense_Mutation	0.00663952	0	0	0.0289415	0	0.185152	0.000802	0.0400669	0.121947	0	0.0427033	0	0	0.170081	0.107558	0.0840813	0.00587512	0.00851331	0	0.19565	0.00198934	0	0	0.477785	0.877627	0.923133	primary_solid_tumor	COAD
TCGA-CK-5914	Missense_Mutation	0.00729907	0	0	0.0594523	0	0.245951	0	0.0172454	0.0640548	0	0	0.0596051	0.0322503	0.103037	0.118142	0	0.0507813	0	0	0.22353	0.0186515	0	0	0.126672	1.04793	0.92096	primary_solid_tumor	COAD
TCGA-CK-5916	Nonsense_Mutation	0	0	0	0.156347	0	0.10386	0.0109426	0	0.116027	0	0	0.118205	0.00203516	0.0398152	0.14163	0.102328	0.158757	0	0	0.0324437	0	0.0176096	0	0.44297	0.89629	0.956595	primary_solid_tumor	COAD
TCGA-CK-6747	In_Frame_Del	0.0491532	0	0.0267525	0.0577499	0	0.255539	0	0.00986449	0.09866	0	0	0.0530614	0.0142279	0.0252436	0.083486	0.0448756	0.0826533	0	0	0.198734	0	0	0	0.0677769	1.06037	0.962098	primary_solid_tumor	COAD
TCGA-CM-4746	Missense_Mutation	0.00658172	0	0	0.0492784	0	0.191917	0	0.0126093	0.134622	0	0	0.0497072	0.0203802	0	0.0267909	0	0.0290684	0	0	0.479045	0	0	0	0.133665	1.05633	0.696707	primary_solid_tumor	COAD
TCGA-CM-4750	Missense_Mutation	0.00252219	0	0.0243614	0.0366509	0	0.316553	0	0.0382092	0.231501	0	0.0657662	0	0	0.0678498	0.0525438	0.0603455	0	0.0397201	0	0.0639777	0	0	0	0.129511	1.06064	0.88776	primary_solid_tumor	COAD
TCGA-CM-4751	Missense_Mutation	0	0.0221678	0	0.112457	0	0.250595	0	0.00981762	0.216694	0	0	0.0797335	0.0182035	0.0731857	0.0655551	0.0395666	0.0276867	0.00447012	0	0.0746879	0.00517909	0	0	0.200107	1.02332	0.942697	primary_solid_tumor	COAD
TCGA-CM-4752	Missense_Mutation	0.0229709	0	0.00227041	0.04568	0	0.29652	0	0.0341914	0.135678	0	0.0204636	0	0.00742289	0.00418748	0.142764	0.129033	0.158818	0	0	0	0	0	0	0.177415	1.03127	0.851923	primary_solid_tumor	COAD
TCGA-CM-5341	Missense_Mutation	0	0.0261429	0	0.0341641	0	0.126541	0	0.0283047	0.0482312	0.0429001	0	0	0	0.252694	0.0708117	0.0973752	0.0384531	0	0	0.215087	0	0.0192951	0	0.542027	0.839324	0.933	primary_solid_tumor	COAD
TCGA-CM-5348	Missense_Mutation	0.00459601	0	0	0	0	0.0897826	0	0.00786649	0.0807272	0	0.05373	0	0	0.662118	0.000504	0.0767216	0	0.0239545	0	0	0	0	0	0.680749	0.760004	0.522335	primary_solid_tumor	COAD
TCGA-CM-5860	Nonsense_Mutation	0.00795324	0	0	0	0	0.237715	0	0.0126992	0.120051	0	0.0487472	0	0	0.246084	0.12905	0.0620361	0.0194162	0	0	0.116248	0	0	0	0.333271	0.96393	0.844966	primary_solid_tumor	COAD
TCGA-CM-5862	Missense_Mutation	0.000294	0	0	0	0	0.183924	0	0	0	0	0.16576	0	0	0.140498	0.0436344	0	0.00690115	0	0	0.444293	0.0146948	0	0	0.0102358	1.13123	0.643154	primary_solid_tumor	COAD
TCGA-CM-5863	Silent	0	0	0.00305224	0.0590715	0	0.329673	0	0	0.0786637	0	0	0.052377	0.0186096	0.0863739	0.0696329	0.133264	0.00727398	0	0	0.138608	0.0041386	0.0192606	0	0.151658	1.03886	0.89178	primary_solid_tumor	COAD
TCGA-CM-5864	Missense_Mutation	0.00354246	0	0.0131711	0.0145723	0	0.398988	0	0	0.0970759	0	0.0265606	0	0.00863237	0.0264633	0.0728442	0.0378248	0.113473	0	0	0.186851	0	0	0	0.100964	1.05607	0.79919	primary_solid_tumor	COAD
TCGA-CM-5868	Missense_Mutation	0.0165516	0	0.0142439	0	0	0.296884	0	0.0056616	0.107656	0	0.0703943	0	0	0.344559	0.0505381	0.0690671	0	0	0	0.0244449	0	0	0	0.191634	1.05785	0.754942	primary_solid_tumor	COAD
TCGA-CM-6163	Missense_Mutation	0.0667128	0	0.0222608	0.0929061	0	0.345214	0	0	0.120116	0	0.0149358	0	0	0.074401	0.0293301	0.0928943	0.0726601	0	0.0412138	0	0.0232018	0.00415368	0	0.118328	1.05356	0.920793	primary_solid_tumor	COAD
TCGA-CM-6164	Missense_Mutation	0.0199734	0	0.0130075	0.0350486	0	0.201057	0	0.0538539	0.0671193	0	0	0.050089	0	0.165159	0.138357	0.0724544	0	0	0	0.183237	0	0.000644	0	0.186687	1.02961	0.929464	primary_solid_tumor	COAD
TCGA-CM-6165	Splice_Site	0.0320573	0	0.00694424	0	0	0.191741	0	0	0.0647618	0	0.0836143	0	0	0.313695	0.0838688	0.170276	0	0	0	0.0496516	0	0.00338997	0	0.318951	0.984423	0.819768	primary_solid_tumor	COAD
TCGA-CM-6166	Frame_Shift_Ins	0.0283804	0	0	0.0182144	0	0.0960518	0	0.0533012	0.114502	0	0	0.0147682	0	0.494146	0.0130528	0.0960385	0	0.011595	0	0.0599491	0	0	0	0.224763	1.09251	0.745307	primary_solid_tumor	COAD
TCGA-CM-6167	Missense_Mutation	0.0616145	0	0.00180261	0.0203758	0	0.29215	0.110499	0	0.0558482	0	0.0212392	0	0.000768	0	0.083852	0.173159	0.121661	0	0	0.035658	0.0213716	0	0	0.267293	0.975506	0.904463	primary_solid_tumor	COAD
TCGA-CM-6169	Nonsense_Mutation	0	0	0.0102714	0.0738999	0	0.193922	0.0150242	0	0.106227	0	0	0.00352335	0	0.269886	0.0932585	0.136087	0	0	0	0.0840203	0	0.0138801	0	0.494401	0.870558	0.865286	primary_solid_tumor	COAD
TCGA-CM-6172	Missense_Mutation	0.036032	0	0.0197827	0	0	0.330969	0	0	0.105578	0	0.0200939	0	0.000146	0.189372	0.0198298	0.16729	0	0.0124037	0	0.0968748	0	0.0016283	0	0.144026	1.05315	0.809316	primary_solid_tumor	COAD
TCGA-CM-6172	Nonsense_Mutation	0.036032	0	0.0197827	0	0	0.330969	0	0	0.105578	0	0.0200939	0	0.000146	0.189372	0.0198298	0.16729	0	0.0124037	0	0.0968748	0	0.0016283	0	0.144026	1.05315	0.809316	primary_solid_tumor	COAD
TCGA-CM-6675	Nonsense_Mutation	0	0	0.0147673	0.0221353	0	0.352589	0	0.0316436	0.237347	0	0	0.0715639	0.00706335	0.0679526	0.075812	0.0250717	0.0582951	0	0	0.0357588	0	0	0	0.0500306	1.10145	0.844264	primary_solid_tumor	COAD
TCGA-CM-6676	Missense_Mutation	0.031888	0	0	0.0180419	0	0.178883	0.0195523	0	0.135419	0	0.0433003	0	0	0.321798	0.0463106	0.114506	0.00116623	0	0	0.0891354	0	0	0	0.28786	0.998499	0.847947	primary_solid_tumor	COAD
TCGA-CM-6677	Missense_Mutation	0.00663641	0	0.0117523	0.0326127	0	0.315549	0	0.0260982	0.132575	0	0.045952	0	0	0.142933	0.104175	0.043333	0.0817029	0	0	0.0495051	0.00717437	0	0	0.21047	1.01674	0.913853	primary_solid_tumor	COAD
TCGA-CM-6679	Frame_Shift_Ins	0.0445023	0	0.0279174	0.00812154	0	0.27084	0	0.00340014	0.129724	0	0	0.00111917	0	0.277071	0.0575031	0.122778	0	0	0	0.0570236	0	0	0	0.287153	0.991235	0.809451	primary_solid_tumor	COAD
TCGA-D5-5538	Missense_Mutation	0	0	0.00411797	0.0489234	0	0.152082	0	0.00867845	0.0575056	0	0.00905595	0	0	0.273578	0.0668589	0.0935403	0.000575	0	0	0.261221	0.00836563	0.0154967	0	0.482073	0.879859	0.834426	primary_solid_tumor	COAD
TCGA-D5-5540	Missense_Mutation	0.000236	0	0	0.0630276	0	0.119843	0	0	0.0502818	0	0	0.0711132	0.00961923	0.00419386	0.110354	0	0.123884	0	0	0.445466	0	0.00197984	0	0.135609	1.04901	0.743036	primary_solid_tumor	COAD
TCGA-D5-5541	Missense_Mutation	0.00719209	0	0.0172884	0.0249982	0	0.1284	0	0.00648285	0.0544656	0.0135173	0	0.00688684	0	0.509378	0.0810479	0.0862441	0	0	0	0.0640996	0	0	0	0.738268	0.673738	0.729507	primary_solid_tumor	COAD
TCGA-D5-6531	Missense_Mutation	0.0539632	0	0	0.0598961	0	0.289638	0	0.0445333	0.112026	0	0	0.0614054	0.0295989	0.0883416	0.132804	0.0286467	0.0637103	0	0.0354353	0	0	0	0	0.216971	1.01213	0.965179	primary_solid_tumor	COAD
TCGA-D5-6532	Missense_Mutation	0.00344711	0	0.00546593	0.0148345	0	0.360977	0	0.00371795	0.119678	0	0.0180399	0.0347921	0	0.24311	0.0448763	0	0.0175474	0	0.127027	0	0.00648769	0	0	0.0170535	1.11437	0.777943	primary_solid_tumor	COAD
TCGA-D5-6533	Missense_Mutation	0.0279772	0	0.0212568	0	0	0.27376	0	0.0162594	0.0484095	0	0.012169	0	0	0.133297	0.0745308	0.0603527	0	0	0	0.331988	0	0	0	0.12393	1.05742	0.782355	primary_solid_tumor	COAD
TCGA-D5-6534	Frame_Shift_Del	0.032353	0	0.011751	0.0223947	0	0.213356	0	0	0.121818	0	0	0.00273472	0.00091	0.246699	0.0668533	0.109483	0.140632	0	0	0.0231343	0	0.00787954	0	0.580755	0.814399	0.880023	primary_solid_tumor	COAD
TCGA-D5-6535	Missense_Mutation	0	0	0.0119865	0	0	0.257413	0	0.0423245	0.110754	0	0.0509238	0	0	0.117257	0.115036	0.0638426	0.00664467	0	0	0.223817	0	0	0	0.225068	1.00623	0.858006	primary_solid_tumor	COAD
TCGA-D5-6538	Missense_Mutation	0.00135111	0	0	0.136313	0	0.314871	0	0.0154968	0.102462	0	0.0259003	0.0528011	0	0.193713	0.000918	0.056243	0.015987	0	0	0.0727448	0.0111987	0	0	0.00858482	1.13296	0.862376	primary_solid_tumor	COAD
TCGA-D5-6539	Missense_Mutation	0.0522512	0	0.0297366	0.00739135	0	0.338057	0	0	0.10083	0	0	0.0623854	0.00378562	0.00205452	0.0603178	0.180024	0.107956	0	0	0.0552104	0	0	0	0.017534	1.08423	0.859128	primary_solid_tumor	COAD
TCGA-D5-6539	Splice_Site	0.0522512	0	0.0297366	0.00739135	0	0.338057	0	0	0.10083	0	0	0.0623854	0.00378562	0.00205452	0.0603178	0.180024	0.107956	0	0	0.0552104	0	0	0	0.017534	1.08423	0.859128	primary_solid_tumor	COAD
TCGA-D5-6540	Missense_Mutation	0.00415991	0	0	0	0	0.143192	0	0.0174791	0.0868458	0	0.0855078	0	0	0.0964711	0.0171851	0	0	0	0	0.538065	0	0.0110939	0	0.388261	0.935356	0.639798	primary_solid_tumor	COAD
TCGA-D5-6541	Missense_Mutation	0.0174638	0	0.0142752	0.00782671	0	0.235566	0	0	0.161257	0	0.0211775	0	0	0.111524	0.157364	0.0959161	0.156236	0	0	0.00188003	0.000311	0.0192013	0	0.38931	0.926356	0.880096	primary_solid_tumor	COAD
TCGA-D5-6898	Missense_Mutation	0.0190994	0	0.00774853	0.0176024	0	0.123081	0	0.0262654	0.0531428	0	0.0102239	0	0	0.3269	0.0570722	0.113133	0.00895058	0	0	0.225721	0	0.0110605	0	0.532612	0.848871	0.84431	primary_solid_tumor	COAD
TCGA-D5-6922	Missense_Mutation	0.00543272	0	0	0.00273439	0	0.277717	0	0.00137559	0.14273	0	0.0422952	0	0	0.131672	0.108569	0.154672	0.0143613	0	0	0.118442	0	0	0	0.236277	1.00375	0.838755	primary_solid_tumor	COAD
TCGA-D5-6924	Missense_Mutation	0.00739628	0	0.0126323	0.0119533	0	0.237264	0	0.0745822	0.0219668	0	0	0.0152709	0	0.283073	0.140237	0.0888514	0	0	0	0.0807773	0	0.0259958	0	0.320622	0.979431	0.85688	primary_solid_tumor	COAD
TCGA-D5-6926	Missense_Mutation	0	0	0.0193382	0.00236185	0	0.131896	0	0.0160681	0.0517935	0	0.0244875	0	0	0.22468	0.108325	0.0524781	0	0	0	0.33928	0	0.0292929	0	0.451772	0.897561	0.811861	primary_solid_tumor	COAD
TCGA-D5-6929	Missense_Mutation	0.0325814	0	0.027769	0.0198727	0	0.156771	0	0.0425886	0.0964212	0	0.0629738	0	0	0.325655	0.0745386	0.0489047	0	0	0	0.111924	0	0	0	0.194997	1.04547	0.896862	primary_solid_tumor	COAD
TCGA-D5-6931	Missense_Mutation	0.000101	0	0.0128485	0.0501292	0	0.378609	0	0	0.176244	0	0.00313418	0	0	0.0726959	0.0697412	0.149987	0.0051973	0	0	0.0810073	0	0.000305	0	0.228366	1.01045	0.778646	primary_solid_tumor	COAD
TCGA-D5-6932	Missense_Mutation	0.00565105	0	0.00330141	0.00626852	0	0.180978	0	0.010647	0.155473	0	0.0291887	0.00438258	0	0.171381	0.0335235	0.0860272	0	0.0146726	0	0.287673	0.0082063	0.00262607	0	0.176737	1.0353	0.849697	primary_solid_tumor	COAD
TCGA-DM-A0XD	Missense_Mutation	0.00384287	0	0	0.0172334	0	0.147875	0	0.0143107	0.266439	0	0.0285423	0.162085	0.0170297	0.208435	0.0558593	0	0.0196903	0	0.00860233	0	0.0500551	0	0	0.0921203	1.08776	0.872548	primary_solid_tumor	COAD
TCGA-DM-A0XF	Missense_Mutation	0.0287424	0	0.00132184	0	0	0.268199	0	0.0162454	0.180842	0	0.0611769	0	0.019885	0.0826705	0.184802	0.0224925	0.123796	0	0	0	0.00982672	0	0	0.177199	1.03797	0.866975	primary_solid_tumor	COAD
TCGA-DM-A1D0	Splice_Site	0.00354392	0	0.000844	0	0	0.103333	0	0.00834752	0.0474532	0.0140182	0.0624167	0	0	0.520613	0.0119306	0.138079	0	0	0	0.0894201	0	0	0	0.274336	1.08272	0.677504	primary_solid_tumor	COAD
TCGA-DM-A1D4	Missense_Mutation	0.00187553	0	0	0.0140393	0	0.300665	0	0.0384763	0.158296	0	0.0105802	0.0115015	0.0265393	0	0.0315702	0	0.00829402	0	0	0.363729	0.0344334	0	0	0.0851874	1.07338	0.729013	primary_solid_tumor	COAD
TCGA-DM-A1D6	Missense_Mutation	0.000996	0	0	0.00728916	0	0.478108	0	0	0	0	0	0.0392808	0.0151769	0.0292767	7.43e-05	0	0	0	0	0.420602	0.00919683	0	0	0.0768011	1.09598	0.476746	primary_solid_tumor	COAD
TCGA-DM-A1D7	Missense_Mutation	0.0308384	0	0.0186883	0.0443378	0	0.32631	0	0.0111999	0.0880759	0	0.0613847	0.00579449	0.0283733	0.0904991	0.0615181	0.00921672	0.0133507	0	0	0.193412	0.0170008	0	0	0.0778848	1.068	0.924428	primary_solid_tumor	COAD
TCGA-DM-A1D8	Missense_Mutation	0.0332655	0	0	0.115511	0	0.205426	0	0.0348953	0.155091	0	0	0.0998484	0	0.212733	0.0826055	0.0589747	0	0	0	0.00165024	0	0	0	0.0553575	1.10693	0.884484	primary_solid_tumor	COAD
TCGA-DM-A1D9	Missense_Mutation	0.00275001	0	0.00543259	0	0	0.520694	0	0	0.0124886	0	0.103076	0.0856809	0.0412199	0	0	0.00937962	0	0	0	0.193525	0.0257533	0	0	0.0561793	1.10898	0.638909	primary_solid_tumor	COAD
TCGA-DM-A1DA	Missense_Mutation	0.036509	0	0.0134369	0.159372	0	0.177026	0	0.0905576	0.104659	0	0.0378732	0.0350354	0.0314891	0.0567481	0.0844502	0.0302725	0.100767	0	0	0.0386651	0.00313843	0	0	0.0409154	1.08845	1.05729	primary_solid_tumor	COAD
TCGA-DM-A1DB	Missense_Mutation	0.00655079	0	0	0.186693	0	0.124868	0	0.0583296	0.14073	0	0	0	0	0.151996	0.162353	0	0.0281219	0	0	0.106502	0.0338559	0	0	0.118249	1.0701	0.904564	primary_solid_tumor	COAD
TCGA-DM-A1HA	Missense_Mutation	0.0138519	0	0.000617	0.226574	0	0.12068	0	0.151352	0.0748127	0	0	0.141445	0.0169107	0.0159635	0.107408	0.00727145	0.123114	0	0	0	0	0	0	0.117627	1.07722	0.903408	primary_solid_tumor	COAD
TCGA-DM-A285	Splice_Site	0.0265329	0	0	0.00908257	0	0.320751	0	0.0283541	0.179481	0	0	0.0877412	0.0215102	0.236096	0.00787321	0.0105177	0.0110142	0	0	0	0.0610457	0	0	0.0769085	1.09605	0.806194	primary_solid_tumor	COAD
TCGA-DM-A288	Missense_Mutation	0.00493513	0	0.00292564	0	0	0.111769	0	0.0146527	0.0290464	0	0.0800072	0	0	0.469948	0	0.0317142	0	0	0	0.243801	0.00863749	0.00256291	0	0.0847313	1.18087	0.659997	primary_solid_tumor	COAD
TCGA-DM-A28A	Frame_Shift_Del	0.0070923	0	0.00771178	0.0473099	0	0.21073	0	0.039134	0.148493	0	0	0.0376312	0.0103705	0.145119	0.155278	0.0531204	0.1053	0	0	0.03271	0	0	0	0.071396	1.08582	0.955482	primary_solid_tumor	COAD
TCGA-DM-A28E	Missense_Mutation	0.0197009	0	0	0.0238496	0	0.31691	0	0.042095	0.0151714	0	0.112621	0.00538964	0.0344348	0	0.0474177	0	0.028728	0	0	0.353682	0	0	0	0.0194055	1.09886	0.752097	primary_solid_tumor	COAD
TCGA-DM-A28F	Missense_Mutation	0.00765216	0	0.0112632	0.00711772	0	0.275785	0	0.0578095	0.144023	0	0.0583536	0	0	0.0227617	0.0908923	0	0.00605341	0	0	0.303099	0.0151886	0	0	0.0970891	1.065	0.802717	primary_solid_tumor	COAD
TCGA-DM-A28H	Missense_Mutation	0.0826879	0	0.0388168	0.0613022	0	0.279561	0	0.0204253	0.110095	0	0.0541843	0	0.0161923	0.0285275	0.072738	0.0435156	0.156216	0	0	0.0357375	0	0	0	-0.0153464	1.09816	0.974731	primary_solid_tumor	COAD
TCGA-F4-6459	Missense_Mutation	0	0	0.00135615	0.0693345	0	0.181747	0	0.0136206	0.117501	0	0	0.0578198	0.00460721	0.160414	0.0593423	0.156624	0.0108316	0	0	0.152409	0.0143932	0	0	0.0643769	1.08388	0.934567	primary_solid_tumor	COAD
TCGA-F4-6460	Missense_Mutation	0.0510391	0	0.0190882	0.00975069	0	0.353139	0	0	0.157749	0	0.0066309	0	0	0.151385	0.0862123	0.0819599	0.0587968	0	0	0.0242491	0	0	0	0.164463	1.03958	0.835435	primary_solid_tumor	COAD
TCGA-F4-6805	Missense_Mutation	0.0429211	0	0.0138161	0.00579615	0	0.229084	0	0.0210867	0.127219	0	0	0	0.00371342	0.119231	0.0532912	0.078887	0.139454	0	0	0.124765	0.0252665	0.0154685	0	0.301514	0.962988	0.967694	primary_solid_tumor	COAD
TCGA-F4-6807	Missense_Mutation	0.0302291	0	0.0127421	0.0966851	0	0.258192	0	0.00181031	0.127661	0	0	0.00481836	0	0.11361	0.108107	0.132683	0.0479299	0	0	0.0655315	0	0	0	0.33618	0.952546	0.919208	primary_solid_tumor	COAD
TCGA-F4-6808	Nonsense_Mutation	0.0087902	0	0	0.00589763	0	0.201084	0	0.0153573	0.0459683	0	0.0904136	0	0.01248	0.100217	0.0147739	0	0.0134426	0	0	0.478028	0.0135474	0	0	0.0369588	1.11117	0.709631	primary_solid_tumor	COAD
TCGA-F4-6809	Missense_Mutation	0.0516733	0	0	0.0797978	0	0.296657	0	0.0116194	0.204307	0	0	0	0	0.134764	0.0725825	0.0387825	0.050623	0	0	0.0584912	0.000703	0	0	0.203129	1.02268	0.868706	primary_solid_tumor	COAD
TCGA-F4-6854	Missense_Mutation	0.0170842	0	0.0162699	0.0553389	0	0.254569	0	0.0191241	0.146263	0	0	0.0294614	0	0.180146	0.0886097	0.0527053	0	0	0	0.140428	0	0	0	0.129327	1.05665	0.894636	primary_solid_tumor	COAD
TCGA-F4-6856	Nonsense_Mutation	0.00227185	0	0.00560294	0.0633994	0	0.214684	0	0.0150495	0.184301	0	0	0.117223	0.0165899	0.0462685	0.0705563	0	0.0522512	0	0	0.206513	0.00529	0	0	0.121416	1.05107	0.902972	primary_solid_tumor	COAD
TCGA-G4-6294	Missense_Mutation	0.0342022	0	0.00631982	0.0205714	0	0.352315	0	0.0200102	0.0865991	0	0.0320722	0.0153314	0.0245674	0.0653468	0.041907	0.133315	0.0912222	0	0	0.0577432	0.0184773	0	0	0.0287738	1.08669	0.949864	primary_solid_tumor	COAD
TCGA-G4-6295	Frame_Shift_Del	0.0703825	0	0.0180642	0.129387	0	0.167818	0	0.0624337	0.129952	0	0	0.0443319	0.0258967	0.00980458	0.107245	0.0681124	0.0735451	0	0	0.0827491	0.0102778	0	0	0.266334	0.98049	1.04556	primary_solid_tumor	COAD
TCGA-G4-6297	Missense_Mutation	0.0412167	0	0.0157151	0.0109278	0	0.32796	0	0.0252509	0.0894049	0	0.0264134	0.0135122	0	0.0854174	0.110633	0.0856539	0.065102	0	0	0.0802223	0.0135475	0.0090233	0	0.215924	1.00618	0.964045	primary_solid_tumor	COAD
TCGA-G4-6298	Missense_Mutation	0.00390785	0.000555	0.00322402	0	0	0.499074	0	0.0256587	0.0873232	0	0.0734501	0.00876698	0	0.256306	0.0251809	0	0.00399251	0	0	0.0125606	0	0	0	0.0369633	1.13877	0.629754	primary_solid_tumor	COAD
TCGA-G4-6299	Nonsense_Mutation	0.00670755	0	0.00664192	0.24716	0	0.189088	0	0.0156801	0.140747	0	0	0.00836829	0.00671367	0.117512	0.0894733	0.0981382	0.0710258	0	0	0	0	0.00274385	0	0.361379	0.944636	0.886592	primary_solid_tumor	COAD
TCGA-G4-6302	5'UTR	0	0	0.00613799	0.080503	0	0.223229	0	0.00935556	0.133292	0	0	0.00272081	0.00849302	0.259464	0.0582172	0.140965	0	0.00891886	0	0.000206	0.0684981	0	0	0.31941	0.974367	0.849908	primary_solid_tumor	COAD
TCGA-G4-6302	Missense_Mutation	0	0	0.00613799	0.080503	0	0.223229	0	0.00935556	0.133292	0	0	0.00272081	0.00849302	0.259464	0.0582172	0.140965	0	0.00891886	0	0.000206	0.0684981	0	0	0.31941	0.974367	0.849908	primary_solid_tumor	COAD
TCGA-G4-6303	Nonsense_Mutation	0.000485	0	0	0	0	0.264375	0	0	0.0732225	0	0.037353	0	0	0.170428	0	0	0.0267162	0	0	0.404031	0.0233889	0	0	0.203738	1.03234	0.660986	primary_solid_tumor	COAD
TCGA-G4-6306	Missense_Mutation	0.00903639	0	0.0152179	0.138986	0	0.146219	0	0.0229385	0.357243	0	0	0.0854654	0	0.0658662	0.0211521	0	0.0113368	0.0298061	0	0.0967334	0	0	0	0.0775771	1.09518	0.854832	primary_solid_tumor	COAD
TCGA-G4-6307	Missense_Mutation	0.235703	0	0.0207051	0.0112115	0	0.211356	0	0	0.182948	0	0.0325306	0	0	0.24575	0	0.0505493	0	0.000966	0.0082818	0	0	0	0	0.0740807	1.0932	0.766147	primary_solid_tumor	COAD
TCGA-G4-6310	Missense_Mutation	0.00273785	0	0	0	0.0125203	0.235902	0	0	0.00252568	0	0.112815	0	0	0.536925	0.00264595	0.0545846	0	0.0064735	0	0.00885587	0.0240136	0	0	0.0602683	1.21531	0.584289	primary_solid_tumor	COAD
TCGA-G4-6311	Frame_Shift_Del	0.103451	0	0	0	0	0.0965555	0	0.0392374	0.0622793	0	0.0948185	0	0	0.336897	0.0160912	0.0964145	0	0	0	0.15331	0.000945	0	0	0.399527	0.933855	0.840934	primary_solid_tumor	COAD
TCGA-G4-6314	Nonsense_Mutation	0.0357772	0	0.000104	0.0123656	0	0.235968	0.00807118	0.0285728	0.0756025	0	0.0707959	0	0	0.179961	0.0542874	0.13158	0.0832418	0	0	0.0836727	0	0	0	0.207808	1.01608	0.9496	primary_solid_tumor	COAD
TCGA-G4-6315	Missense_Mutation	0.163445	0	0.00720428	0.0166502	0	0.428904	0	0	0.0874955	0	0.0780004	0.0535342	0.0162976	0.0148283	0.00498079	0.00336718	0	0	0	0.125293	0	0	0	0.00249929	1.12609	0.767428	primary_solid_tumor	COAD
TCGA-G4-6317	Missense_Mutation	0.0579344	0	0.0272965	0.0769248	0	0.192225	0	0	0.222487	0	0.151874	0.0799168	0.0330173	0.00364529	0.050892	0.0119802	0.0345278	0	0	0.057279	0	0	0	-0.0050946	1.1337	0.963193	primary_solid_tumor	COAD
TCGA-G4-6317	Missense_Mutation	0.00480191	0	0.000505	0	0	0.188544	0	0.0259189	0.0183025	0	0.0569564	0	0	0.588686	0	0.11258	0	0	0	0	0.00370529	0	0	0.117413	1.21672	0.544474	recurrent_solid_tumor	COAD
TCGA-G4-6320	Missense_Mutation	0.131027	0	0.00680953	0.0556158	0	0.294867	0	0.0116579	0.201987	0	0.0178073	0.0493524	0.0309579	0.00473898	0.0255288	0.00176323	0.0168513	0.00908579	0	0.134724	0.00722578	0	0	0.0928016	1.07028	0.899526	primary_solid_tumor	COAD
TCGA-G4-6586	Nonsense_Mutation	0	0	0.00125551	0.227884	0	0.185635	0	0.0289951	0.174365	0	0	0.0601114	0.000762	0.0560635	0.0771793	0	0.0274334	0.0129368	0	0.14506	0.00231963	0	0	0.179845	1.03883	0.889416	primary_solid_tumor	COAD
TCGA-G4-6625	Missense_Mutation	0.0131197	0.0127664	0	0.0782486	0	0.177669	0	0.0538978	0.109668	0	0.0128108	0.0248696	0.00371965	0.242641	0.0925889	0.10569	0.0370828	0	0	0.0352279	0	0	0	0.380803	0.93581	0.96791	primary_solid_tumor	COAD
TCGA-G4-6626	Missense_Mutation	0.00258841	3.09e-05	0	0.0145627	0	0.280857	0	0.00341478	0.0323941	0	0	0.172874	0	0.0420514	0.00317607	0	0	0.00361153	0	0.43805	0.00638888	0	0	0.126579	1.06946	0.62261	primary_solid_tumor	COAD
TCGA-NH-A50U	Nonsense_Mutation	0.00354339	0.00310913	0	0.00365449	0	0.0216358	0	0.0228229	0.0541434	0	0.0469738	0.033268	0	0.419391	0.000601	0.253977	0	0.00867129	0	0.128208	0	0	0	0.191291	1.1194	0.722626	primary_solid_tumor	COAD
TCGA-NH-A50V	Missense_Mutation	0	0	0.0267011	0.0107092	0	0.313718	0	0.0414878	0.174439	0	0.0178497	0	0.00486788	0.0811831	0.0679166	0.048993	0.00576613	0	0	0.206368	0	0	0	0.201363	1.01616	0.839532	primary_solid_tumor	COAD
TCGA-NH-A5IV	5'UTR	0.0061894	0	0.0248719	0	0	0.257807	0	0.0423963	0.129453	0	0.0828729	0.10424	0.00181374	0.0860073	0.0586812	0.155528	0.021112	0	0	0.0245546	0.0044726	0	0	0.243237	1.00045	0.950455	primary_solid_tumor	COAD
TCGA-NH-A6GA	Missense_Mutation	0.0532054	0	0.020467	0.053647	0	0.303407	0	0.0483336	0.209127	0	0.00245921	0.0255411	0.0110654	0.0238733	0.0214921	0.0354949	0.108168	0.017603	0	0.0519452	0.0141709	0	0	0.0989409	1.0639	0.956433	primary_solid_tumor	COAD
TCGA-NH-A6GB	In_Frame_Ins	0.00361279	0	0.0466228	0.0916083	0	0.167201	0.0371659	0.0836788	0.118702	0	0	0.0238868	0.0123622	0.158819	0.019705	0	0	0	0	0.170323	0.0663115	0	0	0.164812	1.02964	0.980945	primary_solid_tumor	COAD
TCGA-NH-A6GC	Missense_Mutation	0.0239782	0	0.0481866	0.0103905	0	0.345488	0	0.0524193	0.193033	0	0.0356667	0.0333996	0	0.115742	0.00993605	0.13176	0	0	0	0	0	0	0	0.0940056	1.07867	0.832621	primary_solid_tumor	COAD
TCGA-NH-A8F7	In_Frame_Del	0.0697785	0	0	0	0	0.631424	0	0.0385136	0.0308212	0	0.0123577	0	0	0.056274	0	0	0	0	0.0681951	0.0040925	0.0335558	0.0549877	0	0.00435533	1.14666	0.609763	metastasis	COAD
TCGA-NH-A8F7	In_Frame_Del	0.001789	0	0.00171094	0	0	0.201946	0	0.0294541	0.0481011	0	0.141038	0	0	0.133644	0.0439997	0	0.0135484	0	0	0.375386	0	0.00938289	0	0.0234661	1.10973	0.758979	primary_solid_tumor	COAD
TCGA-NH-A8F8	Missense_Mutation	0.0200846	0	0.0481366	0.00918557	0	0.252632	0	0.0149345	0.147358	0	0.0799485	0	0.00535657	0.170961	0.0726502	0.115662	0.0131657	0	0	0.0499252	0	0	0	0.101608	1.0641	0.928841	primary_solid_tumor	COAD
TCGA-QG-A5YV	Missense_Mutation	0.0324448	0	0.0193037	0.0241324	0	0.305073	0	0.00156622	0.17001	0	0.0830797	0	0.00460345	0.00955074	0.0716511	0.121912	0.015067	0	0	0.141606	0	0	0	0.0489856	1.0792	0.873874	primary_solid_tumor	COAD
TCGA-QG-A5YW	Splice_Site	0	0	0.00575749	0.00474316	0	0.297568	0	0.0441601	0.0661581	0	0.0809397	0	0	0.10156	0.0614766	0.071518	0	0.000583	0	0.248025	0.0175112	0	0	0.109989	1.05733	0.846898	primary_solid_tumor	COAD
TCGA-QG-A5YX	Missense_Mutation	0.0200546	0	0.0108921	0.0091697	0	0.297037	0	0.0067435	0.240417	0	0.0015957	0	0.0120366	0.218593	0.00443874	0.0894485	0	0.00236831	0	0.0872049	0	0	0	0.0250761	1.11833	0.768925	primary_solid_tumor	COAD
TCGA-QG-A5Z1	Nonsense_Mutation	0	0.00313496	0.00100835	0	0	0.177677	0	0.00490478	0.048411	0	0.0448778	0	0	0.501954	0	0.0779745	0	0	0	0.140058	0	0	0	0.247962	1.08657	0.635897	primary_solid_tumor	COAD
TCGA-QL-A97D	Missense_Mutation	0.0055866	0	0.0431352	0.0648029	0	0.211489	0.0460049	0.0398938	0.117961	0	0.0140278	0.0149587	0.00402744	0	0.102223	0.0125535	0.0311913	0	0	0.264585	0.0275603	0	0	0.148972	1.031	0.948804	primary_solid_tumor	COAD
TCGA-RU-A8FL	Missense_Mutation	0.0415241	0	0.0252574	0	0	0.358953	0	0.00668154	0.0384061	0	0.12949	0	0	0.0205992	0.0145235	0.0176726	0.00369586	0	0	0.343197	0	0	0	0.0799871	1.07506	0.702094	primary_solid_tumor	COAD
TCGA-SS-A7HO	Missense_Mutation	0.00112958	0	0.00509314	0.0522199	0	0.211846	0	0.147884	0.0975359	0	0.2155	0	0.0531581	0.0275233	0.00620132	0.0378656	0	0	0	0.11548	0.028564	0	0	-0.009774	1.13264	0.920318	primary_solid_tumor	COAD
TCGA-T9-A92H	Missense_Mutation	0.00105657	0	0.00407549	0.0231403	0	0.367739	0	0.0411405	0.0885124	0	0.0211369	0.0600092	0.0955399	0	0	0	0.00120969	0.00160951	0	0.185162	0.109668	0	0	0.0478977	1.08687	0.815788	primary_solid_tumor	COAD
TCGA-WS-AB45	Missense_Mutation	0.00702917	0	0.006339	0.0123758	0	0.233271	0.00811036	0	0.00785842	0	0.0559717	0	0.0110209	0.124406	0.047147	0.139692	0	0	0	0.195072	0	0.151707	0	0.571184	0.82139	0.882558	primary_solid_tumor	COAD
TCGA-AA-A03F	wild_type	0	0.00327089	0.0180616	0.0263255	0	0.237205	0	0	0.197165	0	0.0118587	0.0331376	0.0202519	0.16929	0.00755768	0.0200203	0	0	0	0.255855	0	0	0	0.102708	1.06854	0.80672	primary_solid_tumor	COAD
TCGA-A6-3809	wild_type	0	0	0	0.0226586	0	0.117787	0.10392	0.013338	0	0	0	0.0822049	0	0.0511463	0.0628729	0.094098	0.0681129	0	0	0.356764	0	0.0270974	0	0.307274	0.961589	0.882871	primary_solid_tumor	COAD
TCGA-F4-6569	wild_type	0.0667559	0	0.0116878	0.0146131	0	0.157901	0	0	0.0807696	0	0.0168198	0.0177088	0	0.494738	0.0223734	0.109664	0	0	0	0.00696916	0	0	0	0.699174	0.714293	0.712003	primary_solid_tumor	COAD
TCGA-AA-3502	wild_type	0	0	0.00411192	0.140659	0	0.327316	0	0.00704696	0.131094	0	0.00695338	0	0.0182915	0	0.0225845	0.124817	0.0489235	0	0	0.168202	0	0	0	0.184233	1.02727	0.810332	primary_solid_tumor	COAD
TCGA-G4-6309	wild_type	0	0	0.010104	0.00937053	0	0.33457	0	0.042203	0.198928	0	0	0.0683848	0.0170684	0.0947862	0.0463497	0	0.0050852	0	0	0.11539	0.05776	0	0	0.110772	1.06343	0.855856	primary_solid_tumor	COAD
TCGA-AA-A02R	wild_type	0.0111307	0	0	0.0651203	0	0.227717	0	0.0231161	0.090205	0	0	0.086142	0.0159679	0.104306	0.205928	0.0291414	0.0739134	0	0.0673114	0	0	0	0	0.502003	0.864043	0.948771	primary_solid_tumor	COAD
TCGA-CA-5796	wild_type	0.00688637	0	0.0230035	0.00980251	0	0.401074	0	0	0.0694488	0	0	0.033554	0	0	0.00179045	0.0365764	0.0570689	0.00868773	0	0.352107	0	0	0	0.0629388	1.08095	0.667279	primary_solid_tumor	COAD
TCGA-5M-AAT6	wild_type	0.00663553	0	0.0163351	0.0344237	0	0.257042	0.021079	0.0402915	0.100196	0	0.00519206	0	0.0132157	0.148355	0.171719	0.0997305	0.0457486	0	0	0.0261038	0.0139322	0	0	0.514512	0.856498	0.956655	primary_solid_tumor	COAD
TCGA-D5-6927	wild_type	0.00782789	0	0.0155148	0.0742389	0	0.200936	0	0.0101921	0.124267	0	0	0.0169247	0.00100924	0.104281	0.0525771	0.0280033	0.0123256	0	0	0.302717	0.0233532	0.0258322	0	0.335533	0.950544	0.907165	primary_solid_tumor	COAD
TCGA-A6-A5ZU	wild_type	0.0373388	0	0.00239573	0.025231	0	0.213066	0	0.0384942	0.101565	0	0.0424873	0	0	0.375664	0.0574648	0.106293	0	0	0	0	0	0	0	0.335134	0.982406	0.791098	primary_solid_tumor	COAD
TCGA-DM-A0X9	wild_type	0.00697669	0	0	0.0443982	0	0.391382	0	0.0405034	0.23058	0	0	0.0507886	0.0136511	0.0160701	0.131469	0	0.0198457	0	0	0.0543353	0	0	0	0.0715129	1.11059	0.776249	primary_solid_tumor	COAD
TCGA-A6-2686	wild_type	0.0268861	0	0.00698697	0	0	0.377987	0	0	0.162591	0	0	0.0421806	0	0	0.0145709	0.21536	0.047238	0	0	0.104898	0	0.00130189	0	0.00468529	1.10191	0.742725	adjacet_normal	COAD
TCGA-AA-A01X	wild_type	0.121511	0	0	0.0213261	0	0.349874	0	0.0399791	0.191257	0	0.0478308	0	0.0217908	0.0925841	0.0407821	0.00934559	0.0144874	0	0	0.0479994	0.00123152	0	0	0.114736	1.06668	0.863937	primary_solid_tumor	COAD
TCGA-AA-A00A	wild_type	0.000975	0	0	0.0995408	0	0.123575	0	0.0363347	0.133571	0	0.0175408	0.0377882	0.00457343	0.132711	0.121731	0.0360917	0.00372113	0.000438	0	0.251409	0	0	0	0.303091	0.970515	0.9203	primary_solid_tumor	COAD
TCGA-AA-A01P	wild_type	0.0122567	0	0.00122206	0.153964	0	0.248393	0	0.0169997	0.102858	0	0.00521687	0.0452043	0	0.129244	0.151444	0.100096	0	0	0	0.0183776	0	0.0147251	0	0.321687	0.969173	0.90464	primary_solid_tumor	COAD
TCGA-A6-5666	wild_type	0.00330127	0	0	0	0	0.176527	0	0	0.0678197	0	0.120762	0	0	0.266536	0.0553374	0	0	0	0	0.298617	0	0.0110995	0	0.0689856	1.10938	0.732325	primary_solid_tumor	COAD
TCGA-AA-3872	wild_type	0.0336098	0	0	0.00726156	0	0.154086	0	0.0351911	0.109987	0	0.0137085	0.00322375	0	0.276949	0.0455364	0.120817	0.00182499	0	0	0.197804	0	0	0	0.388559	0.935645	0.850997	primary_solid_tumor	COAD
TCGA-G4-6323	wild_type	0.353606	0	0	0.0308124	0	0.385266	0.0106253	9.06e-05	0.0780234	0	0.054148	0	0.00346245	0.0246444	0	0.037738	0	0	0	0.0215828	0	0	0	0.2327	1.02683	0.679967	primary_solid_tumor	COAD
TCGA-AA-A02Y	wild_type	0.00139883	0	0	0.114892	0	0.217942	0	0.0149928	0.135759	0	0	0.0878477	0.00370549	0	0.1305	0	0.0179519	0	0	0.273578	0.00143147	0	0	0.120031	1.06173	0.807872	primary_solid_tumor	COAD
TCGA-AA-3947	wild_type	0	0	0	0.0139055	0	0.234795	0	0	0	0	0	0.0871157	0	0.0292682	0.0420006	0.0701493	0.0325288	0	0	0.404948	0.018831	0.0664581	0	0.339265	0.950714	0.767688	primary_solid_tumor	COAD
TCGA-A6-5661	wild_type	0.00381351	0	0.0237484	0.00981633	0	0.241571	0	0.0159067	0.124382	0	0	0.0854021	0.00799331	0	0.0375733	0	0.0161733	0.0122866	0	0.411258	0.0100748	0	0	0.184403	1.02539	0.750578	primary_solid_tumor	COAD
TCGA-A6-3809	wild_type	0	0	0.00519014	0.0420222	0	0.265523	0.0858193	0	0	0	0	0.0858282	0.0126861	0.016767	0.0115483	0.0537597	0	0.0263909	0	0.360876	0	0.0335898	0	0.167086	1.02768	0.80102	primary_solid_tumor	COAD
TCGA-AA-3554	wild_type	0.00359428	0	0.00567144	0	0	0.139731	0	0.0382676	0.0476592	0	0.00980134	0.0116483	0	0.354454	0.0117234	0.102611	0	0	0	0.244905	0	0.029934	0	0.586441	0.810726	0.779409	primary_solid_tumor	COAD
TCGA-CM-6674	wild_type	0.00743867	0	0	0.0542793	0	0.296263	0	0.00130915	0.168987	0	0.0151826	0	0	0.184699	0.149804	0	0.0567932	0	0	0.0652436	0	0	0	0.303333	0.978652	0.809992	primary_solid_tumor	COAD
TCGA-AA-A01D	wild_type	0	0.00389386	0	0	0	0.134146	0	0.0122384	0.0366716	0	0.0517987	0	0	0.544017	0.0244268	0.0484403	0	0	0	0.144367	0	0	0	0.63796	0.781388	0.637307	primary_solid_tumor	COAD
TCGA-CM-4743	wild_type	0.000364	0	0.0164192	0	0	0.324182	0	0.048562	0.102882	0	0.0825214	0.0764219	0.0107974	0	0.173555	0	0.0317534	0.0140704	0	0.101111	0.0173603	0	0	0.225518	1.01877	0.887359	primary_solid_tumor	COAD
TCGA-AA-3994	wild_type	0.00886982	0	0.000735	0.00868944	0	0.249412	0	0.0108878	0.106055	0	0	0.0276229	0	0.0961783	0.030888	0.110582	0.00838417	0	0	0.32256	0.0178899	0.00124709	0	0.162941	1.03531	0.817606	primary_solid_tumor	COAD
TCGA-AA-A00O	wild_type	0	0	0.00339729	0.00520698	0	0.237556	0	0.018197	0.197549	0	0.0565927	0	0	0.207712	0.08508	0.106165	0	0	0	0.0825432	0	0	0	0.200017	1.02912	0.835603	primary_solid_tumor	COAD
TCGA-D5-6529	wild_type	0.0352749	0	0.0121974	0.0197973	0	0.266966	0	0.00644985	0.147556	0	0.0169367	0	0.00903128	0.133606	0.0946585	0.0402553	0.0418379	0	0	0.175433	0	0	0	0.348846	0.943781	0.906785	primary_solid_tumor	COAD
TCGA-AZ-4313	wild_type	0.00672542	0	0	0.129378	0	0.0737278	0	0.0254859	0.24256	0	0	0	0	0.239502	0.0186678	0.0294549	0	0	0	0.234498	0	0	0	0.130689	1.06946	0.776561	primary_solid_tumor	COAD
TCGA-G4-6304	wild_type	0.0171863	0	0	0	0	0.2345	0	0.0361784	0.104837	0	0.012074	0.0600784	0.0144869	0.00953439	0.141458	0	0.121021	0	0	0.248645	0	0	0	0.149816	1.03295	0.856742	primary_solid_tumor	COAD
TCGA-CM-6171	wild_type	0	0	0	0	0	0.332245	0	0.00123913	0.0593198	0	0	0.0633074	0	0.049615	0.0648302	0.0285426	0.057248	0.00259525	0	0.261696	0	0.079362	0	0.112085	1.05301	0.814595	primary_solid_tumor	COAD
TCGA-AA-3527	wild_type	0	0	0.0114906	0.0671449	0	0.0999423	0	0.0459397	0.116898	0	0.033744	0.00577772	0	0.512982	0.0360631	0.0624778	0	0	0	0.00754016	0	0	0	0.324046	1.02613	0.726036	primary_solid_tumor	COAD
TCGA-AA-3516	wild_type	0.0370678	0	0.0141224	0.281323	0	0.132295	0	0.0162341	0.149931	0	0	0.0884722	0	0	0.0449764	0.144591	0.0909877	0	0	0	0	0	0	-0.000556	1.12075	0.872868	adjacet_normal	COAD
TCGA-AA-A02J	wild_type	0.0135317	0	0	0	0	0.138767	0	0.0443156	0.0337255	0	0.0398399	0.0141788	0	0.0401644	0.0247668	0	0.0134229	0	0	0.613678	0.0236098	0	0	0.0367157	1.131	0.625435	primary_solid_tumor	COAD
TCGA-F4-6463	wild_type	0.0139622	0	0.0249346	0.0488201	0	0.37191	0	0.0171132	0.161676	0	0	0.071945	0.00273028	0.0439882	0.109004	0.0315635	0.0912941	0	0	0.0110597	0	0	0	0.132892	1.05954	0.865578	primary_solid_tumor	COAD
TCGA-AA-3527	wild_type	0.0318492	0	0.00662883	0.0121105	0	0.211293	0	0	0.12249	0	0	0.148744	0	0.0596722	0.0597104	0.199684	0.0800263	0	0.0677918	0	0	0	0	0.0138297	1.09029	0.915623	adjacet_normal	COAD
TCGA-A6-5661	wild_type	0.0299377	0	0.00201061	0.0463475	0	0.237547	0	0.00792335	0.09703	0	0	0.0308867	0.0108374	0	0	0.0314173	0.0386752	0.032683	0	0.389586	0.0208684	0.0242504	0	0.166961	1.02885	0.828185	primary_solid_tumor	COAD
TCGA-D5-6530	wild_type	0.00744372	0	0	0.0357201	0	0.280988	0	0.0134995	0.104453	0	0	0.0394572	0	0.140639	0.126074	0.0444781	0.0291286	0	0	0.162275	0.0158443	0	0	0.32028	0.96155	0.900289	primary_solid_tumor	COAD
TCGA-F4-6461	wild_type	0.30214	0	0	0	0	0.25386	0	0	0.151261	0	0.0773658	0	0	0.0895297	0.0176783	0.0725025	0.010653	0	0	0.0250089	0	0	0	0.262174	0.993997	0.786778	primary_solid_tumor	COAD
TCGA-A6-2686	wild_type	0.0199628	0	0.00948159	0.130787	0	0.219262	0	0.00936602	0.154815	0	0.0719818	0.0123039	0.0331316	0.100238	0.0760736	0.0354596	0.0573107	0	0	0.0538641	0.0139197	0.0020417	0	0.372352	0.933309	1.01988	primary_solid_tumor	COAD
TCGA-A6-2680	wild_type	0.0568583	0	0.0241195	0	0	0.214113	0	0.0201911	0.169288	0	0.0912701	0	0	0.109109	0.0434038	0.0956537	0.0553316	0	0	0.102641	0	0.0180203	0	0.104021	1.05048	0.976909	primary_solid_tumor	COAD
TCGA-A6-2680	wild_type	0	0	0.000168	0.136478	0	0.291032	0	0	0.187162	0	0.0100312	0.0512238	0.0107744	0	0.0168511	0.141664	0.114858	0	0.000325	0.0203825	0.0190497	0	0	-0.0301167	1.13065	0.844686	adjacet_normal	COAD
TCGA-DM-A282	wild_type	0.0462965	0	0.0271184	0.00717479	0	0.36147	0	0.0491535	0.156011	0	0	0.0411648	0	0.138114	0.0548982	0.0459961	0	0	0	0.0726035	0	0	0	0.0100472	1.11158	0.858769	primary_solid_tumor	COAD
TCGA-CK-4950	wild_type	0.0214791	0	0.043605	0.133462	0	0.167695	0	0.0449072	0.105849	0	0	0.0873328	0.00541084	0.102124	0.0422124	0.0734517	0.0183909	0	0	0.103376	0.0282997	0.0224035	0	0.0571184	1.07366	1.0675	primary_solid_tumor	COAD
TCGA-CM-4748	wild_type	0.0572548	0	0.000688	0.0521131	0	0.102365	0	0.0140801	0.174331	0	0	0.0345237	0	0.264373	0.0116377	0.133475	0	0	0	0.155159	0	0	0	0.301328	0.981807	0.86783	primary_solid_tumor	COAD
TCGA-D5-6536	wild_type	0.0113151	0	0	0	0	0.229881	0	0.00148137	0.0337703	0	0.0281266	0	0	0.151936	0	0.0219231	0.0021464	0	0	0.474276	0	0.0451434	0	0.247375	1.01686	0.647127	primary_solid_tumor	COAD
TCGA-CM-6678	wild_type	0.0377707	0	0.0145918	0	0	0.225571	0	0.0142807	0.11454	0	0.0204263	0	0	0.234992	0	0.0737681	0	0.000651	0	0.257724	0.00568319	0	0	0.158872	1.05327	0.792976	primary_solid_tumor	COAD
TCGA-D5-7000	wild_type	0	0	0.0148446	0.0324704	0	0.243593	0	0.0484565	0.0757177	0	0	0.00955366	0	0.0738418	0.0630203	0.0632892	0.00818316	0.00309707	0	0.331577	0.00546869	0.026887	0	0.217019	1.00817	0.866239	primary_solid_tumor	COAD
TCGA-AA-3516	wild_type	0.00621926	0	0	0.0591995	0	0.199163	0	0.0221623	0.113738	0	0	0.0235194	0.0255647	0.0845902	0.115681	0	0.127655	0.0451633	0	0.167518	0.00982621	0	0	0.168833	1.02666	0.972712	primary_solid_tumor	COAD
TCGA-AA-3532	wild_type	0.0376938	0	0.0128185	0.00655289	0	0.345377	0	0.0123909	0.100018	0	0.0152859	0.00515313	0.00823745	0.0788826	0.133984	0.0878993	0.0933122	0	0	0.0383311	0	0.0240635	0	0.40124	0.91823	0.918198	primary_solid_tumor	COAD
TCGA-A6-3809	wild_type	0.00254952	0	0	0.0616152	0	0.12901	0.0254139	0.0185791	0.0577657	0	0	0.0603165	0.00424033	0.0813651	0.0522321	0.115313	0.0415128	0	0	0.326659	0	0.0234279	0	0.355799	0.939972	0.941848	primary_solid_tumor	COAD
TCGA-3L-AA1B	wild_type	0.0595131	0	0.0291625	0	0	0.381471	0	0.048396	0.170416	0	0.0376188	0	0	0.0872461	0.0138371	0.12428	0.0125919	0.00881159	0	0.0266559	0	0	0	0.129889	1.05688	0.84024	primary_solid_tumor	COAD
TCGA-AA-3696	wild_type	0.038293	0	0.0179644	0.0135377	0	0.335795	0	0.0307941	0.19177	0	0.115487	0	0.021527	0.0881822	0.0369877	0.0215341	0	0	0	0.0881282	0	0	0	0.0754847	1.08361	0.873113	primary_solid_tumor	COAD
TCGA-AA-3697	wild_type	0.0781819	0	0	0.0283937	0	0.137826	0	0.0261882	0.0927692	0	0	0.00914158	0.0334138	0.152941	0.00935008	0.134782	0.0397877	0.029524	0	0.2277	0	0	0	0.262929	0.986834	0.962472	adjacet_normal	COAD
TCGA-AA-A00E	wild_type	0.0430579	0	0	0.0280407	0	0.250381	0	0.0242894	0.0658617	0	0.0497497	0.0530886	0	0.187696	0.118886	0.105825	0.0588148	0	0.0143105	0	0	0	0	0.295729	0.977673	0.950777	primary_solid_tumor	COAD
TCGA-DM-A1HB	wild_type	0	0	0	0	0	0.123171	0	0.0158411	0.0970941	0	0	0.0491133	0.00380354	0.0513416	0.0143518	0	0.0123486	0	0	0.607907	0.0250286	0	0	0.232444	1.02892	0.600077	primary_solid_tumor	COAD
TCGA-AA-3852	wild_type	0	0	0.00476653	0.0393751	0	0.261278	0	0.0129709	0.11103	0	0	0.014699	0.0107506	0.112711	0.0304698	0.0860695	0.0373923	0.00572454	0	0.242553	0.00259218	0.0276171	0	0.254744	0.98995	0.907143	primary_solid_tumor	COAD
TCGA-AA-3518	wild_type	0.0322541	0	0.00602395	0.0764584	0	0.252721	0	0	0.177302	0	0	0.11184	0	0.0183956	0.0327246	0.169481	0.0457494	0	0.07705	0	0	0	0	-0.000968	1.10347	0.895656	adjacet_normal	COAD
TCGA-A6-2678	wild_type	0.0333299	0	0.0155353	0.0743351	0	0.266566	0	0	0.0820944	0	0	0.0600897	0.0256546	0	0.00786038	0.207141	0.177731	0	0.0377436	0	0.0119193	0	0	0.0133921	1.0864	0.885783	adjacet_normal	COAD
TCGA-AA-3973	wild_type	0.0452596	0	0.00473514	0.00825002	0	0.284592	0	0	0.132465	0	0.0169983	0	0	0.252601	0.0435789	0.121482	0	0	0	0.0900389	0	0	0	0.13159	1.06925	0.806335	primary_solid_tumor	COAD
TCGA-AA-3855	wild_type	0	0	0.0132342	0.0353759	0	0.321394	0	0.00252337	0.132429	0	0.0544046	0	0.00471529	0.0766159	0.0494048	0.106266	0.0649537	0	0	0.116959	0.00803856	0.0136853	0	0.14632	1.0373	0.919169	primary_solid_tumor	COAD
TCGA-AY-A69D	wild_type	0.0644581	0	0.0033708	0.0121875	0	0.23717	0.0320184	0.0439344	0.0708615	0	0.11122	0	0.0206005	0.0478571	0.0195143	0.0551409	0.00215342	0.016967	0	0.255946	0.00660083	0	0	0.064918	1.06651	0.953981	primary_solid_tumor	COAD
TCGA-CA-5256	wild_type	0.0430846	0	0.01321	0.0453185	0	0.307795	0	0.0100103	0.0539303	0	0	0.0653892	0	7.38e-05	0.0716214	0.182683	0.0800985	0	0	0.112962	0.0138234	0	0	0.106934	1.04659	0.905618	primary_solid_tumor	COAD
TCGA-AD-6895	wild_type	0.0104224	0	0	0.102271	0	0.249812	0	0.0469017	0.153142	0	0	0.136515	0.0337101	0.0131357	0.107795	0	0.0252014	0	0	0.101757	0.0193377	0	0	0.224875	1.01525	0.930631	primary_solid_tumor	COAD
TCGA-A6-2677	wild_type	0.0661738	0	0.0206636	0.0265081	0	0.298128	0	0.0148191	0.0503198	0.0243222	0	0.0364814	0	0.128111	0.101459	0.0543165	0.00245111	0	0	0.175017	0.00122931	0	0	0.0770587	1.07066	0.921804	primary_solid_tumor	COAD
TCGA-AA-3970	wild_type	0.0993172	0	0.0235248	0	0	0.346684	0	0.0403425	0.0914144	0.0297271	0	0.0103921	0	0.0971301	0.0533752	0.0624556	0.072683	0	0	0.0685204	0.00443311	0	0	0.165764	1.02802	0.929112	primary_solid_tumor	COAD
TCGA-AA-3510	wild_type	0.000144	0	0.0103987	0.0122064	0	0.267251	0	0.00674545	0.112503	0	0.0196696	0.0184649	0.0332283	0.103061	0.0892958	0.113463	0.00537506	0	0	0.207333	0	0.000862	0	0.15703	1.03386	0.892931	primary_solid_tumor	COAD
TCGA-A6-2676	wild_type	0	0	0	0.0402469	0	0.175743	0.0481257	7.4e-05	0.0718407	0	0.042563	0.036049	0.0153093	0.112226	0.145159	0.0898251	0.00696857	0	0	0.206922	0	0.0089473	0	0.44306	0.896178	0.970114	primary_solid_tumor	COAD
TCGA-CM-5861	wild_type	0.0105463	0	0	0.00437959	0	0.350612	0	0.0160163	0.116246	0	0.0780349	0	0	0.0562381	0.184056	0	0.0247001	0	0	0.131356	0.0278152	0	0	0.129207	1.06353	0.818966	primary_solid_tumor	COAD
TCGA-CM-4747	wild_type	0.000472	0	0.00714412	0.00281807	0	0.259892	0	0	0.125712	0	0.0905853	0	0	0.290367	0.0236028	0.0430563	0	0	0	0.15635	0	0	0	0.234202	1.02251	0.763034	primary_solid_tumor	COAD
TCGA-D5-6923	wild_type	0.0122255	0	0.00268022	0	0	0.142027	0	0.0194951	0.042583	0	0.0542427	0	0	0.283654	0.0482759	0.0691047	0	0.00474154	0	0.2991	0	0.0218704	0	0.4437	0.905617	0.814095	primary_solid_tumor	COAD
TCGA-AA-3561	wild_type	0.015453	0	0	0	0	0.38774	0.0227342	0.00581776	0	0	0.00747167	0.023535	0	0.00753562	0.117141	0.136383	0.00569096	0	0	0.197197	0.0372061	0.0360949	0	0.0248539	1.08975	0.792262	primary_solid_tumor	COAD
TCGA-AA-A00R	wild_type	0.0156617	0	0	0.232773	0	0.137055	0.0211993	0.0276885	0.0742722	0	0.0446894	0.0286752	0.00351166	0.130161	0.131146	0.0487028	0.0108732	0	0	0.0935919	0	0	0	0.51923	0.853661	0.982093	primary_solid_tumor	COAD
TCGA-AA-3950	wild_type	0	0	0.000793	0.0229	0	0.159799	0.0170682	0	0.00680162	0	0.0190515	0.0199383	0.00805973	0.0920939	0.0215863	0.0813846	0.0163107	0	0	0.492699	0	0.0415136	0	0.456536	0.892772	0.753745	primary_solid_tumor	COAD
TCGA-AA-3531	wild_type	0.122762	0.0188573	0	0.0323941	0	0.214421	0	0.00301821	0.174199	0	0.0874278	0	0.0288312	0.0143699	0.0423014	0.0874932	0.0901052	0	0	0.0838195	0	0	0	-0.0150401	1.09541	0.974321	adjacet_normal	COAD
TCGA-A6-2672	wild_type	0	0	0.0104708	0.0470172	0	0.166146	0	0.0203631	0.110771	0	0.0171423	0.0268671	0.00244217	0.091943	0.0822532	0.0326878	0	0.0086654	0	0.365971	0	0.01726	0	0.514283	0.85705	0.872968	primary_solid_tumor	COAD
TCGA-DM-A28G	wild_type	0	0	0.0107067	0.0832481	0	0.309717	0	0.0558732	0.196158	0	0	0.0345774	0	0.0988321	0.025417	0.083959	0.00492456	0	0	0.0965866	0	0	0	0.0905897	1.08142	0.867528	primary_solid_tumor	COAD
TCGA-G4-6321	wild_type	0.0706823	0	0.00774962	0.0729933	0	0.315701	0	0.013886	0.127951	0	0.0038252	0.0384492	0.0378243	0	0	0.000637	0.00517471	0.0246729	0	0.255673	0.0247803	0	0	0.0219783	1.09699	0.841009	primary_solid_tumor	COAD
TCGA-AA-3519	wild_type	0.0387692	0	0.0247988	0.0230474	0	0.263539	0	0.0213574	0.115492	0	0.0498247	0	0.0171463	0.118759	0.0757268	0.042546	0.0140283	0	0	0.18151	0.0134551	0	0	0.0796273	1.06401	0.962814	primary_solid_tumor	COAD
TCGA-A6-6140	wild_type	0.000773	0	0.022351	0.0280912	0	0.289809	0	0.0153439	0.125612	0	0	0.0571971	0.000102	0.00933063	0.0218154	0.00475707	0.000149	0	0	0.423534	0	0.00113511	0	0.131783	1.0573	0.679425	primary_solid_tumor	COAD
TCGA-AA-3517	wild_type	0.0148341	0	0.0310814	0	0	0.303065	0	0.0206661	0.0431215	0	0.0593914	0	0	0.189174	0.037955	0.116698	0	0	0	0.16736	0	0.0166533	0	0.189009	1.02752	0.856775	primary_solid_tumor	COAD
TCGA-A6-6781	wild_type	0	0	0.00274365	0.0436453	0	0.112905	0	0.00344753	0.0677116	0	0.0420534	0.0206677	0.0156482	0.261097	0.0632064	0.0719285	0	0	0	0.268795	0	0.0261513	0	0.613258	0.790775	0.887001	primary_solid_tumor	COAD
TCGA-A6-6781	wild_type	0	0	0.0131088	0	0	0.192224	0.0195705	0	0	0	0.00874055	0.0264857	0.0096377	0.272318	0.0737221	0.0908182	0.00659208	0	0	0.236029	0.0106506	0.0401033	0	0.577001	0.815752	0.846311	primary_solid_tumor	COAD
TCGA-CM-6680	wild_type	0	0	0.0177036	0.00781362	0	0.333566	0	0	0.111855	0	0.050876	0	0	0.0720959	0.0623314	0.0835165	0.000677	0	0	0.259566	0	0	0	0.196544	1.01716	0.780454	primary_solid_tumor	COAD
TCGA-AA-3525	wild_type	0.122368	0	0	0.100884	0	0.271896	0	0	0.149722	0	0	0.0325389	0	0.0118291	0.0881699	0.12315	0.0664956	0	0.0329459	0	0	0	0	0.0368829	1.08961	0.892716	adjacet_normal	COAD
TCGA-DM-A28C	wild_type	0.0173215	0	0	0.000608	0	0.469216	0	0	0.0145822	0	0	0.0537744	0	0.266713	0.0372405	0.0144496	0.000315	0	0	0.12578	0	0	0	0.0380637	1.12691	0.628943	primary_solid_tumor	COAD
TCGA-AZ-4315	wild_type	0.00118623	0	0.0169858	0.00223551	0	0.235704	0	0.0624593	0.0716603	0	0	0.0934822	0	0.102618	0.151955	0.133141	0.0457706	0	0	0.0828035	0	0	0	0.212488	1.01385	0.934164	primary_solid_tumor	COAD
TCGA-CA-6717	wild_type	0.0473156	0	0.00210069	0	0	0.258578	0.0137965	0.00281803	0.0798649	0	0.0198104	0	0	0.191595	0.0741382	0.167175	0.00686929	0	0	0.135939	0	0	0	0.499011	0.865556	0.858264	primary_solid_tumor	COAD
TCGA-AA-3664	wild_type	0.00151906	0	0	0	0	0.362384	0	0.0775001	0.129458	0	0	0.00277698	0.0113757	0.0173432	0.0898213	0	0.0717285	0	0	0.189189	0.0469042	0	0	0.123597	1.05181	0.800023	primary_solid_tumor	COAD
TCGA-A6-6650	wild_type	0.00149756	0	0.0190478	0.017219	0	0.452174	0	0.0201348	0.132587	0	0.0382848	0	0	0.0630319	0.0722464	0.011947	0.0055504	0	0	0.137684	0.0285964	0	0	0.0459297	1.10035	0.784283	primary_solid_tumor	COAD
[truncated: 7,711 more rows]

## Sheet: Figure 3I
% of Ki67 positive cells
LFS	Sporadic
13.791	19.4422
[truncated: 121 more rows]

## Sheet: Figure 4C and Suppl. Figure 17
FISH validation on the consecutive tissue section of patient LFS8 using probes for centromere 8 (MR8) and MDM2 (611O2)
[truncated: 26 more rows]

[truncated: 9 more sheets: Figure 5B left panel, Figure 5B right panel, Figure 7D, Figure 7H, Suppl. Figure 23B and 27, Suppl. Fig. 24A upper panel , Suppl. Fig. 24A lower panel, Suppl. Figure 24B , Suppl. Figure 30A]
